# Supplementary material for: Revisiting the effect of PCR replication and sequencing depth on biodiversity metrics in environmental DNA metabarcoding
Source: Ecol Evol. 2021 Oct 22;11(22):15766–79. doi: 10.1002/ece3.8239 (PMC8601883; doi:10.1002/ece3.8239)
Supplement: Supplementary file 2 — Table S1 [file ECE3-11-15766-s006.xlsx]

## Sheet: Sheet 1
Table_S1_FITS_taxonomy_table_decontaminated
Table S1. Taxonomy table for the FITS dataset after decontamination and before rarefaction or the application of a minimum read threshold. Values in cells represent the number of reads assigned of each taxon to the given technical replicate
sum.taxonomy	FO1_replicate1	FO1_replicate17	FO1_replicate18	FO1_replicate19	FO1_replicate2	FO1_replicate20	FO1_replicate21	FO1_replicate22	FO1_replicate23	FO1_replicate24	FO1_replicate3	FO1_replicate4	FO1_replicate5	FO1_replicate6	FO1_replicate7	FO1_replicate8	FO1_replicate10	FO1_replicate11	FO1_replicate12	FO1_replicate13	FO1_replicate14	FO1_replicate15	FO1_replicate16	FO1_replicate9	FO2_replicate1	FO2_replicate17	FO2_replicate18	FO2_replicate19	FO2_replicate2	FO2_replicate20	FO2_replicate21	FO2_replicate22	FO2_replicate23	FO2_replicate24	FO2_replicate3	FO2_replicate4	FO2_replicate5	FO2_replicate6	FO2_replicate7	FO2_replicate8	FO2_replicate10	FO2_replicate11	FO2_replicate12	FO2_replicate13	FO2_replicate14	FO2_replicate15	FO2_replicate16	FO2_replicate9	YL1_replicate1
Eukaryota;Arthropoda;Insecta;Coleoptera;Cerambycidae;Saperda;Saperda carcharias	0	0	0	0	0	0	0	0	0	0	0	0	0	0	0	0	0	0	0	0	0	0	0	0	0	0	0	0	0	0	0	0	0	0	0	0	0	0	0	0	0	0	0	0	0	0	0	0	0
Eukaryota;Ascomycota;Dothideomycetes;Botryosphaeriales;Botryosphaeriaceae;Dothiorella;Dothiorella iberica	0	0	0	0	0	0	0	0	0	0	0	0	0	0	0	0	0	0	0	0	0	0	0	0	0	0	0	0	0	0	0	0	0	0	0	0	0	0	1	0	0	0	0	0	0	0	0	0	0
Eukaryota;Ascomycota;Dothideomycetes;Capnodiales;Capnodiaceae;Leptoxyphium;	0	0	0	0	0	0	0	0	0	0	0	0	0	0	0	0	0	0	0	0	0	0	0	1	0	0	0	0	0	0	0	0	0	0	0	0	0	0	0	0	0	0	0	0	0	0	0	0	0
Eukaryota;Ascomycota;Dothideomycetes;Capnodiales;Capnodiaceae;NA;	0	0	0	0	0	0	0	0	0	0	0	0	0	0	0	0	0	0	0	0	0	0	0	0	0	0	0	0	0	0	0	0	0	0	0	0	0	0	0	0	0	0	0	0	0	0	0	0	0
Eukaryota;Ascomycota;Dothideomycetes;Capnodiales;Capnodiaceae;Polychaeton;Polychaeton citri	0	0	0	0	0	0	0	0	0	0	0	1	0	0	0	0	0	0	0	0	0	0	0	0	0	0	0	0	0	0	0	0	0	0	0	0	0	0	0	0	0	0	0	0	0	0	0	0	0
Eukaryota;Ascomycota;Dothideomycetes;Capnodiales;Cladosporiaceae;Cladosporium;Cladosporium australiense	0	0	0	0	0	0	0	0	0	0	0	0	0	0	0	0	0	0	0	0	0	0	0	0	0	0	0	0	0	0	0	0	0	0	0	0	0	0	0	0	0	0	0	0	0	0	0	0	0
Eukaryota;Ascomycota;Dothideomycetes;Capnodiales;Cladosporiaceae;Cladosporium;Cladosporium limoniforme	0	0	0	0	0	0	0	0	0	0	0	0	0	0	0	0	0	0	0	0	0	0	0	0	0	0	0	0	0	0	0	0	0	0	0	0	0	0	0	0	0	0	0	0	0	0	0	0	0
Eukaryota;Ascomycota;Dothideomycetes;Capnodiales;Cladosporiaceae;Cladosporium;Cladosporium phyllophilum	0	0	0	0	0	0	0	0	0	0	0	0	0	0	1	0	0	0	0	0	0	0	0	0	0	0	0	0	0	0	0	0	0	0	0	0	0	0	0	0	0	0	0	0	0	0	0	0	0
Eukaryota;Ascomycota;Dothideomycetes;Capnodiales;Cladosporiaceae;Cladosporium;Cladosporium rectoides	0	0	0	0	0	0	0	0	0	0	0	0	0	0	0	1	0	0	0	0	0	0	0	0	0	0	0	0	0	0	0	0	0	0	0	0	0	0	0	0	0	0	0	0	0	0	0	0	0
Eukaryota;Ascomycota;Dothideomycetes;Capnodiales;Cladosporiaceae;Cladosporium;Cladosporium sp. BC06-98	0	0	0	0	0	0	0	0	0	0	0	0	0	0	0	0	0	0	0	0	0	0	0	0	0	0	0	0	0	0	0	0	0	0	0	0	0	0	0	0	0	0	0	0	0	0	0	0	0
Eukaryota;Ascomycota;Dothideomycetes;Capnodiales;Cladosporiaceae;Cladosporium;Cladosporium sp. DY115-21-12-M10	0	0	0	0	0	0	0	0	0	0	0	0	0	0	0	0	0	0	0	0	0	0	0	0	0	0	0	0	0	0	0	0	0	0	0	0	0	0	0	0	0	0	0	0	0	0	0	0	0
Eukaryota;Ascomycota;Dothideomycetes;Capnodiales;Cladosporiaceae;Cladosporium;Cladosporium sp. FL-2010c	0	0	0	0	1	0	0	0	0	0	0	0	0	0	0	0	0	0	0	0	0	0	0	0	0	0	0	0	0	0	0	0	0	0	0	0	0	0	0	0	0	0	0	0	0	0	0	0	0
Eukaryota;Ascomycota;Dothideomycetes;Capnodiales;Cladosporiaceae;Cladosporium;Cladosporium sp. M0467	0	0	0	0	0	0	0	0	0	0	0	0	0	0	0	0	0	0	0	0	0	0	0	0	0	0	0	0	0	0	0	0	0	0	0	0	0	0	0	0	0	0	0	0	0	0	0	0	0
Eukaryota;Ascomycota;Dothideomycetes;Capnodiales;Cladosporiaceae;Rachicladosporium;Rachicladosporium sp. DoF1	0	0	0	0	0	0	0	0	0	0	0	0	0	0	0	0	0	0	0	0	0	1	0	0	0	0	0	0	0	0	0	0	0	0	0	0	0	0	0	0	0	0	0	0	0	0	0	0	0
Eukaryota;Ascomycota;Dothideomycetes;Capnodiales;Mycosphaerellaceae;Acrodontium;	0	0	0	0	0	0	0	0	0	0	0	0	0	0	0	0	0	0	0	0	0	0	0	0	0	0	0	0	0	0	0	0	1	0	0	0	0	0	0	0	0	0	0	0	0	0	0	0	0
Eukaryota;Ascomycota;Dothideomycetes;Capnodiales;Mycosphaerellaceae;Cercospora;	0	0	0	0	0	0	0	0	0	0	0	0	0	0	0	0	0	0	0	0	1	0	0	0	0	0	0	0	0	0	0	0	0	0	0	0	0	0	0	0	0	0	0	0	0	0	0	0	0
Eukaryota;Ascomycota;Dothideomycetes;Capnodiales;Mycosphaerellaceae;Mycosphaerella;Mycosphaerella arachidis	0	0	0	0	0	0	0	0	0	0	0	0	0	0	0	0	0	0	0	0	0	0	0	0	0	0	0	0	0	0	0	0	0	0	0	0	0	0	0	0	0	0	0	0	0	1	0	0	0
Eukaryota;Ascomycota;Dothideomycetes;Capnodiales;Mycosphaerellaceae;Mycosphaerella;Mycosphaerella sp. KLJ 04.2	0	0	0	0	0	0	0	0	1	0	0	0	0	0	0	0	0	0	0	0	0	0	0	0	0	0	0	0	0	0	0	0	0	0	0	0	0	0	0	0	0	0	0	0	0	0	0	0	0
Eukaryota;Ascomycota;Dothideomycetes;Capnodiales;Mycosphaerellaceae;Pallidocercospora;Pallidocercospora heimii	0	0	0	0	0	0	0	0	0	0	0	0	0	0	0	0	0	0	0	0	0	0	0	0	0	0	0	0	0	0	0	0	0	0	0	0	0	0	0	0	0	0	0	0	0	0	0	0	0
Eukaryota;Ascomycota;Dothideomycetes;Capnodiales;Mycosphaerellaceae;Pseudocercospora;Pseudocercospora nephrolepidicola	0	0	0	0	0	0	0	0	0	0	0	0	0	0	0	0	0	0	0	0	0	0	0	0	0	0	0	0	0	0	0	0	0	0	0	0	0	0	0	0	0	0	0	0	0	0	0	0	0
Eukaryota;Ascomycota;Dothideomycetes;Capnodiales;Mycosphaerellaceae;Ramularia;Ramularia didyma	0	0	0	0	0	0	0	0	0	0	0	0	0	0	0	0	0	0	0	0	0	0	0	0	0	0	0	0	0	0	0	0	0	0	0	0	0	0	0	0	0	0	0	0	0	0	0	0	0
Eukaryota;Ascomycota;Dothideomycetes;Capnodiales;Mycosphaerellaceae;Septoria;Septoria malagutii	0	0	0	0	0	0	0	0	0	0	0	0	0	0	0	0	0	0	0	0	0	0	0	0	0	0	0	0	0	0	0	0	0	1	0	0	0	0	0	0	0	0	0	0	0	0	0	0	0
Eukaryota;Ascomycota;Dothideomycetes;Capnodiales;Neodevriesiaceae;NA;Neodevriesiaceae sp. CCFEE 5569	1	0	0	0	0	0	0	0	0	0	0	0	0	0	0	0	0	0	0	0	0	0	0	0	0	0	0	0	0	0	0	0	0	0	0	0	0	0	0	0	0	0	0	0	0	0	0	0	0
Eukaryota;Ascomycota;Dothideomycetes;Capnodiales;Neodevriesiaceae;Neodevriesia;	0	0	0	0	0	0	0	0	0	0	0	0	0	0	0	0	0	1	0	0	0	0	0	0	0	0	0	0	0	0	0	0	0	0	0	0	0	0	0	0	0	0	0	0	0	0	0	0	0
Eukaryota;Ascomycota;Dothideomycetes;Capnodiales;Neodevriesiaceae;Neodevriesia;Neodevriesia lagerstroemiae	0	0	0	0	1	0	0	0	0	0	0	0	0	0	0	0	0	0	0	0	0	0	0	0	0	0	0	0	0	0	0	0	0	0	0	0	0	0	0	0	0	0	0	0	0	0	0	0	0
Eukaryota;Ascomycota;Dothideomycetes;Capnodiales;Teratosphaeriaceae;Devriesia;	0	0	0	0	0	0	0	0	0	0	0	0	0	0	0	0	0	0	0	0	0	0	0	0	0	0	0	0	0	0	0	0	0	0	0	0	0	0	0	0	0	0	0	0	0	0	0	0	0
Eukaryota;Ascomycota;Dothideomycetes;Capnodiales;Teratosphaeriaceae;Devriesia;Devriesia sp. NG_p52	0	0	0	0	0	0	0	0	0	0	0	1	0	0	0	0	0	0	0	0	0	0	0	0	0	0	0	0	0	0	0	0	0	0	0	0	0	0	0	0	0	0	0	0	0	0	0	0	0
Eukaryota;Ascomycota;Dothideomycetes;Capnodiales;Teratosphaeriaceae;Lapidomyces;Lapidomyces hispanicus	0	0	0	0	0	0	0	0	0	0	0	0	0	0	0	0	0	0	0	0	0	0	0	0	0	0	0	0	0	0	0	0	0	0	0	0	0	0	0	0	0	0	0	1	0	0	0	0	0
Eukaryota;Ascomycota;Dothideomycetes;Capnodiales;Teratosphaeriaceae;Neocatenulostroma;Neocatenulostroma microsporum	0	0	1	0	0	0	0	0	0	0	0	0	0	0	0	0	0	0	0	0	0	0	0	0	0	0	0	0	0	0	0	0	0	0	0	0	0	0	0	0	0	0	0	0	0	0	0	0	0
Eukaryota;Ascomycota;Dothideomycetes;Capnodiales;Teratosphaeriaceae;Parateratosphaeria;Parateratosphaeria stirlingiae	0	0	0	0	1	0	0	0	0	0	0	0	0	0	0	0	0	0	0	0	0	0	0	0	0	0	0	0	0	0	0	0	0	0	0	0	0	0	0	0	0	0	0	0	0	0	0	0	0
Eukaryota;Ascomycota;Dothideomycetes;Capnodiales;Teratosphaeriaceae;Teratosphaeria;	0	0	0	0	0	0	0	0	0	0	1	0	0	0	0	0	0	0	0	0	0	0	0	0	0	0	0	0	0	0	0	0	0	0	0	0	0	0	0	0	0	0	0	0	0	0	0	0	0
Eukaryota;Ascomycota;Dothideomycetes;Capnodiales;Teratosphaeriaceae;Teratosphaeria;Teratosphaeria sp. CPC 14997	0	0	0	0	0	0	0	0	0	0	0	0	0	0	0	0	0	0	0	0	0	0	0	0	0	0	0	0	0	0	0	0	0	0	0	0	0	0	0	0	0	0	0	0	0	0	0	0	0
Eukaryota;Ascomycota;Dothideomycetes;Dothideales;NA;Hortaea;	1	0	0	0	0	0	0	0	0	0	0	0	0	0	0	0	0	0	0	0	0	0	0	0	0	0	0	0	0	0	0	0	0	0	0	0	0	0	0	0	0	0	0	0	0	0	0	0	0
Eukaryota;Ascomycota;Dothideomycetes;Dothideales;Saccotheciaceae;NA;	0	0	0	0	0	1	0	0	0	0	0	0	0	0	0	0	0	0	0	0	0	0	0	0	0	0	0	0	0	0	0	0	0	0	0	0	0	0	0	0	0	0	0	0	0	0	0	0	0
Eukaryota;Ascomycota;Dothideomycetes;Dothideales;Saccotheciaceae;Saccothecium;Saccothecium rubi	0	0	0	0	0	1	0	0	0	0	0	0	0	0	0	0	0	0	0	0	0	0	0	0	0	0	0	0	0	0	0	0	0	0	0	0	0	0	0	0	0	0	0	0	0	0	0	0	0
Eukaryota;Ascomycota;Dothideomycetes;Minutisphaerales;Minutisphaeraceae;Minutisphaera;	0	0	0	0	0	0	0	0	0	0	0	0	0	0	0	0	0	0	0	0	0	0	0	0	0	0	0	0	0	0	0	0	0	0	0	0	0	0	0	0	0	0	0	0	0	0	0	0	0
Eukaryota;Ascomycota;Dothideomycetes;NA;;NA;Dothideomycetes sp. LS-2013g	0	0	0	0	0	0	0	0	0	0	0	0	0	0	0	0	0	1	0	0	0	0	0	0	0	0	0	0	0	0	0	0	0	0	0	0	0	0	0	0	0	0	0	0	0	0	0	0	0
Eukaryota;Ascomycota;Dothideomycetes;NA;Eremomycetaceae;Arthrographis;Arthrographis kalrae	0	0	0	0	0	0	0	0	0	0	0	0	0	0	0	0	0	0	0	0	0	0	0	0	0	0	0	0	0	1	0	0	0	0	0	0	0	0	0	0	0	0	0	0	0	0	0	0	0
Eukaryota;Ascomycota;Dothideomycetes;NA;NA;NA;Dothideomycetes sp. AS8-1	0	0	0	0	0	0	0	0	0	0	0	0	0	0	0	0	0	0	0	0	0	0	0	0	0	0	0	0	0	0	0	0	0	0	0	0	0	0	0	0	0	0	0	0	0	0	0	0	0
Eukaryota;Ascomycota;Dothideomycetes;NA;NA;Paramicrothyrium;Paramicrothyrium chinensis	0	0	0	0	0	0	0	0	0	0	0	0	0	0	0	0	0	0	0	0	0	0	0	0	0	0	0	0	0	0	0	0	0	0	0	0	0	0	0	0	0	0	0	0	0	0	0	0	0
Eukaryota;Ascomycota;Dothideomycetes;Pleosporales;Corynesporascaceae;Corynespora;Corynespora citricola	0	0	0	0	0	0	0	0	0	0	0	0	0	0	0	0	0	0	0	0	0	0	0	0	0	0	0	0	0	0	0	0	0	0	0	0	0	0	0	0	0	0	0	0	0	0	0	0	0
Eukaryota;Ascomycota;Dothideomycetes;Pleosporales;Didymellaceae;Epicoccum;Epicoccum nigrum	0	0	0	0	0	0	0	0	0	0	0	0	0	0	0	0	0	0	0	0	0	0	0	0	0	0	0	0	0	0	0	0	0	0	0	0	0	0	0	0	0	0	0	0	0	0	0	0	0
Eukaryota;Ascomycota;Dothideomycetes;Pleosporales;Didymellaceae;Epicoccum;Epicoccum sp. CAR	0	0	0	0	0	0	0	0	0	0	0	0	0	0	0	0	0	0	0	0	0	0	0	0	0	0	0	0	0	0	0	0	0	0	0	0	0	0	0	0	0	0	0	0	0	0	0	0	0
Eukaryota;Ascomycota;Dothideomycetes;Pleosporales;Didymellaceae;Neomicrosphaeropsis;	0	0	0	0	0	1	0	0	0	0	0	0	0	0	0	0	0	0	0	0	0	0	0	0	0	0	0	0	0	0	0	0	0	0	0	0	0	0	0	0	0	0	0	0	0	0	0	0	0
Eukaryota;Ascomycota;Dothideomycetes;Pleosporales;Didymellaceae;Phoma;	0	0	0	0	0	0	0	0	0	0	0	0	0	0	0	0	0	0	0	0	0	0	0	0	0	0	0	0	0	0	0	0	0	0	0	0	0	0	0	0	0	0	0	0	0	1	0	0	0
Eukaryota;Ascomycota;Dothideomycetes;Pleosporales;Didymellaceae;Phoma;Phoma herbarum	0	0	0	0	0	0	0	0	0	0	0	0	0	0	0	0	0	0	0	0	0	0	0	1	0	0	0	0	0	0	0	0	0	0	0	0	0	0	0	0	0	0	0	0	0	0	0	0	0
Eukaryota;Ascomycota;Dothideomycetes;Pleosporales;Didymosphaeriaceae;Paraconiothyrium;Paraconiothyrium cyclothyrioides	0	0	0	0	0	0	0	0	0	0	0	0	0	0	0	0	0	0	0	0	0	0	0	0	0	0	0	0	0	0	0	0	0	0	0	0	0	0	0	0	0	0	0	0	0	0	0	0	0
Eukaryota;Ascomycota;Dothideomycetes;Pleosporales;Leptosphaeriaceae;Leptosphaeria;	0	0	0	0	0	0	0	0	0	0	0	0	0	0	0	0	0	0	0	0	0	0	0	0	0	0	0	0	0	0	0	0	0	1	0	0	0	0	0	0	0	0	0	0	0	0	0	0	0
Eukaryota;Ascomycota;Dothideomycetes;Pleosporales;Leptosphaeriaceae;Leptosphaeria;Leptosphaeria contecta	0	0	0	0	0	0	0	0	0	0	0	0	0	0	0	0	0	0	0	0	0	0	0	0	0	0	0	0	0	0	0	0	0	0	0	0	0	0	0	0	0	0	0	0	0	0	0	0	0
Eukaryota;Ascomycota;Dothideomycetes;Pleosporales;Leptosphaeriaceae;Leptosphaeria;Leptosphaeria sp. RJ-2015	0	0	0	0	0	0	0	0	0	0	0	0	0	0	0	0	0	0	0	0	0	0	0	0	0	0	0	0	0	0	0	0	0	1	0	0	0	0	0	0	0	0	0	0	0	0	0	0	0
Eukaryota;Ascomycota;Dothideomycetes;Pleosporales;Lophiostomataceae;Sigarispora;Sigarispora muriformis	0	0	0	0	0	0	0	0	0	0	0	0	0	0	0	0	0	0	0	0	0	0	0	0	0	1	0	0	0	0	0	0	0	0	0	0	0	0	0	0	0	0	0	0	0	0	0	0	0
Eukaryota;Ascomycota;Dothideomycetes;Pleosporales;Massarinaceae;Helminthosporium;Helminthosporium solani	0	0	0	0	0	0	0	0	0	0	0	0	0	0	0	0	0	0	0	0	0	0	0	0	0	0	0	0	0	0	0	0	0	0	0	0	0	0	0	0	0	0	0	0	0	0	0	0	0
Eukaryota;Ascomycota;Dothideomycetes;Pleosporales;Massarinaceae;Stagonospora;	0	0	0	0	0	0	0	0	0	0	0	0	0	0	0	0	0	0	0	0	0	0	0	0	0	0	0	0	0	0	0	0	0	0	0	0	0	0	0	0	0	0	0	0	0	0	0	0	0
Eukaryota;Ascomycota;Dothideomycetes;Pleosporales;Massarinaceae;Stagonospora;Stagonospora sp. SAP144	0	0	0	0	0	0	0	0	0	0	0	0	0	0	0	0	0	0	0	0	0	0	0	0	0	0	0	0	0	0	0	0	0	0	0	0	0	0	0	0	0	0	0	0	0	0	0	0	0
Eukaryota;Ascomycota;Dothideomycetes;Pleosporales;NA;;Pleosporales sp.	0	0	0	0	0	0	0	0	0	0	0	0	0	0	0	0	0	0	0	0	0	0	0	0	0	0	0	0	0	0	0	0	0	0	0	0	0	0	0	0	0	0	0	0	0	0	0	0	0
Eukaryota;Ascomycota;Dothideomycetes;Pleosporales;NA;Clematidis;Clematidis italica	0	0	0	0	0	0	0	0	0	0	0	0	0	0	0	0	0	0	0	0	0	0	0	0	0	1	0	0	0	0	0	0	0	0	0	0	0	0	0	0	0	0	0	0	0	0	0	0	0
Eukaryota;Ascomycota;Dothideomycetes;Pleosporales;NA;Cryptocoryneum;Cryptocoryneum condensatum	0	0	0	0	0	0	0	0	0	0	0	0	1	0	0	0	0	0	0	0	0	0	0	0	0	0	0	0	0	0	0	0	0	0	0	0	0	0	0	0	0	0	0	0	0	0	0	0	0
Eukaryota;Ascomycota;Dothideomycetes;Pleosporales;NA;Monodictys;	0	0	0	0	0	0	0	0	0	0	0	0	0	0	0	0	0	0	0	0	1	0	0	0	0	0	0	0	0	0	0	0	0	0	0	0	0	0	0	0	0	0	0	0	0	0	0	0	0
Eukaryota;Ascomycota;Dothideomycetes;Pleosporales;NA;Monodictys;Monodictys sp. 3 JAS-2013	0	0	0	0	0	0	0	0	0	0	0	0	0	0	0	0	0	0	0	0	0	0	0	0	0	0	0	0	0	0	0	0	0	0	0	0	0	0	0	0	0	0	0	0	0	0	0	0	0
Eukaryota;Ascomycota;Dothideomycetes;Pleosporales;NA;NA;Pleosporales sp. 19 KB-2015	0	0	0	0	0	0	0	0	0	0	0	0	0	0	0	0	0	0	0	0	0	0	0	0	0	0	0	0	0	0	0	0	0	0	1	0	0	0	0	0	0	0	0	0	0	0	0	0	0
Eukaryota;Ascomycota;Dothideomycetes;Pleosporales;NA;NA;Pleosporales sp. XS55m2	0	0	0	0	0	0	0	0	0	0	0	0	0	0	0	0	0	0	0	0	0	0	0	0	0	0	0	0	0	0	0	0	0	0	0	0	0	0	0	0	0	0	0	0	0	0	0	0	0
Eukaryota;Ascomycota;Dothideomycetes;Pleosporales;Periconiaceae;Periconia;	0	0	0	0	0	0	0	0	0	0	0	0	0	0	0	0	0	0	0	0	0	0	0	0	0	0	0	0	0	0	0	0	0	0	0	0	0	0	0	0	0	0	0	1	0	0	0	0	0
Eukaryota;Ascomycota;Dothideomycetes;Pleosporales;Phaeosphaeriaceae;Chaetosphaeronema;Chaetosphaeronema sp.	0	0	0	0	0	0	0	0	0	0	0	0	0	0	0	0	0	0	0	0	1	0	0	0	0	0	0	0	0	0	0	0	0	0	0	0	0	0	0	0	0	0	0	0	0	0	0	0	0
Eukaryota;Ascomycota;Dothideomycetes;Pleosporales;Phaeosphaeriaceae;Paraphoma;	1	0	0	0	0	0	0	0	0	0	0	0	0	0	0	0	0	0	0	0	0	0	0	0	0	0	0	0	0	0	0	0	0	0	0	0	0	0	0	0	0	0	0	0	0	0	0	0	0
Eukaryota;Ascomycota;Dothideomycetes;Pleosporales;Phaeosphaeriaceae;Parastagonospora;Parastagonospora cumpignensis	0	0	0	0	0	0	0	0	0	0	0	0	0	0	0	0	0	0	0	0	0	0	0	0	0	0	0	0	0	0	0	0	0	0	0	0	0	0	0	0	0	0	0	0	0	0	0	0	0
Eukaryota;Ascomycota;Dothideomycetes;Pleosporales;Phaeosphaeriaceae;Parastagonospora;Parastagonospora phoenicicola	0	0	0	0	0	0	0	0	0	0	0	0	0	0	0	0	0	0	0	0	0	0	0	0	0	0	0	0	0	0	0	0	0	0	0	0	0	0	0	0	0	0	0	0	0	0	0	0	0
Eukaryota;Ascomycota;Dothideomycetes;Pleosporales;Pleosporaceae;Alternaria;Alternaria alternata	0	0	0	0	1	0	0	0	0	0	0	0	0	0	0	0	0	0	0	0	0	0	0	0	0	0	0	0	0	0	0	0	0	0	0	0	0	0	0	0	0	0	0	0	0	0	0	0	0
Eukaryota;Ascomycota;Dothideomycetes;Pleosporales;Pleosporaceae;Alternaria;Alternaria forlicesenensis	0	0	0	0	0	0	0	0	0	0	0	0	0	0	0	0	0	0	0	0	0	0	0	0	0	0	0	0	0	0	0	0	0	0	0	0	0	0	0	0	0	0	0	0	0	0	0	0	0
Eukaryota;Ascomycota;Dothideomycetes;Pleosporales;Pleosporaceae;Alternaria;Alternaria sp. SZN24	0	1	0	0	0	0	0	0	0	0	0	0	0	0	0	0	0	0	0	0	0	0	0	0	0	0	0	0	0	0	0	0	0	0	0	0	0	0	0	0	0	0	0	0	0	0	0	0	0
Eukaryota;Ascomycota;Dothideomycetes;Pleosporales;Pleosporaceae;Alternaria;Alternaria tenuissima	0	0	0	0	0	0	0	0	0	0	0	0	0	1	0	0	0	0	0	0	0	0	0	0	0	0	0	0	0	0	0	0	0	0	0	0	0	0	0	0	0	0	0	0	0	0	0	0	0
Eukaryota;Ascomycota;Dothideomycetes;Pleosporales;Pleosporaceae;Drechslera;Drechslera andersenii	0	0	0	0	0	0	0	0	0	0	0	0	0	0	0	0	0	0	0	0	0	0	0	0	0	0	0	0	0	0	0	0	0	0	0	0	0	0	0	0	0	0	0	0	0	0	0	0	0
Eukaryota;Ascomycota;Dothideomycetes;Pleosporales;Pleosporaceae;Embellisia;Embellisia sp. 1 GP-2013	0	1	0	0	0	0	0	0	0	0	0	0	0	0	0	0	0	0	0	0	0	0	0	0	0	0	0	0	0	0	0	0	0	0	0	0	0	0	0	0	0	0	0	0	0	0	0	0	0
Eukaryota;Ascomycota;Dothideomycetes;Pleosporales;Pleosporaceae;Pleospora;	0	0	0	0	0	0	0	0	0	0	0	0	0	0	0	0	0	0	0	0	0	0	0	0	0	0	0	0	0	0	0	0	0	0	0	0	0	0	0	0	0	0	0	0	0	0	0	0	0
Eukaryota;Ascomycota;Dothideomycetes;Pleosporales;Pleosporaceae;Pleospora;Pleospora spartinae	0	0	0	0	0	0	0	0	0	0	0	0	0	0	0	0	0	0	0	0	0	0	0	0	0	0	0	0	0	0	0	0	0	0	0	0	0	0	0	0	0	0	0	0	0	0	0	0	0
Eukaryota;Ascomycota;Dothideomycetes;Pleosporales;Pleosporaceae;Pleospora;aff. Pleospora welwitschiae	0	0	0	0	0	0	0	0	0	0	0	0	0	0	0	0	0	0	0	0	0	0	0	0	0	0	0	0	0	0	0	0	0	0	0	0	0	0	0	0	0	0	0	0	0	0	0	0	0
Eukaryota;Ascomycota;Dothideomycetes;Pleosporales;Pleosporaceae;Stemphylium;Stemphylium solani	0	0	0	0	0	0	0	0	0	0	0	0	0	0	0	0	0	0	0	0	0	0	0	0	0	0	0	0	0	0	0	0	0	0	0	0	0	0	0	0	0	0	0	0	0	0	0	0	0
Eukaryota;Ascomycota;Dothideomycetes;Pleosporales;Pleosporaceae;Ulocladium;	0	0	0	0	0	0	0	0	0	0	0	0	0	0	0	0	0	0	0	0	0	0	0	0	0	0	0	0	0	0	0	0	0	0	0	0	0	0	0	0	0	0	0	0	0	0	0	0	0
Eukaryota;Ascomycota;Dothideomycetes;Pleosporales;Sporormiaceae;Preussia;Preussia aemulans	0	0	0	0	0	0	0	0	0	0	0	0	0	0	0	0	0	0	0	0	0	0	0	0	0	0	0	0	0	0	0	0	0	0	0	0	0	0	0	0	0	0	0	0	0	0	0	0	0
Eukaryota;Ascomycota;Dothideomycetes;Pleosporales;Sporormiaceae;Preussia;Preussia sp. EAL2.7	0	0	0	0	0	0	0	0	0	0	0	0	0	0	0	0	0	0	0	0	0	0	0	0	0	0	0	0	0	0	0	0	0	0	0	0	0	0	0	0	0	0	0	0	0	0	0	0	0
Eukaryota;Ascomycota;Dothideomycetes;Pleosporales;Sporormiaceae;Preussia;Preussia sp. L34	0	0	0	0	0	0	0	0	0	0	0	0	0	0	0	0	0	0	0	0	0	0	0	0	0	0	0	0	0	0	0	0	0	0	0	0	0	0	0	0	0	0	0	0	0	0	0	0	0
Eukaryota;Ascomycota;Dothideomycetes;Pleosporales;Sporormiaceae;Preussia;Preussia sp. NVM2.5	0	0	0	0	0	0	0	0	0	0	0	0	0	0	0	0	0	0	0	0	0	0	0	0	0	0	0	0	0	0	0	0	0	0	0	0	0	0	0	0	0	0	0	0	0	0	0	0	0
Eukaryota;Ascomycota;Dothideomycetes;Pleosporales;Sporormiaceae;Preussia;Preussia typharum	0	0	0	0	0	0	0	0	0	0	0	0	0	0	0	0	0	0	0	0	0	0	0	0	0	0	0	0	0	0	0	0	0	0	0	0	0	0	0	0	0	0	0	0	0	0	0	0	0
Eukaryota;Ascomycota;Dothideomycetes;Tubeufiales;Tubeufiaceae;Helicoma;Helicoma vaccinii	0	0	0	0	0	0	0	0	0	0	0	0	0	0	0	0	0	0	0	0	0	0	0	0	0	0	0	0	0	0	0	0	0	0	0	0	0	0	0	0	0	0	0	0	0	0	0	0	0
Eukaryota;Ascomycota;Dothideomycetes;Tubeufiales;Tubeufiaceae;NA;Tubeufiaceae sp.	0	0	0	0	0	0	0	0	0	0	0	0	0	0	0	0	0	0	0	0	0	0	0	0	0	0	0	0	0	0	0	0	0	0	0	0	0	0	0	0	0	0	0	0	0	0	0	0	0
Eukaryota;Ascomycota;Eurotiomycetes;Chaetothyriales;Chaetothyriaceae;Vonarxia;Vonarxia vagans	0	0	0	0	0	0	0	0	0	0	0	0	0	0	0	0	0	0	0	0	0	0	0	0	0	0	0	0	0	0	0	0	0	0	0	0	0	0	0	0	0	0	0	0	0	0	0	0	0
Eukaryota;Ascomycota;Eurotiomycetes;Chaetothyriales;Herpotrichiellaceae;Cladophialophora;Cladophialophora multiseptata	0	0	0	0	0	0	0	0	0	0	0	0	0	0	0	0	0	0	0	0	0	0	0	0	0	0	0	0	0	0	0	0	0	0	0	0	0	0	0	0	0	0	0	0	0	0	0	0	0
Eukaryota;Ascomycota;Eurotiomycetes;Chaetothyriales;Herpotrichiellaceae;Cladophialophora;Cladophialophora sp. KO-groupF 2014	0	0	0	0	0	1	0	0	0	0	0	0	0	0	0	0	0	0	0	0	0	0	0	0	0	0	0	0	0	0	0	0	0	0	0	0	0	0	0	0	0	0	0	0	0	0	0	0	0
Eukaryota;Ascomycota;Eurotiomycetes;Chaetothyriales;Herpotrichiellaceae;Exophiala;Exophiala sp. NH3-6	0	0	0	0	0	0	0	0	0	0	0	0	0	0	0	0	0	0	0	0	0	0	0	0	0	0	0	0	0	0	0	0	0	0	0	0	0	0	0	0	0	0	0	0	0	0	0	0	0
Eukaryota;Ascomycota;Eurotiomycetes;Chaetothyriales;Herpotrichiellaceae;Rhinocladiella;Rhinocladiella sp. 102	0	0	0	0	0	0	0	0	0	0	0	0	0	0	0	0	0	0	0	0	0	0	0	0	0	0	0	0	0	0	0	0	0	0	0	0	0	0	0	0	0	0	0	0	0	0	0	0	0
Eukaryota;Ascomycota;Eurotiomycetes;Chaetothyriales;Herpotrichiellaceae;Rhinocladiella;Rhinocladiella sp. 97001a	0	0	0	0	0	0	0	0	0	0	0	0	0	0	0	0	0	0	0	0	0	0	0	0	0	0	0	0	0	0	0	0	0	0	0	0	0	0	0	0	0	0	0	0	0	0	0	0	0
Eukaryota;Ascomycota;Eurotiomycetes;Chaetothyriales;NA;NA;Chaetothyriales sp. EF801	0	0	0	0	0	0	0	0	0	0	0	0	0	0	0	0	0	0	0	0	0	0	0	0	0	0	0	0	0	0	0	0	0	0	0	0	0	0	0	0	0	0	0	0	0	0	0	0	0
Eukaryota;Ascomycota;Eurotiomycetes;Chaetothyriales;NA;NA;Chaetothyriales sp. G7.4F1e	0	0	0	0	0	0	0	0	0	0	0	0	0	0	0	0	0	0	0	0	0	0	0	0	0	0	0	1	0	0	0	0	0	0	0	0	0	0	0	0	0	0	0	0	0	0	0	0	0
Eukaryota;Ascomycota;Eurotiomycetes;Chaetothyriales;Trichomeriaceae;Knufia;Knufia marmoricola	0	0	0	0	1	0	0	0	0	0	0	0	0	0	0	0	0	0	0	0	0	0	0	0	0	0	0	0	0	0	0	0	0	0	0	0	0	0	0	0	0	0	0	0	0	0	0	0	0
Eukaryota;Ascomycota;Eurotiomycetes;Chaetothyriales;Trichomeriaceae;Knufia;Knufia sp. LS-2015e	0	0	0	0	0	0	0	0	0	0	0	1	0	0	0	0	0	0	0	0	0	0	0	0	0	0	0	0	0	0	0	0	0	0	0	0	0	0	0	0	0	0	0	0	0	0	0	0	0
Eukaryota;Ascomycota;Eurotiomycetes;Eurotiales;Aspergillaceae;Aspergillus;Aspergillus janus	0	0	0	0	0	0	0	0	0	0	0	0	0	0	0	0	0	0	0	0	0	0	0	0	0	0	0	0	0	0	0	0	0	0	0	0	0	0	0	0	0	0	0	0	0	0	0	0	0
Eukaryota;Ascomycota;Eurotiomycetes;Eurotiales;Aspergillaceae;Penicillium;Penicillium cf. corraligerum KAS 2101	0	0	0	0	0	0	0	0	0	0	0	0	0	0	0	0	0	0	0	0	0	0	0	0	0	0	0	0	0	0	0	0	0	0	0	0	0	0	0	0	0	0	0	0	0	0	0	0	0
Eukaryota;Ascomycota;Eurotiomycetes;Eurotiales;Aspergillaceae;Penicillium;Penicillium citrinum	0	0	0	0	0	0	0	0	0	0	0	0	0	0	0	0	0	0	0	0	0	0	0	0	0	0	0	0	0	0	0	0	0	0	0	0	0	0	0	0	0	0	0	0	0	0	0	0	0
Eukaryota;Ascomycota;Eurotiomycetes;Eurotiales;Aspergillaceae;Penicillium;Penicillium janthinellum	0	0	0	0	0	0	0	0	0	0	0	0	0	0	0	0	0	0	0	0	0	0	0	0	0	0	0	0	0	0	0	0	0	0	0	0	0	0	0	0	0	1	0	0	0	0	0	0	0
Eukaryota;Ascomycota;Eurotiomycetes;Eurotiales;Aspergillaceae;Penicillium;Penicillium sp. 3 MK-2015	0	0	0	0	0	0	0	0	0	0	0	0	0	0	0	0	0	0	0	0	0	0	0	0	0	0	0	0	0	0	0	0	0	0	0	0	0	0	0	0	0	0	0	0	0	0	0	0	0
Eukaryota;Ascomycota;Eurotiomycetes;Eurotiales;Aspergillaceae;Penicillium;Penicillium sp. GW_OTU49	0	0	0	0	0	0	0	0	0	0	0	0	0	0	0	0	0	0	0	0	0	0	0	0	0	0	0	0	0	0	0	0	0	0	0	0	0	0	0	0	0	0	0	0	0	0	0	0	0
Eukaryota;Ascomycota;Eurotiomycetes;Eurotiales;Trichocomaceae;Talaromyces;	0	0	0	0	0	0	0	0	0	0	0	0	0	0	0	0	0	0	0	0	0	0	0	0	0	1	0	0	0	0	0	0	0	0	0	0	0	0	0	0	0	0	0	0	0	0	0	0	0
Eukaryota;Ascomycota;Eurotiomycetes;Eurotiales;Trichocomaceae;Talaromyces;Talaromyces cecidicola	0	0	0	0	0	0	0	0	0	0	0	0	0	0	0	0	0	0	0	0	0	0	1	0	0	0	0	0	0	0	0	0	0	0	0	0	0	0	0	0	0	0	0	0	0	0	0	0	0
Eukaryota;Ascomycota;Eurotiomycetes;NA;NA;NA;Eurotiomycetes sp.	0	0	0	0	0	0	0	0	0	0	0	0	0	0	0	0	0	0	0	0	0	0	1	0	0	0	0	0	0	0	0	0	0	0	0	0	0	0	0	0	0	0	0	0	0	0	0	0	0
Eukaryota;Ascomycota;Eurotiomycetes;Onygenales;NA;Geomyces;Geomyces sp. FMCC-3	0	0	0	0	0	0	0	0	0	0	0	0	0	0	0	0	0	0	0	0	0	0	0	0	0	0	0	0	0	0	0	0	0	0	0	0	0	0	0	0	0	0	0	0	0	0	0	0	0
Eukaryota;Ascomycota;Eurotiomycetes;Verrucariales;NA;NA;Verrucariales sp. RB-2011	0	0	0	0	0	0	0	0	0	0	0	0	0	0	0	0	0	0	0	0	0	0	0	0	0	0	0	0	0	0	0	0	0	0	0	0	0	0	0	0	0	0	0	0	0	0	0	0	0
Eukaryota;Ascomycota;Lecanoromycetes;Peltigerales;Pannariaceae;Degelia;Degelia plumbea	0	0	0	0	0	0	0	0	0	0	0	0	0	0	0	0	0	0	0	0	0	0	0	0	0	0	1	0	0	0	0	0	0	0	0	0	0	0	0	0	0	0	0	0	0	0	0	0	0
Eukaryota;Ascomycota;Leotiomycetes;Helotiales;Chaetomellaceae;Chaetomella;	0	0	0	0	0	0	0	0	0	0	0	0	0	0	0	0	0	0	0	0	0	0	0	0	0	0	0	0	0	1	0	0	0	0	0	0	0	0	0	0	0	0	0	0	0	0	0	0	0
Eukaryota;Ascomycota;Leotiomycetes;Helotiales;Dermateaceae;Pezicula;	0	0	0	0	0	0	0	0	0	0	0	0	0	0	0	0	0	0	0	0	0	0	0	0	0	0	0	0	0	0	0	0	0	0	0	0	0	0	0	0	0	0	0	0	0	0	0	0	0
Eukaryota;Ascomycota;Leotiomycetes;Helotiales;Helotiaceae;Belonioscyphella;Belonioscyphella hypnorum	0	0	0	0	0	0	0	0	0	0	0	0	0	0	0	0	0	0	0	0	0	0	0	0	0	0	0	0	0	0	1	0	0	0	0	0	0	0	0	0	0	0	0	0	0	0	0	0	0
Eukaryota;Ascomycota;Leotiomycetes;Helotiales;Helotiaceae;Crocicreas;Crocicreas cyathoideum	0	0	0	0	0	0	0	0	0	0	0	0	0	0	0	0	0	0	0	0	0	0	0	0	0	0	0	0	0	0	0	0	0	0	0	0	0	0	0	0	0	0	0	0	0	0	0	0	0
Eukaryota;Ascomycota;Leotiomycetes;Helotiales;Helotiaceae;Crocicreas;Crocicreas sp. 34_100A	0	0	0	0	0	0	0	0	0	0	0	0	0	0	0	0	0	0	0	0	0	0	0	0	0	0	0	0	0	0	0	0	0	0	0	0	0	0	0	0	0	0	0	0	0	0	0	0	0
Eukaryota;Ascomycota;Leotiomycetes;Helotiales;Helotiaceae;Helicodendron;Helicodendron luteoalbum	0	0	0	0	0	0	0	0	0	0	0	0	0	0	0	0	0	0	0	0	0	0	0	0	0	0	0	0	0	0	0	0	0	0	0	0	0	0	0	0	0	0	0	0	0	0	0	0	0
Eukaryota;Ascomycota;Leotiomycetes;Helotiales;Hyaloscyphaceae;Calycina;Calycina marina	0	0	0	0	0	0	0	0	0	0	0	0	0	0	0	0	0	0	0	0	0	0	0	0	0	0	0	0	0	0	0	0	0	0	0	0	0	0	0	0	0	0	0	0	0	0	0	0	0
Eukaryota;Ascomycota;Leotiomycetes;Helotiales;Hyaloscyphaceae;Lachnum;Lachnum sp.	0	0	0	0	0	0	0	0	0	0	0	0	0	0	0	0	0	0	0	0	0	0	0	0	0	0	0	0	0	0	0	0	0	0	0	0	0	0	0	0	0	0	0	0	0	0	0	0	0
Eukaryota;Ascomycota;Leotiomycetes;Helotiales;Leotiaceae;Alatospora;Alatospora sp.	0	0	0	0	0	0	0	0	0	0	0	0	0	0	0	0	0	0	0	0	0	0	0	0	0	0	0	0	0	0	0	0	0	0	0	0	0	0	0	0	0	0	0	0	0	0	0	0	0
Eukaryota;Ascomycota;Leotiomycetes;Helotiales;Leotiaceae;Halenospora;Halenospora varia	0	0	0	0	0	0	0	0	0	0	0	0	0	0	0	0	0	0	0	0	0	0	0	0	0	0	0	0	0	0	0	0	0	0	0	0	0	0	0	0	0	0	0	0	0	0	0	0	0
Eukaryota;Ascomycota;Leotiomycetes;Helotiales;NA;Cadophora;Cadophora cf. olivo-luteacea GMU_LL_04_D12	0	0	0	0	0	0	0	0	0	0	0	0	0	0	0	0	0	0	0	0	0	0	0	0	0	0	0	0	0	0	0	0	0	0	0	0	0	0	0	0	0	0	0	0	0	0	0	0	0
Eukaryota;Ascomycota;Leotiomycetes;Helotiales;NA;Cadophora;Cadophora sp. 10 KW-2015	0	0	0	0	0	0	0	0	0	0	0	0	0	0	0	0	0	0	0	0	0	0	0	0	0	0	0	0	0	0	0	0	0	0	0	0	0	0	0	0	0	1	0	0	0	0	0	0	0
Eukaryota;Ascomycota;Leotiomycetes;Helotiales;NA;Cadophora;Cadophora sp. 855	0	0	0	0	0	0	0	0	0	0	0	0	0	0	0	0	0	0	0	0	0	0	0	0	0	0	0	0	0	0	0	0	0	0	0	0	0	0	0	0	0	0	0	0	0	0	0	0	0
Eukaryota;Ascomycota;Leotiomycetes;Helotiales;NA;Chalara;Chalara sp. 400	0	0	0	0	0	0	0	0	0	0	0	0	0	0	0	0	0	0	0	0	0	0	0	0	0	0	0	0	0	0	0	0	0	0	0	0	0	0	0	0	0	0	0	0	0	0	0	0	0
Eukaryota;Ascomycota;Leotiomycetes;Helotiales;NA;Leptodontidium;Leptodontidium sp. Me07	0	0	0	0	0	0	0	0	0	0	0	0	0	0	0	0	0	0	0	0	0	0	0	0	0	0	0	0	0	0	0	0	0	0	0	0	0	0	0	0	0	0	0	0	0	0	0	0	0
Eukaryota;Ascomycota;Leotiomycetes;Helotiales;NA;Leptodontidium;Leptodontidium sp. ca_besc_211d2	0	0	0	0	0	0	0	0	0	0	0	0	0	0	0	0	0	0	0	0	0	0	0	0	0	0	0	0	0	0	0	0	0	0	0	0	0	0	0	0	0	0	0	0	0	0	0	0	0
Eukaryota;Ascomycota;Leotiomycetes;Helotiales;NA;NA;Helotiales sp. 3 MV-2011	0	0	0	0	0	0	0	0	0	0	0	0	0	0	0	0	0	0	0	0	0	0	0	0	0	0	0	0	0	0	0	0	0	0	0	0	0	0	0	0	0	0	0	0	0	0	0	0	0
Eukaryota;Ascomycota;Leotiomycetes;Helotiales;NA;Xenopolyscytalum;Xenopolyscytalum sp. I12F-02273	0	0	0	0	0	0	0	0	0	0	0	0	0	0	0	0	0	0	0	0	0	0	0	0	0	0	0	0	0	0	0	0	0	0	0	0	0	0	0	0	0	0	0	0	0	0	0	0	0
Eukaryota;Ascomycota;Leotiomycetes;Helotiales;Rutstroemiaceae;Lambertella;Lambertella advenula	0	0	0	0	0	0	0	0	0	0	0	0	0	0	0	0	0	0	0	0	0	0	0	0	0	0	0	0	0	0	0	0	0	0	0	0	0	0	0	0	0	0	0	0	0	0	0	0	0
Eukaryota;Ascomycota;Leotiomycetes;NA;;Mycosymbioces;Mycosymbioces mycenaphila	0	0	0	0	0	0	0	0	0	0	0	0	0	0	0	0	0	0	0	0	0	0	0	0	0	0	0	0	0	0	0	0	0	0	0	0	0	0	0	0	0	0	0	0	0	0	0	0	0
Eukaryota;Ascomycota;Leotiomycetes;NA;NA;Leohumicola;Leohumicola minima	0	0	0	0	0	0	0	0	0	0	0	0	0	0	0	0	0	0	0	0	0	0	0	0	0	0	0	0	0	0	0	0	0	0	0	0	0	0	0	0	0	0	0	0	0	0	0	0	0
Eukaryota;Ascomycota;Leotiomycetes;NA;NA;NA;Leotiomycetes sp. F21	0	0	0	0	0	0	0	0	0	0	0	0	0	0	0	0	0	0	0	0	0	0	0	0	0	0	0	0	0	0	0	0	0	0	0	0	0	0	0	0	0	0	0	0	0	0	0	0	0
Eukaryota;Ascomycota;Leotiomycetes;NA;NA;NA;Leotiomycetes sp. genotype 117	0	0	0	0	0	0	0	0	0	0	0	0	0	0	0	0	0	0	0	0	0	0	0	0	0	0	0	0	0	0	0	0	0	0	0	0	1	0	0	0	0	0	0	0	0	0	0	0	0
Eukaryota;Ascomycota;Leotiomycetes;NA;Pseudeurotiaceae;Pseudeurotium;Pseudeurotium sp.	0	0	0	0	0	0	0	0	0	0	0	0	0	0	0	0	0	0	0	0	0	0	0	0	0	0	0	0	0	0	0	0	0	0	0	0	0	0	0	0	0	0	0	0	0	0	0	0	0
Eukaryota;Ascomycota;Leotiomycetes;NA;Pseudeurotiaceae;Pseudeurotium;Pseudeurotium zonatum	0	0	0	0	0	0	0	0	0	0	0	0	0	0	0	0	0	0	0	0	0	0	0	0	0	0	0	0	0	0	0	0	0	0	0	0	0	0	0	0	0	0	0	0	0	0	0	0	0
Eukaryota;Ascomycota;Leotiomycetes;NA;Pseudeurotiaceae;Pseudogymnoascus;Pseudogymnoascus sp. FI204	0	0	0	0	0	0	0	0	0	0	0	0	0	0	0	0	0	0	0	0	0	0	0	0	0	0	0	0	0	0	0	0	0	0	0	0	0	0	0	0	0	1	0	0	0	0	0	0	0
Eukaryota;Ascomycota;Leotiomycetes;NA;Pseudeurotiaceae;Pseudogymnoascus;Pseudogymnoascus sp. NWHC 44736-43-01-01B	0	0	0	0	0	0	0	0	0	0	0	0	0	0	0	0	0	0	0	0	0	0	0	0	0	0	0	0	0	0	0	0	0	0	0	0	0	0	0	0	0	0	0	0	0	1	0	0	0
Eukaryota;Ascomycota;NA;;NA;Troposporella;Troposporella fumosa	0	0	0	0	0	0	0	0	0	0	0	0	0	0	0	0	0	0	0	0	0	0	0	0	0	0	0	0	0	0	0	0	0	0	0	0	0	0	0	0	0	0	0	0	0	0	0	0	0
Eukaryota;Ascomycota;NA;NA;NA;Bahusakala;Bahusakala australiensis	0	0	0	0	0	0	0	0	0	0	0	0	0	0	0	0	0	0	0	1	0	0	0	0	0	0	0	0	0	0	0	0	0	0	0	0	0	0	0	0	0	0	0	0	0	0	0	0	0
Eukaryota;Ascomycota;NA;NA;NA;Phialotubus;Phialotubus microsporus	0	0	0	0	0	0	0	0	0	0	0	0	0	0	0	0	0	0	0	0	0	0	0	0	0	0	0	0	0	0	0	0	0	0	0	0	0	0	0	0	0	0	0	0	0	0	0	0	0
Eukaryota;Ascomycota;NA;NA;NA;Tetracladium;Tetracladium maxilliforme	0	0	0	0	0	0	0	0	0	0	0	0	0	0	0	0	0	0	0	0	0	0	0	0	0	0	0	0	0	0	0	0	0	0	0	0	0	0	0	0	0	0	0	0	0	0	0	0	0
Eukaryota;Ascomycota;Orbiliomycetes;Orbiliales;Orbiliaceae;Monacrosporium;	0	0	0	0	0	0	0	0	0	0	0	0	0	0	0	0	0	0	0	0	0	0	0	0	0	0	0	0	0	0	0	0	0	0	0	0	0	0	0	0	0	0	0	0	0	0	0	0	0
Eukaryota;Ascomycota;Pezizomycetes;NA;;NA;	0	0	0	0	0	0	0	0	0	0	0	0	0	0	0	0	0	0	0	0	0	0	0	0	0	0	0	0	0	0	0	0	0	0	0	0	0	0	0	0	0	0	0	0	0	0	0	0	0
Eukaryota;Ascomycota;Pezizomycetes;Pezizales;Ascobolaceae;NA;Ascobolaceae sp. 4 YS-2010	0	0	0	0	0	0	0	0	0	0	0	0	0	0	0	0	0	0	0	0	0	0	0	0	0	0	0	0	0	0	0	0	0	0	0	0	0	0	0	0	0	0	0	0	0	0	0	0	0
Eukaryota;Ascomycota;Pezizomycetes;Pezizales;NA;;	0	0	0	0	0	0	0	0	0	0	0	0	0	0	0	0	0	0	0	0	0	0	0	0	0	0	0	0	0	0	0	0	0	0	0	0	0	0	0	0	0	0	0	0	0	0	0	0	0
Eukaryota;Ascomycota;Pezizomycetes;Pezizales;Pyronemataceae;Scutellinia;Scutellinia sp. YZ-2012	0	0	0	0	0	0	0	0	0	0	0	0	0	0	0	0	0	0	0	0	0	0	0	0	0	0	0	0	0	0	0	0	0	0	0	0	0	0	0	0	0	0	0	0	0	0	0	0	0
Eukaryota;Ascomycota;Saccharomycetes;Saccharomycetales;Trichomonascaceae;Sugiyamaella;Sugiyamaella carassensis	0	0	0	0	0	0	0	0	0	0	0	0	0	0	0	0	0	0	0	0	0	0	0	0	0	0	0	0	0	0	0	0	0	0	0	0	0	0	0	0	0	0	0	0	0	0	0	0	0
Eukaryota;Ascomycota;Sordariomycetes;Chaetosphaeriales;Chaetosphaeriaceae;Chloridium;Chloridium sp. TMS-2011	0	0	0	0	0	0	0	0	0	0	0	0	0	0	0	0	0	0	0	0	0	0	0	0	0	0	0	0	0	0	0	0	0	0	0	0	0	0	0	0	0	0	0	0	0	0	0	0	0
Eukaryota;Ascomycota;Sordariomycetes;Chaetosphaeriales;Chaetosphaeriaceae;Pseudolachnea;Pseudolachnea fraxini	0	0	0	0	0	0	0	0	0	0	0	0	0	0	0	0	0	0	0	0	0	0	0	0	0	0	0	0	0	0	0	0	0	0	0	0	0	0	0	0	0	0	0	0	0	0	0	0	0
Eukaryota;Ascomycota;Sordariomycetes;Coniochaetales;Coniochaetaceae;Coniochaeta;Coniochaeta ligniaria	0	0	0	0	0	0	0	0	0	0	0	0	0	0	0	0	0	0	0	0	0	0	0	0	0	0	0	0	0	0	0	0	0	0	0	0	0	0	0	0	0	0	0	0	0	0	0	0	0
Eukaryota;Ascomycota;Sordariomycetes;Coniochaetales;NA;NA;Coniochaetales sp. GMG_C4	0	0	0	0	0	0	0	0	0	0	0	0	0	0	0	0	0	0	0	0	0	0	0	0	0	0	0	0	0	0	0	0	0	0	0	0	0	0	0	0	0	0	0	0	0	0	0	0	0
Eukaryota;Ascomycota;Sordariomycetes;Glomerellales;Plectosphaerellaceae;Gibellulopsis;Gibellulopsis nigrescens	0	0	0	0	0	0	0	0	0	0	0	0	0	0	0	0	0	1	0	0	0	0	0	0	0	0	0	0	0	0	0	0	0	0	0	0	0	0	0	0	0	0	0	0	0	0	0	0	0
Eukaryota;Ascomycota;Sordariomycetes;Glomerellales;Plectosphaerellaceae;Plectosphaerella;Plectosphaerella sp. M32	0	0	0	0	0	0	0	0	0	0	0	0	0	0	0	0	0	0	0	0	0	0	0	0	0	0	0	0	0	0	0	0	0	0	0	0	0	0	0	0	0	0	0	0	0	0	0	0	0
Eukaryota;Ascomycota;Sordariomycetes;Hypocreales;Bionectriaceae;Geosmithia;Geosmithia pallida	0	0	0	0	0	0	0	0	0	0	0	0	0	0	0	0	0	0	0	0	0	0	0	0	0	0	0	0	0	0	0	0	0	0	0	0	0	0	0	0	0	0	0	0	0	0	0	0	0
Eukaryota;Ascomycota;Sordariomycetes;Hypocreales;Bionectriaceae;Geosmithia;Geosmithia sp.	0	0	0	0	0	0	0	0	0	0	0	0	0	0	0	0	0	0	0	0	0	0	0	0	0	0	0	0	0	0	0	0	0	0	0	0	0	0	0	0	0	0	0	0	0	0	0	0	0
Eukaryota;Ascomycota;Sordariomycetes;Hypocreales;Bionectriaceae;Gliomastix;	0	0	0	0	0	0	0	0	0	0	0	0	0	0	0	0	0	0	0	0	0	0	0	0	0	0	0	0	0	0	0	0	0	0	0	0	0	0	0	0	0	0	0	0	0	0	0	0	0
Eukaryota;Ascomycota;Sordariomycetes;Hypocreales;Clavicipitaceae;Metapochonia;Metapochonia bulbillosa	0	0	0	0	0	0	0	0	0	0	0	0	0	0	0	0	0	0	0	0	0	0	0	0	0	0	0	0	0	0	0	0	0	0	0	0	0	0	0	0	0	0	0	0	0	0	0	0	0
Eukaryota;Ascomycota;Sordariomycetes;Hypocreales;Clavicipitaceae;Metarhizium;Metarhizium granulomatis	0	0	0	0	0	0	0	0	0	0	0	0	0	0	0	0	0	0	0	0	0	0	0	0	0	0	0	0	0	0	0	0	0	0	0	0	0	0	0	0	0	0	0	0	0	0	0	0	0
Eukaryota;Ascomycota;Sordariomycetes;Hypocreales;Clavicipitaceae;Pochonia;Pochonia sp.	0	0	0	0	0	0	0	0	0	0	0	0	0	0	0	0	0	0	0	0	0	0	0	0	0	0	0	0	0	0	0	0	0	0	0	0	0	0	0	0	0	0	0	0	0	0	0	0	0
Eukaryota;Ascomycota;Sordariomycetes;Hypocreales;Cordycipitaceae;Cordyceps;Cordyceps militaris	0	0	0	0	0	0	0	0	0	0	0	0	0	0	0	0	0	0	0	0	0	0	0	0	0	0	0	0	0	0	0	0	0	0	0	0	0	0	0	0	0	0	0	0	0	0	0	0	0
Eukaryota;Ascomycota;Sordariomycetes;Hypocreales;Hypocreaceae;Hypomyces;Hypomyces sp.	0	0	0	0	0	0	0	0	0	0	0	0	0	0	0	0	0	0	0	0	0	0	0	0	0	0	0	0	0	0	0	0	0	0	0	0	0	0	0	0	0	0	0	0	0	0	0	0	0
Eukaryota;Ascomycota;Sordariomycetes;Hypocreales;Hypocreaceae;Trichoderma;Trichoderma asperellum	0	0	0	0	0	0	0	0	0	0	0	0	0	0	0	0	0	0	0	0	0	0	0	0	0	0	0	0	0	0	0	0	0	0	0	0	0	0	0	0	0	0	0	0	0	0	0	0	0
Eukaryota;Ascomycota;Sordariomycetes;Hypocreales;Hypocreaceae;Trichoderma;Trichoderma rossicum	0	0	0	0	0	0	0	0	0	0	0	0	0	0	0	0	0	0	0	0	0	0	0	0	0	0	0	0	0	0	0	0	0	0	0	0	0	0	0	0	0	0	0	0	0	0	0	0	0
Eukaryota;Ascomycota;Sordariomycetes;Hypocreales;Hypocreaceae;Trichoderma;Trichoderma sp. 62 BT-2012	0	0	0	0	0	0	0	0	0	0	0	0	0	0	0	0	0	0	0	0	0	0	0	0	0	0	0	0	0	0	0	0	0	0	0	0	0	0	0	0	0	0	0	0	0	0	0	0	0
Eukaryota;Ascomycota;Sordariomycetes;Hypocreales;Hypocreaceae;Trichoderma;Trichoderma sp. KBS0814F	0	0	0	0	0	0	0	0	0	0	0	0	0	0	0	0	0	0	0	0	0	0	0	0	0	0	0	0	0	0	0	0	0	0	0	0	0	0	0	0	0	0	0	0	0	0	0	0	0
Eukaryota;Ascomycota;Sordariomycetes;Hypocreales;Hypocreaceae;Trichoderma;Trichoderma spirale	0	0	0	0	0	0	0	0	0	0	0	0	0	0	0	0	0	0	0	0	0	0	0	0	0	0	0	0	0	0	0	0	0	0	0	0	0	0	0	0	0	0	0	0	0	0	0	0	1
Eukaryota;Ascomycota;Sordariomycetes;Hypocreales;NA;NA;Hypocreales sp.	0	0	0	0	0	0	0	0	0	0	0	0	0	0	0	0	0	0	0	0	0	0	0	0	0	0	0	0	0	0	0	0	0	0	0	0	0	0	0	0	0	0	0	0	0	0	0	0	0
Eukaryota;Ascomycota;Sordariomycetes;Hypocreales;NA;NA;Hypocreales sp. IBL 03124	0	0	0	0	0	0	0	0	0	0	0	0	0	0	1	0	0	0	0	0	0	0	0	0	0	0	0	0	0	0	0	0	0	0	0	0	0	0	0	0	0	0	0	0	0	0	0	0	0
Eukaryota;Ascomycota;Sordariomycetes;Hypocreales;NA;NA;Hypocreales sp. Vega851	0	0	0	0	0	0	0	0	0	0	0	0	0	0	0	0	0	0	0	0	0	0	0	0	0	0	0	0	0	0	0	0	0	0	0	0	0	0	0	0	0	0	0	0	0	0	0	0	0
Eukaryota;Ascomycota;Sordariomycetes;Hypocreales;NA;Pseudoacremonium;Pseudoacremonium sacchari	0	0	0	0	0	0	0	0	0	0	0	0	0	0	0	0	0	0	0	0	0	0	0	0	0	0	0	0	0	0	0	0	0	0	0	0	0	0	0	0	0	0	0	0	0	0	0	0	0
Eukaryota;Ascomycota;Sordariomycetes;Hypocreales;NA;Sarocladium;	0	0	0	0	0	0	0	0	0	0	0	0	0	0	0	0	0	0	0	0	0	0	0	0	0	0	0	0	0	0	0	0	0	0	0	0	0	0	0	0	0	0	0	0	0	0	0	0	0
Eukaryota;Ascomycota;Sordariomycetes;Hypocreales;NA;Sarocladium;Sarocladium strictum	0	0	0	0	0	0	0	0	0	0	0	0	0	0	0	0	0	0	0	0	0	0	0	0	0	0	0	0	0	0	0	0	0	0	0	0	0	0	0	0	0	0	0	0	0	0	0	0	0
Eukaryota;Ascomycota;Sordariomycetes;Hypocreales;NA;Stilbella;Stilbella fimetaria	0	0	0	0	0	0	0	0	0	0	0	0	0	0	0	0	0	0	0	0	0	0	0	0	0	0	0	0	0	0	0	0	0	0	0	0	0	0	0	0	0	0	0	0	0	0	0	0	0
Eukaryota;Ascomycota;Sordariomycetes;Hypocreales;NA;Trichothecium;Trichothecium crotocinigenum	0	0	0	0	0	0	0	0	0	0	0	0	0	0	0	0	0	0	0	0	0	0	0	0	0	0	0	0	0	0	0	0	0	0	0	0	0	0	0	0	0	0	0	0	0	0	0	0	0
Eukaryota;Ascomycota;Sordariomycetes;Hypocreales;Nectriaceae;Calonectria;	0	0	0	0	0	0	0	0	0	0	0	0	0	0	0	0	0	0	0	0	0	0	0	0	0	0	0	0	0	0	0	0	0	0	0	0	0	0	0	0	0	0	0	0	0	0	0	0	0
Eukaryota;Ascomycota;Sordariomycetes;Hypocreales;Nectriaceae;Corinectria;Corinectria fuckeliana	0	0	0	0	0	0	0	0	0	0	0	0	0	0	0	0	0	0	0	0	0	0	0	0	0	0	0	0	0	0	0	0	0	0	0	0	0	0	0	0	0	0	0	0	0	0	0	0	0
Eukaryota;Ascomycota;Sordariomycetes;Hypocreales;Nectriaceae;Cylindrocarpon;Cylindrocarpon sp. 4 PB-2014	0	0	0	0	0	0	0	0	0	0	0	0	0	0	0	0	0	0	0	0	0	0	0	0	0	0	0	0	0	0	0	0	0	0	0	0	0	0	0	0	0	0	0	0	0	0	0	0	0
Eukaryota;Ascomycota;Sordariomycetes;Hypocreales;Nectriaceae;Dialonectria;Dialonectria episphaeria	0	0	0	0	0	0	0	0	0	0	0	0	0	0	0	0	0	0	0	0	0	0	0	0	0	0	0	0	0	0	0	0	0	0	0	0	0	0	0	0	0	0	0	0	0	0	0	0	0
Eukaryota;Ascomycota;Sordariomycetes;Hypocreales;Nectriaceae;Fusarium;Fusarium acuminatum	0	0	0	0	0	0	0	0	0	0	0	0	0	0	0	1	0	0	0	0	0	0	0	0	0	0	0	0	0	0	0	0	0	0	0	0	0	0	0	0	0	0	0	0	0	0	0	0	0
Eukaryota;Ascomycota;Sordariomycetes;Hypocreales;Nectriaceae;Fusarium;Fusarium burgessii	0	0	0	0	0	0	0	0	0	0	0	0	0	0	0	0	0	0	0	0	0	0	0	0	0	0	0	0	0	0	0	0	0	0	0	0	0	0	0	0	0	0	0	0	0	0	0	0	0
Eukaryota;Ascomycota;Sordariomycetes;Hypocreales;Nectriaceae;Fusarium;Fusarium lateritium	0	0	0	0	0	0	0	0	0	0	0	0	0	0	0	0	0	0	0	0	0	0	0	0	0	0	0	0	0	0	0	0	0	0	0	0	0	0	0	0	0	0	0	0	1	0	0	0	0
Eukaryota;Ascomycota;Sordariomycetes;Hypocreales;Nectriaceae;Fusarium;Fusarium redolens	0	0	0	0	0	0	0	0	0	0	0	0	0	0	0	0	0	0	0	0	0	0	0	0	0	0	0	0	0	0	0	0	0	0	0	0	0	0	0	0	0	0	0	0	0	0	0	0	0
Eukaryota;Ascomycota;Sordariomycetes;Hypocreales;Nectriaceae;Fusarium;Fusarium sp. FIESC	0	0	0	0	0	0	0	0	0	0	0	0	0	0	0	0	0	0	0	0	0	0	0	0	0	0	0	0	0	0	0	0	0	0	0	0	0	0	0	0	0	0	0	0	0	0	0	0	0
Eukaryota;Ascomycota;Sordariomycetes;Hypocreales;Nectriaceae;Ilyonectria;Ilyonectria destructans	0	0	0	0	0	0	0	0	0	0	0	0	0	0	0	0	0	0	0	0	0	0	0	0	0	0	0	0	0	0	0	0	0	0	0	0	0	0	0	0	0	0	0	0	0	0	0	0	0
Eukaryota;Ascomycota;Sordariomycetes;Hypocreales;Nectriaceae;Sarcopodium;Sarcopodium macalpinei	0	0	0	0	0	0	0	0	0	0	0	0	0	0	0	0	0	0	0	0	0	0	0	0	0	0	0	0	0	0	0	0	0	0	0	0	0	0	0	0	0	0	0	0	0	0	0	0	0
Eukaryota;Ascomycota;Sordariomycetes;Hypocreales;Nectriaceae;Stephanonectria;	0	0	0	0	0	0	0	0	0	0	0	0	0	0	0	0	0	0	0	0	0	0	0	0	0	0	0	0	0	0	0	0	0	0	0	0	0	0	0	0	0	0	0	0	0	0	0	0	0
Eukaryota;Ascomycota;Sordariomycetes;Hypocreales;Nectriaceae;Thelonectria;Thelonectria sp.	0	0	0	0	0	0	0	0	0	0	0	0	0	0	0	0	0	0	0	0	0	0	0	0	0	0	0	0	0	0	0	0	0	0	0	0	0	0	0	0	0	0	0	0	0	0	0	0	0
Eukaryota;Ascomycota;Sordariomycetes;Hypocreales;Ophiocordycipitaceae;Tolypocladium;Tolypocladium cylindrosporum	0	0	0	0	0	0	0	0	0	0	0	0	0	0	0	0	0	0	0	0	0	0	0	0	0	0	0	0	0	0	0	0	0	0	0	0	0	0	0	0	0	0	0	0	0	0	0	0	0
Eukaryota;Ascomycota;Sordariomycetes;Hypocreales;Stachybotryaceae;Memnoniella;Memnoniella brunneoconidiophora	0	0	0	0	0	0	0	0	0	0	0	0	0	0	0	0	0	0	0	0	0	0	0	0	0	0	0	0	0	0	0	0	0	0	0	0	0	0	0	0	0	0	0	0	0	0	0	0	0
Eukaryota;Ascomycota;Sordariomycetes;Hypocreales;Stachybotryaceae;Paramyrothecium;Paramyrothecium roridum	1	0	0	0	0	0	0	0	0	0	0	0	0	0	0	0	0	0	0	0	0	0	0	0	0	0	0	0	0	0	0	0	0	0	0	0	0	0	0	0	0	0	0	0	0	0	0	0	0
Eukaryota;Ascomycota;Sordariomycetes;Hypocreales;Stachybotryaceae;Striaticonidium;Striaticonidium synnematum	0	0	0	0	0	0	0	0	0	0	0	0	0	0	1	0	0	0	0	0	0	0	0	0	0	0	0	0	0	0	0	0	0	0	0	0	0	0	0	0	0	0	0	0	0	0	0	0	0
Eukaryota;Ascomycota;Sordariomycetes;Hypocreales;Stachybotryaceae;Tangerinosporium;Tangerinosporium thalictricola	0	0	0	0	0	1	0	0	0	0	0	0	0	0	0	0	0	0	0	0	0	0	0	0	0	0	0	0	0	0	0	0	0	0	0	0	0	0	0	0	0	0	0	0	0	0	0	0	0
Eukaryota;Ascomycota;Sordariomycetes;Magnaporthales;Magnaporthaceae;NA;Magnaporthaceae sp.	0	0	0	0	0	0	0	0	0	0	0	0	0	0	0	0	0	0	0	0	0	0	0	0	0	0	0	0	0	0	0	0	0	0	0	0	0	0	0	0	0	0	0	0	0	0	0	0	0
Eukaryota;Ascomycota;Sordariomycetes;Microascales;Halosphaeriaceae;NA;Halosphaeriaceae sp.	0	0	0	0	0	0	0	0	0	0	0	0	0	0	0	0	0	0	0	0	0	0	0	0	0	0	0	0	0	0	0	0	0	0	0	0	0	0	0	0	0	0	0	0	0	0	0	0	0
Eukaryota;Ascomycota;Sordariomycetes;Microascales;Halosphaeriaceae;Natantispora;Natantispora unipolaris	0	0	0	0	0	0	0	0	0	0	0	0	0	0	0	0	0	0	0	0	0	0	0	0	0	0	0	0	0	0	0	0	0	0	0	0	0	0	0	0	0	0	0	0	0	0	0	0	0
Eukaryota;Ascomycota;Sordariomycetes;Microascales;Microascaceae;Cephalotrichum;Cephalotrichum microsporum	0	0	0	0	0	0	0	0	0	0	0	0	0	0	0	0	0	0	0	0	0	0	0	0	0	0	0	0	0	0	0	0	0	0	0	0	0	0	0	0	0	0	0	0	0	0	0	0	0
Eukaryota;Ascomycota;Sordariomycetes;NA;NA;Cataractispora;Cataractispora appendiculata	0	0	0	0	0	0	0	0	0	0	0	0	0	1	0	0	0	0	0	0	0	0	0	0	0	0	0	0	0	0	0	0	0	0	0	0	0	0	0	0	0	0	0	0	0	0	0	0	0
Eukaryota;Ascomycota;Sordariomycetes;NA;NA;NA;Sordariomycetes sp.	0	0	0	0	0	0	0	0	0	0	1	0	0	0	0	0	0	0	0	0	0	0	0	0	0	0	0	0	0	0	0	0	0	0	0	0	0	0	0	0	0	0	0	0	0	0	0	0	0
Eukaryota;Ascomycota;Sordariomycetes;NA;NA;NA;Sordariomycetes sp. WF151	0	0	0	0	0	0	0	0	0	0	0	0	0	0	0	0	0	0	0	0	0	0	0	0	0	0	0	0	0	0	0	0	0	0	0	0	0	0	0	0	0	0	0	0	0	0	0	0	0
Eukaryota;Ascomycota;Sordariomycetes;NA;Papulosaceae;Wongia;Wongia garrettii	0	0	0	0	0	0	0	0	0	0	0	0	0	0	0	0	0	0	0	0	0	0	0	0	0	0	0	0	0	0	0	0	0	0	0	0	0	0	0	0	0	0	0	0	0	0	0	0	0
Eukaryota;Ascomycota;Sordariomycetes;Ophiostomatales;Ophiostomataceae;Phialocephala;Phialocephala fusca	0	0	0	0	0	0	0	0	0	0	0	0	0	0	0	0	0	0	0	0	0	0	0	0	0	0	0	0	0	0	0	0	0	0	0	0	0	0	0	0	0	0	0	0	0	0	0	0	0
Eukaryota;Ascomycota;Sordariomycetes;Sordariales;Chaetomiaceae;Botryotrichum;	0	0	0	0	0	0	0	0	0	0	0	0	0	0	0	0	0	0	0	0	0	0	0	0	0	0	0	0	0	0	0	0	0	0	0	0	0	0	0	0	0	0	0	0	0	0	0	0	0
Eukaryota;Ascomycota;Sordariomycetes;Sordariales;Chaetomiaceae;Chaetomium;Chaetomium sp.	0	0	0	0	0	0	0	0	0	0	0	0	0	0	0	0	0	0	0	0	0	0	0	0	0	0	0	0	0	0	0	0	0	0	0	0	0	0	0	0	0	0	0	0	0	0	0	0	0
Eukaryota;Ascomycota;Sordariomycetes;Sordariales;Chaetomiaceae;Humicola;Humicola grisea	0	0	0	0	0	0	0	0	0	0	0	0	0	0	0	0	0	0	0	0	0	0	0	0	0	0	0	0	0	0	0	0	0	0	0	0	0	0	0	0	0	0	0	0	0	0	0	0	0
Eukaryota;Ascomycota;Sordariomycetes;Sordariales;Lasiosphaeriaceae;Apodospora;	1	0	0	0	0	0	0	0	0	0	0	0	0	0	0	0	0	0	0	0	0	0	0	0	0	0	0	0	0	0	0	0	0	0	0	0	0	0	0	0	0	0	0	0	0	0	0	0	0
Eukaryota;Ascomycota;Sordariomycetes;Sordariales;Lasiosphaeriaceae;Cercophora;Cercophora areolata	0	0	0	0	0	0	0	0	0	0	0	0	0	0	0	0	0	0	0	0	0	0	0	0	0	0	0	0	0	0	0	0	0	0	0	0	0	0	0	0	0	0	0	0	0	0	0	0	0
Eukaryota;Ascomycota;Sordariomycetes;Sordariales;Lasiosphaeriaceae;Cladorrhinum;Cladorrhinum samala	0	0	0	0	0	0	0	0	0	0	0	0	0	0	0	0	0	0	0	0	0	0	0	0	0	0	0	0	0	0	0	0	0	0	0	0	0	0	0	0	0	0	0	0	0	0	0	0	0
Eukaryota;Ascomycota;Sordariomycetes;Sordariales;Lasiosphaeriaceae;Echria;Echria gigantospora	0	0	0	0	0	0	0	0	0	0	0	0	0	0	0	1	0	0	0	0	0	0	0	0	0	0	0	0	0	0	0	0	0	0	0	0	0	0	0	0	0	0	0	0	0	0	0	0	0
Eukaryota;Ascomycota;Sordariomycetes;Sordariales;Lasiosphaeriaceae;Podospora;Podospora minicauda	0	0	0	0	0	0	0	0	0	0	0	0	0	0	0	0	0	0	0	0	0	0	0	0	0	0	0	0	0	0	0	0	0	0	0	0	0	0	0	0	0	0	0	0	0	0	0	0	0
Eukaryota;Ascomycota;Sordariomycetes;Sordariales;Lasiosphaeriaceae;Podospora;Podospora pleiospora	0	0	0	0	0	0	0	0	0	0	0	0	0	0	0	0	0	0	0	0	0	0	0	0	0	0	0	0	0	0	0	0	0	0	0	0	0	0	0	0	0	0	0	0	0	0	0	0	0
Eukaryota;Ascomycota;Sordariomycetes;Sordariales;Lasiosphaeriaceae;Podospora;Podospora sp. MAB-2010a	0	0	0	0	0	0	0	0	0	0	0	0	0	0	0	0	0	0	0	0	0	0	0	0	0	0	0	0	0	0	0	0	0	0	0	0	0	0	0	0	0	0	0	0	0	0	0	0	0
Eukaryota;Ascomycota;Sordariomycetes;Sordariales;NA;;	0	0	0	0	0	0	0	0	0	0	0	0	0	0	0	0	0	0	0	0	0	0	0	0	0	0	0	0	0	0	0	0	0	0	0	0	0	0	0	0	0	0	0	0	0	0	0	0	0
Eukaryota;Ascomycota;Sordariomycetes;Sordariales;NA;NA;Sordariales sp.	0	0	0	0	0	0	1	0	0	0	0	0	0	0	0	0	0	0	0	0	0	0	0	0	0	0	0	0	0	0	0	0	0	0	0	0	0	0	0	0	0	0	0	0	0	0	0	0	0
Eukaryota;Ascomycota;Sordariomycetes;Sordariales;Sordariaceae;Gelasinospora;	0	0	0	0	0	0	0	0	0	0	0	0	0	0	0	0	0	0	0	0	0	0	0	0	1	0	0	0	0	0	0	0	0	0	0	0	0	0	0	0	0	0	0	0	0	0	0	0	0
Eukaryota;Ascomycota;Sordariomycetes;Xylariales;Barrmaeliaceae;Entosordaria;	0	0	0	0	0	0	0	0	0	0	0	0	0	0	0	0	0	0	0	0	0	0	0	0	0	0	0	0	0	0	0	0	0	0	0	0	0	0	0	0	0	1	0	0	0	0	0	0	0
Eukaryota;Ascomycota;Sordariomycetes;Xylariales;Hypoxylaceae;Hypoxylon;Hypoxylon rutilum	0	0	0	0	0	0	0	0	0	0	0	0	0	0	0	0	0	0	0	0	0	0	0	0	0	0	0	0	0	0	0	0	0	0	0	0	0	0	0	0	0	0	0	0	0	0	0	0	0
Eukaryota;Ascomycota;Sordariomycetes;Xylariales;Xylariaceae;Sarcoxylon;Sarcoxylon compunctum	0	0	0	0	0	0	0	0	0	0	0	0	0	0	0	0	0	0	0	0	0	0	0	0	0	0	0	1	0	0	0	0	0	0	0	0	0	0	0	0	0	0	0	0	0	0	0	0	0
Eukaryota;Ascomycota;Sordariomycetes;Xylariales;Xylariaceae;Xylaria;Xylaria carpophila	0	0	0	0	0	0	0	0	0	0	0	0	0	0	0	0	0	0	0	0	0	0	0	0	0	0	0	0	0	0	0	0	1	0	0	0	0	0	0	0	0	0	0	0	0	0	0	0	0
Eukaryota;Ascomycota;Sordariomycetes;Xylariales;Xylariaceae;Xylaria;Xylaria fimbriata	0	0	0	0	1	0	0	0	0	0	0	0	0	0	0	0	0	0	0	0	0	0	0	0	0	0	0	0	0	0	0	0	0	0	0	0	0	0	0	0	0	0	0	0	0	0	0	0	0
Eukaryota;Ascomycota;Sordariomycetes;Xylariales;Xylariaceae;Xylaria;Xylaria longipes	0	0	0	0	0	0	0	0	0	0	0	0	0	0	0	0	0	0	0	0	0	0	0	0	0	0	0	0	0	0	0	0	0	0	0	0	0	0	0	0	0	0	1	0	0	0	0	0	0
Eukaryota;Ascomycota;Sordariomycetes;Xylariales;Xylariaceae;Xylaria;Xylaria sp.	0	0	0	0	0	0	0	0	0	0	0	0	0	0	0	0	0	0	0	0	0	0	0	0	0	0	0	0	0	0	0	0	0	0	0	0	0	1	0	0	0	0	0	0	0	0	0	0	0
Eukaryota;Ascomycota;Sordariomycetes;Xylariales;Xylariaceae;Xylaria;Xylaria sp. 002	0	0	0	0	0	0	0	0	0	0	0	0	0	0	0	0	0	0	0	0	0	0	0	0	0	0	0	0	0	0	0	0	0	0	0	0	0	0	0	0	0	1	0	0	0	0	0	0	0
Eukaryota;Ascomycota;Sordariomycetes;Xylariales;Xylariaceae;Xylaria;Xylaria sp. E7827b	0	0	0	0	0	0	0	0	0	0	0	0	0	0	0	0	0	0	0	0	0	0	0	0	0	0	0	0	0	0	0	0	0	0	0	0	0	0	0	0	0	0	0	1	0	0	0	0	0
Eukaryota;Ascomycota;Taphrinomycetes;Taphrinales;Taphrinaceae;Taphrina;Taphrina sp.	0	0	0	0	0	0	0	0	0	0	0	0	0	0	0	0	0	0	0	0	1	0	0	0	0	0	0	0	0	0	0	0	0	0	0	0	0	0	0	0	0	0	0	0	0	0	0	0	0
Eukaryota;Basidiomycota;Agaricomycetes;Agaricales;Agaricaceae;Agaricus;Agaricus bisporus	0	0	0	0	0	0	0	0	0	0	0	0	0	0	0	0	0	0	0	0	0	0	0	0	0	0	0	0	0	0	0	0	0	0	0	0	0	0	0	0	0	0	1	0	0	0	0	0	0
Eukaryota;Basidiomycota;Agaricomycetes;Agaricales;Amanitaceae;Amanita;Amanita aff. curtipes P01	0	0	0	0	0	0	0	0	0	0	0	0	0	0	0	0	0	0	0	0	0	0	0	0	0	0	0	0	0	0	0	0	0	0	0	0	0	0	0	0	0	0	0	0	0	0	0	0	0
Eukaryota;Basidiomycota;Agaricomycetes;Agaricales;Bolbitiaceae;Conocybe;Conocybe nigrescens	0	0	0	0	0	0	0	0	0	0	0	0	0	0	0	0	0	0	0	0	0	0	0	0	0	0	0	0	0	0	0	0	0	0	0	0	0	0	0	0	0	0	0	0	0	0	0	0	0
Eukaryota;Basidiomycota;Agaricomycetes;Agaricales;Clavariaceae;Clavaria;Clavaria redoleoalii	0	0	0	0	0	0	0	0	0	0	0	0	0	0	0	0	0	0	0	0	0	0	0	0	0	0	0	0	0	0	0	0	0	0	0	0	0	0	0	0	0	0	0	0	0	0	0	0	0
Eukaryota;Basidiomycota;Agaricomycetes;Agaricales;Cortinariaceae;Cortinarius;Cortinarius saturninus	0	0	0	0	0	0	0	0	0	0	0	0	0	0	0	0	0	0	0	0	0	0	0	0	0	0	0	0	0	0	0	0	0	0	0	0	0	0	0	0	0	0	0	0	0	0	0	0	0
Eukaryota;Basidiomycota;Agaricomycetes;Agaricales;Entolomataceae;Entoloma;Entoloma kristiansenii	0	0	0	0	0	0	0	0	0	0	0	0	0	0	0	0	0	0	0	0	0	0	0	0	0	0	0	0	0	0	0	0	0	0	0	0	0	0	0	0	0	0	0	0	0	0	0	0	0
Eukaryota;Basidiomycota;Agaricomycetes;Agaricales;Entolomataceae;Nolanea;	0	0	0	0	0	0	0	0	0	0	0	0	0	0	0	0	0	0	0	0	0	0	0	0	0	0	0	0	0	0	0	0	0	0	0	0	0	0	0	0	0	0	0	0	0	0	0	0	0
Eukaryota;Basidiomycota;Agaricomycetes;Agaricales;Hygrophoraceae;Hygrocybe;Hygrocybe coccinea	0	0	0	0	0	0	0	0	0	0	0	0	0	0	0	0	0	0	0	0	0	0	0	0	0	0	0	0	0	0	0	0	0	0	0	0	0	0	0	0	0	0	0	0	0	0	0	0	0
Eukaryota;Basidiomycota;Agaricomycetes;Agaricales;Hygrophoraceae;Hygrocybe;Hygrocybe singeri	0	0	0	0	0	0	0	0	0	0	0	0	0	0	0	0	0	0	0	0	0	0	0	0	0	0	0	0	0	0	0	0	0	0	0	0	0	0	0	0	0	0	0	0	0	0	0	0	0
Eukaryota;Basidiomycota;Agaricomycetes;Agaricales;Psathyrellaceae;Psathyrella;Psathyrella phegophila	0	0	0	0	0	0	0	0	0	0	0	0	0	0	0	0	0	0	0	0	0	0	0	0	0	0	0	0	0	0	0	0	0	0	0	0	0	0	0	0	0	0	0	0	0	0	0	0	0
Eukaryota;Basidiomycota;Agaricomycetes;Agaricales;Strophariaceae;Tubaria;Tubaria furfuracea	0	0	0	0	0	0	0	0	0	0	0	0	0	0	0	0	0	0	0	0	0	0	0	0	0	0	0	0	0	0	0	0	0	0	0	0	0	0	0	0	0	0	0	0	0	0	0	0	0
Eukaryota;Basidiomycota;Agaricomycetes;Agaricales;Tricholomataceae;Hydropus;Hydropus cf. scabripes PBM 2513	0	0	0	0	0	0	0	0	0	0	0	0	0	0	0	0	0	0	0	0	0	0	0	0	0	0	0	0	0	0	0	0	0	0	0	0	0	0	0	0	0	0	0	0	0	0	0	0	0
Eukaryota;Basidiomycota;Agaricomycetes;Agaricales;Tricholomataceae;Phaeotellus;Phaeotellus griseopallidus	0	0	0	0	0	0	0	0	0	0	0	0	0	0	0	0	0	0	0	0	0	0	0	0	0	0	0	0	0	0	0	0	0	0	0	0	0	0	0	0	0	0	0	0	0	0	0	0	0
Eukaryota;Basidiomycota;Agaricomycetes;Auriculariales;Auriculariaceae;Auricularia;Auricularia delicata	0	0	0	0	0	0	0	0	0	0	0	0	0	0	0	0	0	0	0	0	0	0	0	0	0	0	0	0	0	0	0	0	0	0	0	0	0	0	0	0	0	0	0	0	0	0	0	0	0
Eukaryota;Basidiomycota;Agaricomycetes;Auriculariales;Auriculariaceae;Auricularia;Auricularia orientalis	0	0	0	0	0	0	0	0	0	0	0	0	0	0	0	0	0	0	0	0	0	0	0	0	0	0	0	0	0	0	0	0	0	0	0	0	0	0	0	0	0	0	0	0	0	0	0	0	0
Eukaryota;Basidiomycota;Agaricomycetes;Auriculariales;Exidiaceae;Exidia;Exidia glandulosa	0	0	0	0	0	0	0	0	0	0	0	0	0	0	0	0	0	0	0	0	0	0	0	0	0	0	0	0	0	0	0	0	0	0	0	0	0	0	0	0	0	0	0	0	0	0	0	0	0
Eukaryota;Basidiomycota;Agaricomycetes;Auriculariales;Exidiaceae;Exidia;Exidia truncata	0	0	0	0	0	0	0	0	0	0	0	0	0	0	0	0	0	0	0	0	0	0	0	0	0	0	0	0	0	0	0	0	0	0	0	0	0	0	0	0	0	0	0	0	0	0	0	0	0
Eukaryota;Basidiomycota;Agaricomycetes;Auriculariales;NA;Oliveonia;Oliveonia pauxilla	0	0	0	0	0	0	0	0	0	0	0	0	0	0	0	0	0	0	0	0	0	0	0	0	0	0	0	0	0	0	0	0	0	0	0	0	0	0	0	0	0	0	0	0	0	0	0	0	0
Eukaryota;Basidiomycota;Agaricomycetes;Boletales;Stephanosporaceae;NA;Stephanosporaceae sp. KO-2013	0	0	0	0	0	0	0	0	0	0	0	0	0	0	0	0	0	0	0	0	0	0	0	0	0	0	0	0	0	0	0	0	0	0	0	0	0	0	0	0	0	0	0	0	0	0	0	0	0
Eukaryota;Basidiomycota;Agaricomycetes;Cantharellales;Ceratobasidiaceae;Ceratobasidium;	1	0	0	0	0	0	0	0	0	0	0	0	0	0	0	0	0	0	0	0	0	0	0	0	0	0	0	0	0	0	0	0	0	0	0	0	0	0	0	0	0	0	0	0	0	0	0	0	0
Eukaryota;Basidiomycota;Agaricomycetes;Cantharellales;Ceratobasidiaceae;Ceratobasidium;Ceratobasidium sp.	0	0	0	0	0	0	0	0	0	0	0	0	0	0	0	0	0	0	0	0	0	0	0	0	0	0	0	0	0	0	0	0	0	0	0	0	0	0	0	0	0	0	0	0	0	0	0	0	1
Eukaryota;Basidiomycota;Agaricomycetes;Cantharellales;Ceratobasidiaceae;NA;	0	0	0	0	0	0	0	0	0	0	0	0	0	0	0	0	0	0	0	0	0	0	0	0	0	0	0	0	0	0	0	0	0	0	0	0	0	0	0	0	0	0	0	0	0	0	0	0	0
Eukaryota;Basidiomycota;Agaricomycetes;Geastrales;Geastraceae;Geastrum;Geastrum austrominimum	0	0	0	0	0	0	0	0	0	0	0	0	0	0	0	0	0	0	0	0	0	0	0	0	0	0	0	0	0	0	0	0	0	1	0	0	0	0	0	0	0	0	0	0	0	0	0	0	0
Eukaryota;Basidiomycota;Agaricomycetes;Geastrales;Geastraceae;Geastrum;Geastrum pseudostriatus	0	0	0	0	0	0	0	0	0	0	0	0	0	0	0	0	0	0	1	0	0	0	0	0	0	0	0	0	0	0	0	0	0	0	0	0	0	0	0	0	0	0	0	0	0	0	0	0	0
Eukaryota;Basidiomycota;Agaricomycetes;Geastrales;Geastraceae;Geastrum;Geastrum sp. Herb. Zamora 450	1	0	0	0	0	0	0	0	0	0	0	0	0	0	0	0	0	0	0	0	0	0	0	0	0	0	0	0	0	0	0	0	0	0	0	0	0	0	0	0	0	0	0	0	0	0	0	0	0
Eukaryota;Basidiomycota;Agaricomycetes;Polyporales;Irpicaceae;Ceriporia;	0	0	0	0	0	0	0	0	0	0	0	0	0	0	0	0	0	0	0	0	0	0	0	0	0	0	0	0	0	0	0	0	0	0	0	0	0	0	0	0	0	0	0	0	0	0	0	0	0
Eukaryota;Basidiomycota;Agaricomycetes;Trechisporales;Hydnodontaceae;Trechispora;Trechispora sp. DLL2011-4	0	0	0	0	0	0	0	0	0	0	0	0	0	0	0	0	0	0	0	0	0	0	0	0	0	0	0	0	0	0	0	0	0	0	0	0	0	0	0	0	0	0	0	0	0	0	0	0	0
Eukaryota;Basidiomycota;Cystobasidiomycetes;Cystobasidiales;Cystobasidiaceae;Cystobasidium;	0	0	0	0	0	0	0	0	0	0	0	0	0	0	0	0	0	0	0	0	0	0	0	0	0	0	0	0	0	0	0	0	0	0	0	0	0	0	0	0	0	0	0	0	0	0	0	0	0
Eukaryota;Basidiomycota;Cystobasidiomycetes;Cystobasidiales;NA;Occultifur;Occultifur sp. TMS-2011	0	0	0	0	0	0	0	0	0	0	0	0	0	0	0	0	0	0	0	0	0	0	0	0	0	0	0	0	0	0	0	0	0	0	0	0	0	0	0	0	0	0	0	0	0	0	0	0	0
Eukaryota;Basidiomycota;Cystobasidiomycetes;Erythrobasidiales;Erythrobasidiaceae;NA;Erythrobasidium clade sp. LM536	0	0	0	0	0	0	0	0	0	0	0	0	0	0	0	0	0	0	0	0	0	0	0	0	0	0	0	0	0	0	0	0	0	0	0	0	0	0	0	0	0	0	0	0	0	0	0	0	0
Eukaryota;Basidiomycota;Cystobasidiomycetes;NA;;Sakaguchia;	0	0	0	0	0	0	0	0	0	0	0	0	0	0	0	0	0	0	0	0	0	0	1	0	0	0	0	0	0	0	0	0	0	0	0	0	0	0	0	0	0	0	0	0	0	0	0	0	0
Eukaryota;Basidiomycota;Microbotryomycetes;NA;Chrysozymaceae;Slooffia;Slooffia cresolica	0	0	0	0	0	0	0	0	0	0	0	0	0	0	0	0	0	0	0	0	0	0	0	0	0	0	0	0	0	0	0	0	0	0	0	0	0	0	0	0	0	0	0	0	0	0	0	0	0
Eukaryota;Basidiomycota;Microbotryomycetes;Sporidiobolales;Sporidiobolaceae;Rhodotorula;Rhodotorula sp. 'svalbardensis'	0	0	0	0	0	0	0	0	0	0	0	0	0	0	0	0	0	0	0	0	0	0	0	0	0	0	0	0	0	0	0	0	0	0	0	0	0	0	0	0	0	0	0	0	0	0	0	0	0
Eukaryota;Basidiomycota;Microbotryomycetes;Sporidiobolales;Sporidiobolaceae;Sporidiobolus;	0	0	0	0	0	0	0	0	0	0	0	0	0	0	0	0	0	0	0	0	0	0	0	0	0	0	0	0	0	0	0	0	0	0	0	0	0	0	0	0	0	0	0	0	0	0	0	0	0
Eukaryota;Basidiomycota;NA;;NA;;	0	0	0	0	0	0	0	0	0	0	0	0	0	0	0	0	0	0	0	0	0	0	0	0	0	0	0	0	0	0	0	0	0	0	0	0	0	0	0	0	0	0	0	0	0	0	0	0	0
Eukaryota;Basidiomycota;Tremellomycetes;Cystofilobasidiales;Mrakiaceae;Mrakia;	0	0	0	0	0	0	0	0	0	0	0	0	0	0	0	0	0	0	0	0	0	0	0	0	0	0	0	0	0	0	0	0	0	0	0	0	0	0	0	0	0	0	0	0	0	0	0	0	0
Eukaryota;Basidiomycota;Tremellomycetes;Filobasidiales;Filobasidiaceae;Cryptococcus;Cryptococcus sp. R133	0	0	0	0	0	0	0	0	0	0	0	0	0	0	0	0	0	0	0	0	0	0	0	0	0	0	0	0	0	0	0	0	0	0	0	0	0	0	0	0	0	0	0	0	0	0	0	0	0
Eukaryota;Basidiomycota;Tremellomycetes;Filobasidiales;Filobasidiaceae;Filobasidium;Filobasidium oeirense	0	0	0	0	0	0	0	0	0	0	0	0	0	0	0	0	0	0	0	0	0	0	0	0	0	0	0	0	0	0	0	0	0	0	0	0	0	0	0	0	0	0	0	0	0	0	0	0	0
Eukaryota;Basidiomycota;Tremellomycetes;Filobasidiales;Filobasidiaceae;Naganishia;Naganishia antarctica	0	0	0	0	0	0	0	0	0	0	0	0	0	0	0	0	0	0	0	0	0	0	0	0	0	0	0	0	0	0	0	0	0	0	0	0	0	0	0	0	0	0	0	0	0	0	0	0	0
Eukaryota;Basidiomycota;Tremellomycetes;NA;;Cryptococcus;	0	0	0	0	0	0	0	0	0	0	0	0	0	0	0	0	0	0	0	0	0	0	0	0	0	0	0	0	0	0	0	0	0	0	0	0	0	0	0	0	0	0	0	0	0	0	0	0	0
Eukaryota;Basidiomycota;Tremellomycetes;Tremellales;Bulleribasidiaceae;Vishniacozyma;Vishniacozyma dimennae	0	0	0	0	0	0	0	0	0	0	0	0	0	0	0	0	0	0	0	0	1	0	0	0	0	0	0	0	0	0	0	0	0	0	0	0	0	0	0	0	0	0	0	0	0	0	0	0	0
Eukaryota;Basidiomycota;Tremellomycetes;Tremellales;Rhynchogastremataceae;Papiliotrema;Papiliotrema laurentii	0	0	0	0	0	0	0	0	0	0	0	0	0	0	0	0	0	0	0	0	0	0	0	0	0	0	0	0	0	0	0	0	0	0	0	0	0	0	0	0	0	0	0	0	0	0	0	0	0
Eukaryota;Basidiomycota;Tremellomycetes;Tremellales;Trimorphomycetaceae;Saitozyma;Saitozyma ninhbinhensis	0	0	0	0	0	0	0	0	0	0	0	0	0	0	0	0	0	0	0	0	0	0	0	0	0	0	0	0	0	0	0	0	0	0	0	0	0	0	0	0	0	0	0	0	0	0	0	0	0
Eukaryota;Basidiomycota;Tremellomycetes;Trichosporonales;Trichosporonaceae;Cutaneotrichosporon;Cutaneotrichosporon jirovecii	0	0	0	0	0	0	0	0	0	0	0	0	0	0	0	0	0	0	0	0	0	0	0	0	0	0	0	0	0	0	0	0	0	0	0	0	0	0	0	0	0	0	0	0	0	0	0	0	0
Eukaryota;Basidiomycota;Tremellomycetes;Trichosporonales;Trichosporonaceae;Cutaneotrichosporon;Cutaneotrichosporon moniliiforme	0	0	0	0	0	0	0	0	0	0	0	0	0	0	0	0	0	0	0	0	0	0	0	0	0	0	0	0	0	0	0	0	0	0	0	0	0	0	0	0	0	0	0	0	0	0	0	0	0
Eukaryota;Chlorophyta;Trebouxiophyceae;Chlorellales;Chlorellaceae;Pseudochlorella;Pseudochlorella subsphaerica	0	0	0	0	0	1	0	0	0	0	0	0	0	0	0	0	0	0	0	0	0	0	0	0	0	0	0	0	0	0	0	0	0	0	0	0	0	0	0	0	0	0	0	0	0	0	0	0	0
Eukaryota;Chytridiomycota;Chytridiomycetes;NA;;NA;	0	0	0	0	0	0	0	0	0	0	0	0	0	0	0	0	0	0	0	0	0	0	0	0	0	0	0	0	0	0	0	0	0	0	0	0	0	0	0	0	0	0	0	0	0	0	0	0	0
Eukaryota;Mucoromycota;Glomeromycetes;Diversisporales;NA;Entrophospora;Entrophospora infrequens	0	0	0	0	0	0	0	0	0	0	0	0	0	0	0	0	0	0	0	0	0	0	0	0	0	0	0	0	0	0	0	0	0	0	0	0	0	0	0	0	0	0	0	0	0	0	0	0	0
Eukaryota;Mucoromycota;Glomeromycetes;Diversisporales;NA;Entrophospora;Entrophospora sp.	0	0	0	0	0	0	0	0	0	0	0	0	0	0	0	0	0	0	0	0	0	0	0	0	0	0	0	0	0	0	0	0	0	1	0	0	0	0	0	0	0	0	0	0	0	0	0	0	0
Eukaryota;Mucoromycota;Glomeromycetes;Glomerales;Claroideoglomeraceae;Claroideoglomus;Claroideoglomus claroideum	0	0	0	0	0	0	0	0	0	0	0	0	0	0	0	0	0	0	0	0	0	0	0	0	0	0	0	0	0	0	0	0	0	0	0	0	0	0	0	0	0	0	0	0	0	0	0	0	0
Eukaryota;Mucoromycota;Glomeromycetes;Glomerales;Glomeraceae;Glomus;Glomus sp. 252_6_1	0	0	0	0	0	0	0	0	0	0	0	0	0	0	0	0	0	0	0	0	0	0	0	0	0	0	0	0	0	0	0	0	0	0	0	0	0	0	0	0	0	0	0	0	0	0	0	0	0
Eukaryota;Mucoromycota;Glomeromycetes;Glomerales;Glomeraceae;Rhizophagus;Rhizophagus intraradices	0	0	0	0	0	0	0	0	0	0	0	0	0	0	0	0	0	0	0	0	0	0	0	0	0	0	0	0	0	0	0	0	0	0	0	0	0	0	0	0	0	0	0	0	0	0	0	0	0
Eukaryota;Mucoromycota;NA;Mortierellales;Mortierellaceae;Mortierella;Mortierella microzygospora	0	0	0	0	0	0	0	0	0	0	0	0	0	0	0	0	0	0	0	0	0	0	0	0	0	0	0	0	0	0	0	0	0	0	0	0	0	0	0	0	0	0	0	0	0	0	0	0	0
Eukaryota;Mucoromycota;NA;Mortierellales;Mortierellaceae;Mortierella;Mortierella sp. 10NY03	0	0	0	0	0	0	0	0	0	0	0	0	0	0	0	0	0	0	0	0	0	0	0	0	0	0	0	0	0	0	0	0	0	0	0	0	0	0	0	0	0	0	0	0	0	0	0	0	0
Eukaryota;Mucoromycota;NA;Mortierellales;Mortierellaceae;Mortierella;Mortierella sp. ATT235	0	0	0	0	0	0	0	0	0	0	0	0	0	0	0	0	0	0	0	0	0	0	0	0	0	0	0	0	0	0	0	0	0	0	0	0	0	0	0	0	0	0	0	0	0	0	0	0	0
Eukaryota;Mucoromycota;NA;Mortierellales;Mortierellaceae;Mortierella;Mortierella sp. F0210-20S2	0	0	0	0	0	0	0	0	0	0	0	0	0	0	0	0	0	0	0	0	0	0	0	0	0	0	0	0	0	0	0	0	0	0	0	0	0	0	0	0	0	0	0	0	0	0	0	0	0
Eukaryota;Mucoromycota;NA;Mortierellales;Mortierellaceae;Mortierella;Mortierella sp. FSU 10731	0	0	0	0	0	0	0	0	0	0	0	0	0	0	0	0	0	0	0	0	0	0	0	0	0	0	0	0	0	0	0	0	0	0	0	0	0	0	0	0	0	0	0	0	0	0	0	0	0
Eukaryota;Mucoromycota;NA;Mortierellales;NA;NA;Mortierellales sp. 03VT04	0	0	0	0	0	0	0	0	0	0	0	0	0	0	0	0	0	0	0	0	0	0	0	0	0	0	0	0	0	0	0	0	0	0	0	0	0	0	0	0	0	0	0	0	0	0	0	0	0
Eukaryota;Mucoromycota;NA;Mucorales;Cunninghamellaceae;Gongronella;Gongronella butleri	0	0	0	0	0	0	0	0	0	0	0	0	0	0	0	0	0	0	0	0	0	0	0	0	0	0	0	0	0	0	0	0	0	0	0	0	0	0	0	0	0	0	0	0	0	0	0	0	0
Eukaryota;Mucoromycota;NA;Mucorales;Rhizopodaceae;Rhizopus;Rhizopus oryzae	0	0	0	0	0	0	0	0	0	0	0	0	0	0	0	0	0	0	0	0	0	0	0	0	0	0	0	0	0	0	0	0	0	0	0	0	0	0	0	0	0	0	0	0	0	0	0	0	0
Eukaryota;Streptophyta;Klebsormidiophyceae;Klebsormidiales;Klebsormidiaceae;Klebsormidium;	0	0	0	0	0	0	0	0	0	0	0	0	0	0	0	0	0	0	0	0	1	0	0	0	0	0	0	0	0	0	0	0	0	0	0	0	0	0	0	0	0	0	0	0	0	0	0	0	0
Eukaryota;Ascomycota;Dothideomycetes;Capnodiales;Cladosporiaceae;Cladosporium;Cladosporium perangustum	0	1	0	0	1	0	0	0	0	0	0	0	0	0	0	0	0	0	0	0	0	0	0	0	0	0	0	0	0	0	0	0	0	0	0	0	0	0	0	0	0	0	0	0	0	0	0	0	0
Eukaryota;Ascomycota;Dothideomycetes;Capnodiales;Mycosphaerellaceae;Mycocentrospora;Mycocentrospora acerina	0	0	0	0	0	0	0	0	0	0	0	0	0	0	0	0	0	0	0	0	0	0	0	0	0	0	0	0	0	0	0	0	0	0	0	0	0	0	0	0	0	0	0	0	0	0	0	0	0
Eukaryota;Ascomycota;Dothideomycetes;Capnodiales;Mycosphaerellaceae;Ramularia;Ramularia digitalis-ambiguae	1	0	0	0	0	0	0	0	0	0	0	0	0	0	0	0	0	0	0	0	0	0	0	0	0	0	0	0	0	0	0	0	0	0	0	0	0	0	0	0	0	0	0	0	0	0	0	0	0
Eukaryota;Ascomycota;Dothideomycetes;Capnodiales;Mycosphaerellaceae;Septoria;Septoria epambrosiae	0	0	0	0	0	0	0	0	0	0	0	0	0	0	0	0	0	0	0	0	0	2	0	0	0	0	0	0	0	0	0	0	0	0	0	0	0	0	0	0	0	0	0	0	0	0	0	0	0
Eukaryota;Ascomycota;Dothideomycetes;Capnodiales;NA;;	0	0	0	0	0	0	0	0	0	0	0	0	0	0	0	1	1	0	0	0	0	0	0	0	0	0	0	0	0	0	0	0	0	0	0	0	0	0	0	0	0	0	0	0	0	0	0	0	0
Eukaryota;Ascomycota;Dothideomycetes;Capnodiales;NA;Hispidoconidioma;Hispidoconidioma alpina	0	1	0	0	0	0	1	0	0	0	0	0	0	0	0	0	0	0	0	0	0	0	0	0	0	0	0	0	0	0	0	0	0	0	0	0	0	0	0	0	0	0	0	0	0	0	0	0	0
Eukaryota;Ascomycota;Dothideomycetes;Capnodiales;Teratosphaeriaceae;Capnobotryella;Capnobotryella sp. MA 4565	1	0	0	0	0	0	0	0	0	0	0	0	0	0	0	0	1	0	0	0	0	0	0	0	0	0	0	0	0	0	0	0	0	0	0	0	0	0	0	0	0	0	0	0	0	0	0	0	0
Eukaryota;Ascomycota;Dothideomycetes;Capnodiales;Teratosphaeriaceae;Catenulostroma;Catenulostroma hermanusense	0	0	0	0	0	0	0	0	0	0	0	0	0	0	0	0	0	0	0	1	0	0	0	0	0	1	0	0	0	0	0	0	0	0	0	0	0	0	0	0	0	0	0	0	0	0	0	0	0
Eukaryota;Ascomycota;Dothideomycetes;Capnodiales;Teratosphaeriaceae;Xenoteratosphaeria;Xenoteratosphaeria jonkershoekensis	0	0	0	0	0	0	0	0	0	0	0	0	1	0	0	0	0	0	0	0	0	0	0	0	0	0	0	0	0	0	0	0	0	0	0	0	0	0	0	0	0	0	0	0	0	0	0	0	0
Eukaryota;Ascomycota;Dothideomycetes;Dothideales;NA;;	0	0	0	0	0	0	0	0	0	0	0	0	1	0	0	0	0	0	0	0	0	0	0	0	0	0	0	0	0	0	0	0	0	0	0	0	0	0	0	0	0	0	0	0	0	0	0	0	0
Eukaryota;Ascomycota;Dothideomycetes;Dothideales;Saccotheciaceae;Aureobasidium;Aureobasidium melanogenum	0	0	0	0	1	0	0	0	0	0	0	0	0	1	0	0	0	0	0	0	0	0	0	0	0	0	0	0	0	0	0	0	0	0	0	0	0	0	0	0	0	0	0	0	0	0	0	0	0
Eukaryota;Ascomycota;Dothideomycetes;NA;NA;NA;Dothideomycetes sp. LS-2013g	0	0	0	0	0	0	0	0	0	0	1	0	0	0	0	0	0	0	0	0	0	1	0	0	0	0	0	0	0	0	0	0	0	0	0	0	0	0	0	0	0	0	0	0	0	0	0	0	0
Eukaryota;Ascomycota;Dothideomycetes;Pleosporales;Cucurbitariaceae;Pyrenochaeta;	0	0	0	0	0	0	0	0	0	0	0	0	0	0	0	0	0	0	0	0	0	0	0	0	0	0	0	0	0	0	0	0	0	0	0	0	0	0	0	0	0	0	0	0	0	0	0	0	0
Eukaryota;Ascomycota;Dothideomycetes;Pleosporales;Cucurbitariaceae;Pyrenochaetopsis;Pyrenochaetopsis sp. 5 NV-2016	0	0	0	0	0	0	0	0	0	0	0	0	0	0	0	0	0	0	0	0	0	0	0	0	0	0	0	0	0	0	0	0	0	0	0	0	0	0	0	0	0	0	0	0	0	0	0	0	0
Eukaryota;Ascomycota;Dothideomycetes;Pleosporales;Didymellaceae;NA;	0	0	0	0	1	0	0	0	0	0	0	0	0	0	0	0	0	0	0	0	0	0	0	1	0	0	0	0	0	0	0	0	0	0	0	0	0	0	0	0	0	0	0	0	0	0	0	0	0
Eukaryota;Ascomycota;Dothideomycetes;Pleosporales;Lentitheciaceae;Towyspora;Towyspora aestuari	0	0	0	0	0	0	0	0	0	0	0	0	0	0	0	0	0	0	0	0	0	0	0	0	0	0	0	0	0	0	0	0	0	0	0	0	0	0	0	0	0	0	0	0	0	0	0	0	0
Eukaryota;Ascomycota;Dothideomycetes;Pleosporales;Massarinaceae;Stagonospora;Stagonospora sp. TR-4-12	0	0	0	0	0	0	0	0	0	0	0	0	0	0	0	0	0	0	0	0	0	0	0	0	0	0	0	0	0	0	0	0	0	0	0	0	0	0	0	0	0	0	0	0	0	0	0	0	0
Eukaryota;Ascomycota;Dothideomycetes;Pleosporales;NA;Latorua;Latorua caligans	0	0	0	0	0	0	0	0	0	0	0	0	0	0	0	0	0	0	0	0	0	0	0	0	0	0	0	0	0	0	0	0	0	0	0	0	0	0	0	0	0	0	0	0	0	0	0	0	0
Eukaryota;Ascomycota;Dothideomycetes;Pleosporales;NA;Libertasomyces;Libertasomyces myopori	0	0	0	0	0	0	0	0	0	0	0	0	0	0	0	0	0	0	0	0	0	0	0	0	0	0	0	0	0	0	0	0	0	0	0	0	0	0	0	0	0	0	0	0	0	0	0	0	2
Eukaryota;Ascomycota;Dothideomycetes;Pleosporales;Phaeosphaeriaceae;Phaeosphaeria;Phaeosphaeria sp.	0	0	0	0	0	0	0	0	0	0	0	0	0	0	0	0	0	0	0	0	0	2	0	0	0	0	0	0	0	0	0	0	0	0	0	0	0	0	0	0	0	0	0	0	0	0	0	0	0
Eukaryota;Ascomycota;Dothideomycetes;Pleosporales;Pleosporaceae;Alternaria;Alternaria sp. 0909CI62F_3	0	0	0	0	0	1	0	0	0	0	0	0	0	0	0	0	0	0	0	1	0	0	0	0	0	0	0	0	0	0	0	0	0	0	0	0	0	0	0	0	0	0	0	0	0	0	0	0	0
Eukaryota;Ascomycota;Dothideomycetes;Pleosporales;Sporormiaceae;Sporormia;Sporormia sp. BAB-4550	0	0	0	0	0	0	0	0	0	0	0	0	0	0	0	0	0	0	0	0	0	0	0	0	0	0	0	0	0	0	1	0	1	0	0	0	0	0	0	0	0	0	0	0	0	0	0	0	0
Eukaryota;Ascomycota;Dothideomycetes;Venturiales;Sympoventuriaceae;Ochroconis;Ochroconis tshawytschae	0	0	0	0	0	0	0	0	0	0	0	0	0	0	0	0	0	0	0	0	0	0	0	0	0	0	0	0	0	0	0	0	0	0	0	0	0	0	0	0	0	0	0	0	0	0	0	0	0
Eukaryota;Ascomycota;Eurotiomycetes;Chaetothyriales;Herpotrichiellaceae;Cladophialophora;Cladophialophora sp. KO-groupE 2014	0	1	0	0	0	0	0	0	0	0	0	0	0	0	0	0	0	0	0	0	0	0	0	0	0	0	0	0	1	0	0	0	0	0	0	0	0	0	0	0	0	0	0	0	0	0	0	0	0
Eukaryota;Ascomycota;Eurotiomycetes;Chaetothyriales;Herpotrichiellaceae;Cladophialophora;Cladophialophora sp. KO-groupH 2014	0	0	0	0	0	0	0	0	0	0	0	0	0	0	0	0	0	0	0	0	0	0	0	0	0	0	0	0	0	0	0	0	0	0	0	0	0	0	0	0	0	0	0	0	1	0	0	0	0
Eukaryota;Ascomycota;Eurotiomycetes;Chaetothyriales;Herpotrichiellaceae;Exophiala;Exophiala sp. CPC 12171	0	0	0	0	0	0	0	0	0	0	0	0	0	0	0	0	0	0	0	0	0	0	0	0	0	0	0	0	0	0	0	1	0	0	0	0	0	1	0	0	0	0	0	0	0	0	0	0	0
Eukaryota;Ascomycota;Eurotiomycetes;Chaetothyriales;Herpotrichiellaceae;Exophiala;Exophiala sp. NH512	0	0	0	0	0	0	0	0	0	0	0	0	0	0	0	0	0	0	0	0	0	0	0	0	0	0	0	0	0	0	0	0	0	0	0	0	0	0	0	0	0	0	0	0	0	0	0	0	0
Eukaryota;Ascomycota;Eurotiomycetes;Chaetothyriales;Herpotrichiellaceae;Fonsecaea;	0	0	0	0	0	0	0	0	0	0	0	0	0	0	0	0	0	0	0	0	0	0	0	1	0	0	0	0	0	0	0	0	0	0	0	0	0	0	0	0	0	0	0	0	0	0	0	0	0
Eukaryota;Ascomycota;Eurotiomycetes;Chaetothyriales;Herpotrichiellaceae;Heteroconium;Heteroconium sp. 115_114E	0	0	0	0	0	0	0	0	0	0	0	0	0	0	0	0	0	0	0	0	0	0	0	0	0	0	0	0	0	0	0	0	0	0	0	0	0	0	0	0	0	0	0	0	0	0	0	0	0
Eukaryota;Ascomycota;Eurotiomycetes;Chaetothyriales;Herpotrichiellaceae;Minimelanolocus;	0	0	0	0	0	0	0	0	0	0	0	0	0	0	0	0	0	0	0	0	0	0	0	0	0	0	0	0	0	0	0	0	0	0	0	0	0	0	0	0	0	0	0	0	0	0	0	0	0
Eukaryota;Ascomycota;Eurotiomycetes;Chaetothyriales;Herpotrichiellaceae;Phialophora;Phialophora geniculata	0	0	0	0	0	0	0	0	0	0	0	0	0	0	0	0	0	0	0	0	0	0	0	0	0	0	0	0	0	0	0	0	0	0	0	0	0	0	0	0	0	0	0	0	0	0	0	0	0
Eukaryota;Ascomycota;Eurotiomycetes;Eurotiales;Aspergillaceae;NA;	0	0	0	0	0	0	0	0	0	0	0	0	0	0	0	0	0	0	0	0	0	0	0	0	0	0	0	0	0	0	0	0	0	0	0	0	0	0	0	0	0	0	0	0	0	0	0	0	0
Eukaryota;Ascomycota;Eurotiomycetes;Eurotiales;Aspergillaceae;Penicillium;Penicillium alexiae	0	0	0	0	0	0	0	0	0	0	0	0	0	0	0	0	0	0	0	0	0	0	0	0	0	0	0	0	0	0	0	0	0	0	0	0	0	0	0	0	0	0	0	0	0	0	0	0	0
Eukaryota;Ascomycota;Eurotiomycetes;Eurotiales;Aspergillaceae;Penicillium;Penicillium angulare	0	0	0	0	0	0	0	0	0	0	0	0	0	0	0	0	0	0	0	0	0	0	0	0	0	0	0	0	0	0	0	0	0	0	0	0	0	0	0	0	0	0	0	0	0	0	0	0	0
Eukaryota;Ascomycota;Eurotiomycetes;Eurotiales;Aspergillaceae;Penicillium;Penicillium scabrosum	0	0	0	0	0	0	0	0	0	0	0	0	0	0	0	0	0	0	0	0	0	0	0	0	0	0	0	0	0	0	0	0	0	0	0	0	0	0	0	0	0	0	0	0	0	0	0	0	0
Eukaryota;Ascomycota;Eurotiomycetes;Eurotiales;Aspergillaceae;Penicillium;Penicillium sp. 22MS05	0	0	0	0	0	0	0	0	0	0	0	0	0	0	0	0	0	0	0	0	0	0	0	0	0	0	0	0	0	0	0	0	0	0	0	0	0	0	0	0	0	0	0	0	0	0	0	0	0
Eukaryota;Ascomycota;Eurotiomycetes;Eurotiales;Trichocomaceae;Talaromyces;Talaromyces sp. SH-2016a	0	0	0	0	0	0	0	0	0	0	0	0	0	0	0	0	0	0	0	0	0	0	0	0	0	0	0	0	0	0	0	0	0	0	0	0	0	0	0	0	0	0	0	0	0	0	0	0	0
Eukaryota;Ascomycota;Eurotiomycetes;Mycocaliciales;Mycocaliciaceae;Mycocalicium;	0	0	0	0	0	0	0	0	0	0	0	0	0	0	0	0	0	0	0	0	0	0	0	0	1	0	0	0	0	0	0	0	0	0	0	0	0	0	0	0	1	0	0	0	0	0	0	0	0
Eukaryota;Ascomycota;Geoglossomycetes;Geoglossales;Geoglossaceae;Geoglossum;Geoglossum glabrum	0	0	0	0	0	0	0	0	0	0	0	0	0	0	0	0	0	0	0	0	0	0	0	0	0	0	0	0	0	0	0	0	0	0	0	0	0	0	0	0	0	0	0	0	0	0	0	0	0
Eukaryota;Ascomycota;Leotiomycetes;Helotiales;Dermateaceae;Laetinaevia;Laetinaevia carneoflavida	0	0	0	0	0	0	0	0	0	0	0	0	0	0	0	0	0	0	0	0	0	0	0	0	0	0	0	0	0	0	0	0	0	0	0	0	0	0	0	0	0	0	0	0	0	0	0	0	0
Eukaryota;Ascomycota;Leotiomycetes;Helotiales;Helotiaceae;Articulospora;	0	0	0	0	0	0	0	0	0	0	0	0	0	0	0	0	0	0	0	0	0	0	0	0	0	0	0	0	0	0	0	0	0	0	0	0	0	0	0	0	0	0	0	0	0	0	0	0	0
Eukaryota;Ascomycota;Leotiomycetes;Helotiales;Helotiaceae;Claussenomyces;Claussenomyces sp. HB9300b	0	0	0	0	0	0	0	0	0	0	0	0	0	0	0	0	0	0	0	0	0	0	0	0	0	0	0	0	0	0	0	0	0	0	0	0	0	0	0	0	0	0	0	0	0	0	0	0	0
Eukaryota;Ascomycota;Leotiomycetes;Helotiales;Helotiaceae;Crocicreas;Crocicreas culmicola	0	0	0	0	0	0	0	0	0	0	0	0	0	0	0	0	0	0	0	0	0	0	0	0	1	0	0	0	0	0	0	0	0	0	0	0	0	0	0	0	0	0	0	0	0	0	0	1	0
Eukaryota;Ascomycota;Leotiomycetes;Helotiales;Helotiaceae;NA;Helotiaceae sp. 2 GM 17-02	0	0	0	0	0	0	0	0	0	0	0	0	0	0	0	0	0	0	0	0	0	0	0	0	0	0	0	0	0	0	0	0	0	0	0	0	0	0	0	0	0	0	0	0	0	0	0	0	0
Eukaryota;Ascomycota;Leotiomycetes;Helotiales;Hyaloscyphaceae;Hyalopeziza;Hyalopeziza nectrioidea	0	0	0	0	0	0	0	0	0	0	0	0	2	0	0	0	0	0	0	0	0	0	0	0	0	0	0	0	0	0	0	0	0	0	0	0	0	0	0	0	0	0	0	0	0	0	0	0	0
Eukaryota;Ascomycota;Leotiomycetes;Helotiales;NA;Acidomelania;Acidomelania panicicola	0	0	0	0	0	0	0	0	0	0	0	0	0	0	0	0	0	0	0	0	0	0	0	0	0	0	0	1	0	0	0	0	0	1	0	0	0	0	0	0	0	0	0	0	0	0	0	0	0
Eukaryota;Ascomycota;Leotiomycetes;Helotiales;NA;Chalara;Chalara sp. TMS-2011	0	0	0	0	0	0	0	0	0	0	0	0	0	0	0	0	0	0	0	0	0	0	0	0	0	0	0	0	0	0	0	0	0	0	0	0	0	0	0	0	0	0	0	0	0	0	0	0	0
Eukaryota;Ascomycota;Leotiomycetes;Helotiales;NA;Coleophoma;Coleophoma cylindrospora	0	0	0	0	0	0	0	0	0	0	0	0	0	0	0	0	0	0	0	0	0	0	0	0	0	0	0	0	0	0	0	0	0	0	0	0	0	0	0	0	0	0	0	0	0	0	0	0	0
Eukaryota;Ascomycota;Leotiomycetes;Helotiales;NA;Leptodontidium;Leptodontidium sp. 17-2-2	0	0	0	0	0	0	0	0	0	0	0	0	0	0	0	0	0	0	0	0	0	0	0	0	0	0	0	0	0	0	0	0	0	0	0	0	0	0	0	0	0	0	0	0	0	0	0	0	0
Eukaryota;Ascomycota;Leotiomycetes;Helotiales;NA;NA;Helotiales sp. AL16m5	0	0	0	0	0	0	0	0	0	0	0	0	0	0	0	0	0	0	0	0	0	0	0	0	0	0	0	0	0	0	0	0	0	0	0	0	0	0	0	0	0	0	0	0	0	0	0	0	0
Eukaryota;Ascomycota;Leotiomycetes;Helotiales;NA;NA;Helotiales sp. CWG-F5-E16	0	0	0	0	0	0	0	0	0	0	0	0	0	0	0	0	0	0	0	0	0	0	0	0	0	0	0	0	0	0	0	0	0	0	0	0	0	0	0	0	0	0	0	0	0	0	0	0	0
Eukaryota;Ascomycota;Leotiomycetes;Helotiales;NA;NA;Helotiales sp. MKOTU9	0	0	0	0	0	0	0	0	0	0	0	0	0	0	0	0	0	0	0	0	0	0	0	0	0	0	0	0	0	0	0	0	0	0	0	0	0	0	0	0	0	0	0	0	0	0	0	0	0
Eukaryota;Ascomycota;Leotiomycetes;Helotiales;NA;NA;Helotiales sp. REF055	0	0	0	0	0	0	0	0	0	0	0	0	0	0	0	0	0	0	0	0	0	0	0	0	0	0	0	0	0	0	0	0	0	0	0	0	0	0	0	0	0	0	0	0	0	0	0	0	0
Eukaryota;Ascomycota;Leotiomycetes;Helotiales;Sclerotiniaceae;Botrytis;	0	0	0	0	0	0	0	0	0	0	0	0	0	0	0	0	0	0	0	0	0	0	0	0	0	0	0	0	0	0	0	0	0	0	0	0	0	0	0	0	0	0	0	0	0	0	0	0	0
Eukaryota;Ascomycota;Leotiomycetes;Helotiales;Sclerotiniaceae;NA;	0	0	0	0	0	0	0	0	0	0	0	0	0	0	0	0	0	0	0	0	0	0	0	0	0	0	0	0	0	0	0	0	0	0	0	0	0	0	0	0	0	0	0	0	0	0	0	0	0
Eukaryota;Ascomycota;Leotiomycetes;NA;Pseudeurotiaceae;Pseudogymnoascus;Pseudogymnoascus pannorum	0	0	0	0	0	0	0	0	0	0	0	0	0	0	0	0	0	0	0	0	0	0	0	0	0	1	0	0	0	0	0	0	0	0	0	0	0	0	0	0	0	0	0	0	0	0	0	0	1
Eukaryota;Ascomycota;NA;;NA;Geomyces;	0	0	0	0	0	0	0	0	0	0	0	0	0	0	0	0	0	0	0	0	0	0	0	0	0	0	0	0	0	0	0	0	0	0	0	0	0	0	0	0	0	0	0	0	0	0	0	0	0
Eukaryota;Ascomycota;NA;;NA;Tetracladium;Tetracladium furcatum	0	0	0	0	0	0	0	0	0	0	0	0	0	0	0	0	0	0	0	0	0	0	0	0	0	0	0	0	0	0	0	0	0	0	0	0	0	0	0	0	0	0	0	0	0	0	0	0	0
Eukaryota;Ascomycota;NA;;NA;Tetracladium;Tetracladium setigerum	0	0	0	0	0	0	0	0	0	0	0	0	0	0	0	0	0	0	0	0	0	0	0	0	0	0	0	0	0	0	0	0	0	0	0	0	0	0	0	0	0	0	0	0	0	0	0	0	0
Eukaryota;Ascomycota;Orbiliomycetes;Orbiliales;Orbiliaceae;Dactylella;Dactylella rhopalota	0	0	0	0	0	0	0	0	0	0	0	0	0	0	0	0	0	0	0	0	0	0	0	0	0	0	0	0	0	0	0	0	0	0	0	0	0	0	0	0	0	0	0	0	0	0	0	0	0
Eukaryota;Ascomycota;Pezizomycetes;Pezizales;Pyronemataceae;Aleuria;Aleuria sp. PDD 89857	0	0	0	0	0	0	0	0	0	0	0	0	0	0	0	0	0	0	0	0	0	0	0	0	0	0	0	0	0	0	0	0	0	0	0	0	0	0	0	0	0	0	0	0	0	0	0	0	0
Eukaryota;Ascomycota;Saccharomycetes;Saccharomycetales;Phaffomycetaceae;Cyberlindnera;[Candida] vartiovaarae	0	0	0	0	0	0	0	0	0	0	0	0	0	0	0	0	0	0	0	0	0	0	0	0	0	0	0	0	0	0	0	0	0	0	0	0	0	0	0	0	0	0	0	0	0	0	0	0	0
Eukaryota;Ascomycota;Sordariomycetes;Chaetosphaeriales;Chaetosphaeriaceae;Chaetosphaeria;	0	0	0	0	0	0	0	0	0	0	0	0	0	0	0	0	0	0	0	0	0	0	0	0	0	0	0	0	0	0	0	0	0	0	0	0	0	0	0	0	0	0	0	0	0	0	0	0	1
Eukaryota;Ascomycota;Sordariomycetes;Chaetosphaeriales;Chaetosphaeriaceae;Chaetosphaeria;Chaetosphaeria hebetiseta	0	0	0	0	0	0	0	0	0	0	0	0	0	0	0	0	0	0	0	0	0	0	0	0	0	0	0	0	0	0	0	0	0	0	0	0	0	0	0	0	0	0	0	0	0	0	0	0	0
Eukaryota;Ascomycota;Sordariomycetes;Chaetosphaeriales;Chaetosphaeriaceae;Chaetosphaeria;Chaetosphaeria sp. KRCF710	0	0	0	0	0	0	0	0	0	0	0	0	0	0	0	0	0	0	0	0	0	0	0	0	0	0	0	0	0	0	0	0	0	0	0	0	0	0	0	0	0	0	0	0	0	0	0	0	0
Eukaryota;Ascomycota;Sordariomycetes;Coniochaetales;Coniochaetaceae;Coniochaeta;Lecythophora sp. UBCtra1453C	0	0	0	0	1	0	0	0	0	0	0	0	0	0	0	0	0	0	0	0	0	0	0	0	0	0	0	0	0	0	0	0	0	0	0	0	0	0	0	0	0	0	0	0	0	0	0	0	0
Eukaryota;Ascomycota;Sordariomycetes;Coniochaetales;Coniochaetaceae;Coniochaeta;Lecythophora sp. YP363	0	0	0	0	0	0	0	0	0	0	0	0	0	0	0	0	0	0	0	0	0	0	0	0	0	0	0	0	0	0	0	0	0	0	0	0	0	0	0	0	0	0	0	0	0	0	0	0	0
Eukaryota;Ascomycota;Sordariomycetes;Diaporthales;Gnomoniaceae;NA;	0	0	0	0	2	0	0	0	0	0	0	0	0	0	0	0	0	0	0	0	0	0	0	0	0	0	0	0	0	0	0	0	0	0	0	0	0	0	0	0	0	0	0	0	0	0	0	0	0
Eukaryota;Ascomycota;Sordariomycetes;Hypocreales;Clavicipitaceae;Collarina;Collarina aurantiaca	0	0	0	0	0	0	0	0	0	0	0	0	0	0	0	0	0	0	0	0	0	0	0	0	0	0	0	0	0	0	0	0	0	0	0	0	0	0	0	0	0	0	0	0	0	0	0	0	0
Eukaryota;Ascomycota;Sordariomycetes;Hypocreales;Clavicipitaceae;Paecilomyces;	0	0	0	0	0	0	0	0	0	0	0	0	0	0	0	0	0	0	0	0	0	0	0	0	0	0	0	0	0	0	0	0	0	0	0	0	0	0	0	0	0	0	0	0	0	0	0	0	0
Eukaryota;Ascomycota;Sordariomycetes;Hypocreales;Clavicipitaceae;Paecilomyces;Paecilomyces sp. GZU-ECBCWS1-5	0	0	0	0	0	0	0	0	0	0	0	0	0	0	0	0	0	0	0	0	0	0	0	0	0	0	0	0	0	0	0	0	0	0	0	0	0	0	0	0	0	0	0	0	0	0	0	0	0
Eukaryota;Ascomycota;Sordariomycetes;Hypocreales;Clavicipitaceae;Pochonia;Pochonia cordycepisociata	0	0	0	0	0	0	0	0	0	0	0	0	0	0	0	0	0	0	0	0	0	0	0	0	0	0	0	0	0	0	0	0	0	0	0	0	0	0	0	0	0	0	0	0	0	0	0	0	0
Eukaryota;Ascomycota;Sordariomycetes;Hypocreales;Hypocreaceae;Hypomyces;Hypomyces sp. 15PA19	0	0	0	0	0	0	0	0	0	0	0	0	0	0	0	0	0	0	0	0	0	0	0	0	0	0	0	0	0	0	0	0	0	0	0	0	0	0	0	0	0	0	0	0	0	0	0	0	0
Eukaryota;Ascomycota;Sordariomycetes;Hypocreales;NA;Acremonium;Acremonium vitellinum	0	0	0	0	0	0	0	0	0	0	0	0	0	0	0	0	0	0	0	0	0	0	0	0	0	0	0	0	0	0	0	0	0	0	0	0	0	0	0	0	0	0	0	0	0	0	0	0	0
Eukaryota;Ascomycota;Sordariomycetes;Hypocreales;NA;Stilbella;Stilbella sp. 1 TMS-2011	0	0	0	0	0	0	0	0	0	0	0	0	0	0	0	0	0	0	0	0	0	0	0	0	0	0	0	0	0	0	0	0	0	0	0	0	0	0	0	0	0	0	0	0	0	0	0	0	0
Eukaryota;Ascomycota;Sordariomycetes;Hypocreales;Nectriaceae;Cosmospora;Cosmospora sp. Sib5-4-1	0	0	0	0	0	0	0	0	0	0	0	0	0	0	0	0	0	0	0	0	0	0	0	0	0	0	0	0	0	0	0	0	0	0	0	0	0	0	0	0	0	0	0	0	0	0	0	0	0
Eukaryota;Ascomycota;Sordariomycetes;Hypocreales;Nectriaceae;Fusarium;Fusarium solani	0	0	0	0	0	0	0	0	0	0	0	0	0	0	0	0	0	0	0	0	0	0	0	0	0	0	0	0	0	0	0	0	0	0	0	0	0	0	0	0	0	0	0	0	0	0	0	0	0
Eukaryota;Ascomycota;Sordariomycetes;Hypocreales;Nectriaceae;Nectria;Nectria sp.	0	0	0	0	0	0	0	0	0	0	0	0	0	0	0	0	0	0	0	0	0	0	0	0	0	0	0	0	0	0	0	0	0	0	0	0	0	0	0	0	0	0	0	0	0	0	0	0	0
Eukaryota;Ascomycota;Sordariomycetes;Hypocreales;Nectriaceae;Neonectria;Neonectria candida	0	0	0	0	0	0	0	0	0	0	0	0	0	0	0	0	0	0	0	0	0	0	0	0	0	0	0	0	0	0	0	0	0	0	0	0	0	0	0	0	0	0	0	0	0	0	0	0	0
Eukaryota;Ascomycota;Sordariomycetes;Hypocreales;Nectriaceae;Neonectria;Neonectria lugdunensis	0	0	0	0	0	0	0	0	0	0	0	0	0	0	0	0	0	0	0	0	0	0	0	0	0	0	0	0	0	0	0	0	0	0	0	0	0	0	0	0	0	0	0	0	0	0	0	0	0
Eukaryota;Ascomycota;Sordariomycetes;Hypocreales;Nectriaceae;Pseudocosmospora;Pseudocosmospora vilior	0	0	0	0	0	0	0	0	0	0	0	0	0	0	0	0	0	0	0	0	0	0	0	0	0	0	0	0	0	0	0	0	0	0	0	0	0	0	0	0	0	0	0	0	0	0	0	0	0
Eukaryota;Ascomycota;Sordariomycetes;Hypocreales;Ophiocordycipitaceae;Tolypocladium;	0	0	0	0	0	0	0	0	0	0	0	0	0	0	0	0	0	0	0	0	0	0	0	0	0	0	0	0	0	0	0	0	0	0	0	0	0	0	0	0	0	0	0	0	0	0	0	0	0
Eukaryota;Ascomycota;Sordariomycetes;Hypocreales;Stachybotryaceae;Paramyrothecium;	0	0	0	0	0	0	0	0	0	0	0	1	0	0	0	0	0	0	0	0	0	0	0	0	0	0	0	0	0	0	0	0	0	0	0	0	0	0	0	0	0	0	0	0	0	0	0	0	0
Eukaryota;Ascomycota;Sordariomycetes;Microascales;Microascaceae;Doratomyces;Doratomyces sp. HSAUP063187	0	0	0	0	0	0	0	0	0	0	0	0	0	0	0	0	0	0	0	0	0	0	0	0	0	0	0	0	0	0	0	0	0	0	0	0	0	0	0	0	0	0	0	0	0	0	0	0	0
Eukaryota;Ascomycota;Sordariomycetes;Ophiostomatales;Ophiostomataceae;Sporothrix;Sporothrix inflata	0	0	0	0	0	0	0	0	0	0	0	0	0	0	0	0	0	0	0	0	0	0	0	0	0	0	0	0	0	0	0	0	0	0	0	0	0	0	0	0	0	0	0	0	0	0	0	0	0
Eukaryota;Ascomycota;Sordariomycetes;Ophiostomatales;Ophiostomataceae;Sporothrix;Sporothrix schenckii	0	0	0	0	0	0	0	0	0	0	0	0	0	0	0	0	0	0	0	0	0	0	0	0	0	0	0	0	0	0	0	0	0	0	0	0	0	0	0	0	0	0	0	0	0	0	0	0	0
Eukaryota;Ascomycota;Sordariomycetes;Sordariales;Chaetomiaceae;Chaetomium;Chaetomium sp. 2 JAS-2013	0	0	0	0	0	0	0	0	0	0	0	0	0	0	0	0	0	0	0	0	0	0	0	0	0	0	0	0	0	0	0	0	0	0	0	0	0	0	0	0	0	0	0	0	0	0	0	0	0
Eukaryota;Ascomycota;Sordariomycetes;Sordariales;Chaetomiaceae;Chaetomium;Chaetomium sp. E11	0	0	0	0	0	0	0	0	0	0	0	0	0	0	0	0	0	0	0	0	0	0	0	0	0	0	0	0	0	0	0	0	0	0	0	0	0	0	0	0	0	0	0	0	0	0	0	0	0
Eukaryota;Ascomycota;Sordariomycetes;Sordariales;Chaetomiaceae;NA;	0	0	0	0	0	0	0	0	0	0	0	0	0	0	0	0	0	0	0	0	0	0	0	0	0	0	0	0	0	0	0	0	0	0	0	0	0	0	0	0	0	0	0	0	0	0	0	0	0
Eukaryota;Ascomycota;Sordariomycetes;Sordariales;Lasiosphaeriaceae;Apodospora;Apodospora peruviana	1	0	0	0	0	0	0	0	0	0	0	0	0	0	0	0	0	0	0	0	0	1	0	0	0	0	0	0	0	0	0	0	0	0	0	0	0	0	0	0	0	0	0	0	0	0	0	0	0
Eukaryota;Ascomycota;Sordariomycetes;Sordariales;Lasiosphaeriaceae;Cladorrhinum;Cladorrhinum australe	0	0	0	0	0	0	0	0	0	0	0	0	0	0	0	0	0	0	0	0	0	0	0	0	0	0	0	0	0	0	0	0	0	0	0	0	0	0	0	0	0	0	0	0	0	0	0	0	0
Eukaryota;Ascomycota;Sordariomycetes;Xylariales;Diatrypaceae;Diatrype;Diatrype sp. ATCC MYA-4413	0	0	0	0	0	0	0	0	0	0	0	0	0	0	0	0	0	0	0	0	0	0	0	0	0	0	0	0	0	0	0	2	0	0	0	0	0	0	0	0	0	0	0	0	0	0	0	0	0
Eukaryota;Ascomycota;Sordariomycetes;Xylariales;Xylariaceae;Xylaria;Xylaria plebeja	0	0	0	0	0	0	0	0	0	0	0	0	0	0	0	0	0	0	0	0	0	0	0	0	0	0	0	0	0	0	0	0	0	1	0	0	0	0	0	0	1	0	0	0	0	0	0	0	0
Eukaryota;Ascomycota;Sordariomycetes;Xylariales;Xylariaceae;Xylaria;Xylaria sp. 69JES	0	0	0	0	0	0	0	0	0	0	0	0	0	0	0	0	0	0	0	0	0	0	0	0	0	0	0	0	0	0	0	0	0	2	0	0	0	0	0	0	0	0	0	0	0	0	0	0	0
Eukaryota;Bacillariophyta;Coscinodiscophyceae;Thalassiosirales;Thalassiosiraceae;Thalassiosira;Thalassiosira weissflogii	0	0	0	0	0	0	0	0	0	0	0	0	0	0	0	0	0	0	0	0	0	0	0	0	0	0	0	0	0	0	0	0	0	0	0	0	0	0	0	0	0	0	0	0	0	0	0	0	2
Eukaryota;Basidiomycota;Agaricomycetes;Agaricales;Bolbitiaceae;Conocybe;	0	0	0	0	0	0	0	0	0	0	0	0	0	0	0	0	0	0	0	0	0	0	0	0	0	0	0	0	0	0	0	0	0	0	0	0	0	0	0	0	0	0	0	0	0	0	0	0	0
Eukaryota;Basidiomycota;Agaricomycetes;Agaricales;Clavariaceae;Ramariopsis;Ramariopsis corniculata	0	0	0	0	0	0	0	0	0	0	0	0	0	0	0	0	0	0	0	0	0	0	0	0	0	0	0	0	0	0	0	0	0	0	0	0	0	0	0	0	0	0	0	0	0	0	0	0	0
Eukaryota;Basidiomycota;Agaricomycetes;Agaricales;Cortinariaceae;Cortinarius;Cortinarius albocyaneus	0	0	0	0	0	0	0	0	0	0	0	0	0	0	0	0	0	0	0	0	0	0	0	0	0	0	0	0	0	0	0	0	0	0	0	0	0	0	0	0	0	0	0	0	0	0	0	0	0
Eukaryota;Basidiomycota;Agaricomycetes;Agaricales;Entolomataceae;Clitopilus;Clitopilus scyphoides	0	0	0	0	0	0	0	0	0	0	0	0	0	0	0	0	0	0	0	0	0	0	0	0	0	0	0	0	0	0	0	0	0	0	0	0	0	0	0	0	0	0	0	0	0	0	0	0	2
Eukaryota;Basidiomycota;Agaricomycetes;Agaricales;Entolomataceae;Entoloma;Entoloma olivaceohebes	0	0	0	0	0	0	0	0	0	0	0	0	0	0	0	0	0	0	0	0	0	0	0	0	0	0	0	0	0	0	0	0	0	0	0	0	0	0	0	0	0	0	0	0	0	0	0	0	0
Eukaryota;Basidiomycota;Agaricomycetes;Agaricales;Lycoperdaceae;Bovista;Bovista plumbea	0	0	0	0	0	0	0	0	0	0	0	0	0	0	0	0	0	0	0	0	0	0	0	0	0	0	0	0	0	0	0	0	0	0	0	0	0	0	0	0	0	0	0	0	0	0	0	0	0
Eukaryota;Basidiomycota;Agaricomycetes;Agaricales;Omphalotaceae;Marasmiellus;Marasmiellus violaceogriseus	0	0	2	0	0	0	0	0	0	0	0	0	0	0	0	0	0	0	0	0	0	0	0	0	0	0	0	0	0	0	0	0	0	0	0	0	0	0	0	0	0	0	0	0	0	0	0	0	0
Eukaryota;Basidiomycota;Agaricomycetes;Agaricales;Omphalotaceae;Rhodocollybia;Rhodocollybia maculata	0	0	0	0	0	0	0	0	0	0	0	0	0	2	0	0	0	0	0	0	0	0	0	0	0	0	0	0	0	0	0	0	0	0	0	0	0	0	0	0	0	0	0	0	0	0	0	0	0
Eukaryota;Basidiomycota;Agaricomycetes;Boletales;Astraeaceae;Astraeus;	0	0	0	0	0	0	0	0	0	0	0	0	0	0	0	0	0	0	0	0	0	0	0	0	0	0	0	0	0	0	0	0	0	0	0	0	2	0	0	0	0	0	0	0	0	0	0	0	0
Eukaryota;Basidiomycota;Agaricomycetes;Polyporales;Dacryobolaceae;Oligoporus;Oligoporus dissectus	0	0	0	0	0	0	0	0	0	0	0	0	0	0	0	0	0	0	0	0	0	0	0	0	0	0	0	0	0	0	0	0	0	0	0	0	0	0	0	0	0	0	0	0	0	0	0	0	0
Eukaryota;Basidiomycota;Agaricomycetes;Polyporales;Polyporaceae;Perenniporia;	0	0	0	0	0	0	0	0	0	0	0	0	0	0	0	0	0	0	0	0	0	0	0	0	0	0	0	0	0	0	0	0	0	0	0	0	0	0	0	0	0	0	0	0	0	0	0	0	0
Eukaryota;Basidiomycota;Agaricomycetes;Trechisporales;Hydnodontaceae;Sistotremastrum;Sistotremastrum sp. UC2022913	0	2	0	0	0	0	0	0	0	0	0	0	0	0	0	0	0	0	0	0	0	0	0	0	0	0	0	0	0	0	0	0	0	0	0	0	0	0	0	0	0	0	0	0	0	0	0	0	0
Eukaryota;Basidiomycota;Cystobasidiomycetes;Cystobasidiales;Cystobasidiaceae;Cystobasidium;Cystobasidium psychroaquaticum	1	0	0	0	0	0	0	0	0	0	0	0	0	0	0	0	0	0	0	0	0	0	0	0	0	0	0	0	0	0	0	0	0	0	0	0	0	0	0	0	1	0	0	0	0	0	0	0	0
Eukaryota;Basidiomycota;Exobasidiomycetes;Tilletiales;Tilletiaceae;Tilletia;	0	0	0	0	0	0	0	0	0	0	0	0	0	0	0	0	0	0	0	0	0	0	0	0	0	0	0	0	0	0	0	0	0	0	0	0	0	0	0	0	0	0	0	0	0	0	0	0	0
Eukaryota;Basidiomycota;Microbotryomycetes;NA;Chrysozymaceae;Udeniozyma;Udeniozyma ferulica	0	0	0	0	0	0	0	0	0	0	0	0	0	0	0	0	0	0	0	0	0	0	0	0	0	0	0	0	0	0	0	0	0	0	0	0	0	0	0	0	0	0	0	0	0	0	0	0	0
Eukaryota;Basidiomycota;Microbotryomycetes;Sporidiobolales;Sporidiobolaceae;Rhodotorula;	0	0	0	0	0	0	0	0	0	0	0	0	0	0	0	0	0	0	0	0	0	0	0	0	0	0	0	0	0	0	0	0	0	0	0	0	0	0	0	0	0	0	0	0	0	0	0	0	0
Eukaryota;Basidiomycota;Tremellomycetes;Filobasidiales;Filobasidiaceae;Filobasidium;	0	0	0	0	0	0	0	0	0	0	0	0	0	0	0	0	0	0	0	0	0	0	0	0	0	0	0	0	0	0	0	0	0	0	0	0	0	0	0	0	0	0	0	0	1	0	0	0	0
Eukaryota;Basidiomycota;Tremellomycetes;Filobasidiales;Filobasidiaceae;Naganishia;	0	0	0	0	0	0	0	0	0	0	0	0	0	0	0	0	0	0	0	0	0	0	0	0	0	0	0	0	0	0	2	0	0	0	0	0	0	0	0	0	0	0	0	0	0	0	0	0	0
Eukaryota;Basidiomycota;Tremellomycetes;Trichosporonales;Trichosporonaceae;Apiotrichum;Apiotrichum montevideense	0	0	0	0	0	0	0	0	0	0	0	0	0	0	0	0	0	0	0	0	0	0	0	0	0	0	0	0	0	0	0	0	0	0	0	0	0	0	0	0	0	0	0	0	0	0	0	0	0
Eukaryota;Basidiomycota;Wallemiomycetes;Wallemiales;NA;Wallemia;Wallemia sebi	0	0	0	0	0	0	0	0	0	0	0	0	0	0	0	0	0	0	0	0	0	0	0	0	0	0	0	0	0	0	0	0	0	0	0	0	0	0	0	0	0	0	0	0	0	0	0	0	0
Eukaryota;Chlorophyta;Trebouxiophyceae;NA;NA;Chloropyrula;Chloropyrula uraliensis	0	0	0	0	0	0	0	0	0	0	0	0	0	0	0	0	0	0	0	0	0	0	0	0	0	0	0	0	0	0	0	0	0	0	0	0	0	2	0	0	0	0	0	0	0	0	0	0	0
Eukaryota;Eustigmatophyceae;NA;Eustigmatales;Eustigmataceae;Eustigmatos;Eustigmatos vischeri	0	0	0	0	0	0	0	0	0	0	0	0	0	0	0	0	0	0	0	0	0	0	0	0	0	0	0	0	0	0	0	0	0	0	0	0	0	0	0	0	0	0	0	0	0	0	0	0	0
Eukaryota;Mucoromycota;Glomeromycetes;Glomerales;Claroideoglomeraceae;Claroideoglomus;Claroideoglomus etunicatum	0	0	0	0	0	0	0	0	0	0	0	0	0	0	0	0	0	0	0	0	0	0	0	0	0	0	0	0	0	0	0	0	0	0	0	0	0	0	0	0	0	0	0	0	0	0	0	0	0
Eukaryota;Mucoromycota;NA;Mortierellales;Mortierellaceae;Mortierella;Mortierella sp. CBS 118520	0	0	0	0	0	0	0	0	0	0	0	0	0	0	0	1	0	0	0	0	0	0	0	0	0	0	0	0	0	0	0	0	0	0	0	0	0	0	0	0	0	0	0	0	0	0	0	0	0
Eukaryota;Mucoromycota;NA;Mortierellales;Mortierellaceae;Mortierella;Mortierella sp. S-15	0	0	0	0	0	0	0	0	0	0	0	0	0	0	0	0	0	0	0	0	0	0	0	0	0	0	0	0	0	0	0	0	0	0	0	0	0	0	0	0	0	0	0	0	0	0	0	0	0
Eukaryota;Mucoromycota;NA;Umbelopsidales;Umbelopsidaceae;Umbelopsis;Umbelopsis isabellina	0	0	0	0	0	0	0	0	0	0	0	0	0	0	0	0	0	0	0	0	0	0	0	0	0	0	0	0	0	0	0	0	0	0	0	0	0	0	0	0	0	0	0	0	0	0	0	0	0
Eukaryota;Ascomycota;Dothideomycetes;Botryosphaeriales;Botryosphaeriaceae;Diplodia;Diplodia sapinea	0	0	0	0	0	0	0	0	0	0	0	0	0	0	0	0	0	0	0	0	0	0	0	0	0	0	0	0	0	0	0	0	0	0	0	0	0	0	0	0	0	0	0	0	0	0	0	0	0
Eukaryota;Ascomycota;Dothideomycetes;Capnodiales;Cladosporiaceae;Cladosporium;Cladosporium cladosporioides	0	0	0	0	0	0	0	0	0	0	0	0	0	0	0	0	0	0	0	0	0	0	0	0	0	0	0	0	0	0	0	0	0	0	0	0	0	0	0	0	0	0	0	0	0	0	0	0	0
Eukaryota;Ascomycota;Dothideomycetes;Capnodiales;Mycosphaerellaceae;Pallidocercospora;	0	0	0	0	0	0	0	0	0	0	0	0	0	0	0	0	0	0	0	0	0	0	0	0	0	0	0	0	0	0	0	0	0	0	0	0	0	0	0	0	0	0	0	0	0	0	0	0	0
Eukaryota;Ascomycota;Dothideomycetes;Capnodiales;Neodevriesiaceae;Neodevriesia;Neodevriesia knoxdaviesii	0	0	0	0	0	0	0	0	0	0	1	0	0	0	0	0	0	1	0	0	0	0	0	0	0	0	0	0	0	0	0	0	0	0	0	0	0	0	0	0	0	0	0	0	0	0	0	0	0
Eukaryota;Ascomycota;Dothideomycetes;Capnodiales;Teratosphaeriaceae;Xenoconiothyrium;Xenoconiothyrium catenata	0	0	0	0	0	0	0	0	1	0	1	0	0	0	1	0	0	0	0	0	0	0	0	0	0	0	0	0	0	0	0	0	0	0	0	0	0	0	0	0	0	0	0	0	0	0	0	0	0
Eukaryota;Ascomycota;Dothideomycetes;Pleosporales;Didymellaceae;Boeremia;Boeremia exigua	0	0	0	0	1	0	0	0	0	0	0	0	0	0	0	0	0	0	0	0	0	0	0	0	0	0	0	0	0	0	0	0	0	0	0	0	0	0	0	0	0	0	0	0	1	0	1	0	0
Eukaryota;Ascomycota;Dothideomycetes;Pleosporales;Melanommataceae;NA;	0	0	0	0	0	0	0	0	0	0	0	0	0	0	0	0	0	0	0	0	0	0	0	0	0	0	0	0	0	0	0	0	0	0	0	0	0	0	0	0	0	1	0	0	0	0	0	0	0
Eukaryota;Ascomycota;Dothideomycetes;Pleosporales;NA;NA;Pleosporales sp. DW-2016d	0	0	0	0	0	0	0	0	0	0	0	3	0	0	0	0	0	0	0	0	0	0	0	0	0	0	0	0	0	0	0	0	0	0	0	0	0	0	0	0	0	0	0	0	0	0	0	0	0
Eukaryota;Ascomycota;Dothideomycetes;Pleosporales;Phaeosphaeriaceae;Ophiosphaerella;	0	0	0	0	0	0	0	0	0	0	0	0	0	0	0	0	0	0	0	0	0	0	0	0	0	0	0	0	0	0	0	0	0	0	0	0	0	0	0	0	0	0	0	0	0	0	0	0	0
Eukaryota;Ascomycota;Dothideomycetes;Pleosporales;Phaeosphaeriaceae;Phaeosphaeria;	0	0	0	0	0	0	0	0	0	0	0	0	0	0	0	0	0	0	0	0	0	0	0	0	0	0	0	0	0	0	0	0	0	0	0	0	0	0	0	0	0	0	0	0	0	0	0	0	0
Eukaryota;Ascomycota;Dothideomycetes;Pleosporales;Pleosporaceae;Drechslera;Drechslera avenae	1	0	0	1	0	0	0	0	0	0	0	0	0	0	0	0	0	0	0	1	0	0	0	0	0	0	0	0	0	0	0	0	0	0	0	0	0	0	0	0	0	0	0	0	0	0	0	0	0
Eukaryota;Ascomycota;Dothideomycetes;Pleosporales;Pleosporaceae;Paradendryphiella;	0	0	0	0	0	0	0	0	0	0	0	0	1	0	0	0	0	0	0	0	0	0	0	0	0	0	0	0	0	0	0	0	0	0	0	0	0	0	0	0	0	0	0	0	0	0	0	0	0
Eukaryota;Ascomycota;Dothideomycetes;Pleosporales;Sporormiaceae;NA;Sporormiaceae sp.	0	0	0	0	0	0	0	0	0	0	0	0	0	0	0	0	0	0	0	0	0	0	0	0	0	0	0	0	0	0	0	0	0	0	0	0	0	0	0	0	0	0	0	0	0	0	0	0	0
Eukaryota;Ascomycota;Dothideomycetes;Pleosporales;Torulaceae;Dendryphion;Dendryphion nanum	0	0	0	0	0	0	0	0	0	0	0	0	0	0	0	0	0	0	0	0	0	0	0	0	0	0	0	0	0	0	0	0	0	0	0	0	0	0	0	0	0	0	0	0	0	0	0	0	0
Eukaryota;Ascomycota;Dothideomycetes;Tubeufiales;Tubeufiaceae;Acanthostigma;Acanthostigma perpusillum	0	0	0	0	0	0	0	0	0	0	0	0	0	0	0	0	0	0	0	0	0	0	0	0	0	0	0	0	0	0	0	0	0	0	0	0	0	0	0	0	0	0	0	0	0	0	0	0	0
Eukaryota;Ascomycota;Dothideomycetes;Tubeufiales;Tubeufiaceae;Helicoma;Helicoma olivaceum	0	0	0	0	0	0	0	0	0	0	0	0	0	0	0	0	0	0	0	0	0	0	0	0	0	0	0	0	0	0	0	0	0	0	0	0	0	0	0	0	0	0	0	0	0	0	0	0	0
Eukaryota;Ascomycota;Dothideomycetes;Venturiales;Venturiaceae;Venturia;Venturia hystrioides	0	0	0	0	0	0	0	0	0	0	0	0	0	0	0	0	0	0	0	0	0	0	0	0	0	0	0	0	1	0	0	2	0	0	0	0	0	0	0	0	0	0	0	0	0	0	0	0	0
Eukaryota;Ascomycota;Eurotiomycetes;Chaetothyriales;Herpotrichiellaceae;Cladophialophora;Cladophialophora humicola	0	0	0	0	0	0	0	0	0	0	0	1	0	0	1	0	0	0	0	1	0	0	0	0	0	0	0	0	0	0	0	0	0	0	0	0	0	0	0	0	0	0	0	0	0	0	0	0	0
Eukaryota;Ascomycota;Eurotiomycetes;Chaetothyriales;Herpotrichiellaceae;Cladophialophora;Cladophialophora minutissima	0	0	0	0	0	0	0	1	0	0	1	0	0	1	0	0	0	0	0	0	0	0	0	0	0	0	0	0	0	0	0	0	0	0	0	0	0	0	0	0	0	0	0	0	0	0	0	0	0
Eukaryota;Ascomycota;Eurotiomycetes;Chaetothyriales;Herpotrichiellaceae;Cladophialophora;Cladophialophora sp. 20104730d	0	0	0	0	0	0	0	0	0	0	0	0	0	0	0	0	0	0	0	0	0	0	0	0	0	0	0	0	0	0	0	0	0	0	0	0	0	0	0	0	0	0	0	0	0	0	0	0	0
Eukaryota;Ascomycota;Eurotiomycetes;Chaetothyriales;Herpotrichiellaceae;Coniosporium;Coniosporium sp. MA 4597	0	1	0	0	1	0	0	0	0	0	0	0	0	0	0	0	0	0	0	0	0	0	0	0	0	0	0	0	0	0	1	0	0	0	0	0	0	0	0	0	0	0	0	0	0	0	0	0	0
Eukaryota;Ascomycota;Eurotiomycetes;Chaetothyriales;Herpotrichiellaceae;Phialophora;Phialophora cinerescens	0	0	0	0	0	0	0	0	0	0	0	0	0	0	0	0	0	0	0	0	0	0	0	0	0	0	0	0	0	0	0	0	0	0	0	0	0	0	0	0	0	0	0	0	0	0	0	0	0
Eukaryota;Ascomycota;Eurotiomycetes;Chaetothyriales;Herpotrichiellaceae;Phialophora;Phialophora sp. AX163	0	0	0	0	0	0	0	0	0	0	0	0	0	0	0	0	0	0	0	0	0	0	0	0	0	0	0	0	0	0	0	0	0	0	0	0	0	0	0	0	0	0	0	0	0	0	0	0	0
Eukaryota;Ascomycota;Eurotiomycetes;Eurotiales;Aspergillaceae;Penicillium;Penicillium sp. CID1245	0	0	0	0	0	0	0	0	0	0	0	0	0	0	0	0	0	0	0	0	0	0	0	0	0	0	0	0	0	0	0	0	0	0	0	0	0	0	0	0	0	0	0	0	0	0	0	0	0
Eukaryota;Ascomycota;Eurotiomycetes;Onygenales;Arachnomycetaceae;Arachnomyces;Arachnomyces sp. A1	0	0	0	0	0	0	0	0	0	0	0	0	0	0	0	0	0	0	0	0	0	0	0	0	0	0	0	0	0	0	0	0	0	0	0	0	0	0	0	0	0	0	0	0	0	0	3	0	0
Eukaryota;Ascomycota;Geoglossomycetes;Geoglossales;Geoglossaceae;NA;	0	0	0	0	0	0	0	0	0	0	0	0	0	0	0	0	0	0	0	0	0	0	0	0	0	0	0	0	0	0	0	0	0	0	0	0	0	0	0	0	0	0	0	0	0	0	0	0	0
Eukaryota;Ascomycota;Leotiomycetes;Helotiales;Helotiaceae;Hymenoscyphus;	0	0	0	0	0	0	0	0	0	0	0	0	0	0	0	0	0	0	0	0	0	0	0	0	0	0	0	0	0	0	0	0	0	0	0	0	0	0	0	0	0	0	0	0	0	0	0	0	0
Eukaryota;Ascomycota;Leotiomycetes;Helotiales;Helotiaceae;Hymenoscyphus;Hymenoscyphus scutula	1	0	0	0	0	0	0	1	0	0	0	0	0	0	0	0	0	0	0	0	0	0	0	0	0	0	0	0	0	0	0	0	0	0	0	0	0	0	0	0	0	0	0	0	0	0	0	1	0
Eukaryota;Ascomycota;Leotiomycetes;Helotiales;Hyaloscyphaceae;NA;	0	0	0	0	0	0	0	0	0	0	0	0	0	0	0	0	0	0	0	0	0	0	0	0	0	0	0	0	0	0	0	0	0	0	0	0	0	0	0	0	0	0	1	0	0	0	0	0	0
Eukaryota;Ascomycota;Leotiomycetes;Helotiales;Leotiaceae;Alatospora;Alatospora pulchella	0	0	0	0	0	0	0	0	0	0	0	0	0	0	0	0	0	0	0	0	0	0	0	0	0	0	0	0	0	0	0	0	0	0	0	0	0	0	0	0	0	0	0	0	0	0	0	0	0
Eukaryota;Ascomycota;Leotiomycetes;Helotiales;NA;;Helotiales sp. MMW-2013b	0	0	0	0	0	0	0	0	0	0	0	0	0	0	0	0	1	0	0	1	0	0	1	0	0	0	0	0	0	0	0	0	0	0	0	0	0	0	0	0	0	0	0	0	0	0	0	0	0
Eukaryota;Ascomycota;Leotiomycetes;Helotiales;NA;Chalara;	0	0	0	0	0	0	0	0	0	0	0	0	0	0	0	0	0	0	0	0	0	0	0	0	0	0	0	0	0	0	0	0	0	0	0	0	0	0	0	0	0	0	0	0	0	0	0	0	0
Eukaryota;Ascomycota;Leotiomycetes;Helotiales;Sclerotiniaceae;Ciboria;Ciboria aestivalis	0	0	0	0	0	0	0	0	0	0	0	0	0	0	0	0	0	0	0	0	0	0	0	0	0	0	0	0	0	0	0	0	0	0	0	0	0	0	0	0	0	0	0	0	0	0	0	0	0
Eukaryota;Ascomycota;Leotiomycetes;Helotiales;Sclerotiniaceae;Moellerodiscus;Moellerodiscus iodotingens	0	0	0	0	0	0	0	0	0	0	0	0	0	0	0	0	0	0	0	0	0	0	0	0	0	0	0	0	0	0	0	0	0	0	0	0	0	0	0	0	0	0	0	0	0	0	0	0	0
Eukaryota;Ascomycota;Leotiomycetes;NA;NA;NA;Leotiomycetes sp. AFCN326	0	0	0	0	0	0	0	0	0	0	0	0	0	0	0	0	0	0	0	0	0	0	0	0	0	0	0	0	0	0	0	0	0	0	0	0	0	0	0	0	0	0	0	0	0	0	0	0	0
Eukaryota;Ascomycota;Leotiomycetes;NA;NA;NA;Leotiomycetes sp. ASR_H18_12A	0	0	0	0	0	0	0	0	0	0	0	0	0	0	0	0	0	0	0	0	0	0	0	0	0	0	0	0	0	0	0	0	0	0	0	0	0	0	0	0	0	0	0	0	0	0	0	0	0
Eukaryota;Ascomycota;Leotiomycetes;NA;NA;NA;Leotiomycetes sp. genotype 933 JMUR-2014	0	0	0	0	0	0	0	0	0	0	0	0	0	0	0	0	0	0	0	0	0	0	0	0	0	0	0	0	0	0	0	0	0	0	0	0	0	0	0	0	0	0	0	0	0	0	0	0	0
Eukaryota;Ascomycota;Leotiomycetes;NA;Pseudeurotiaceae;Geomyces;Geomyces auratus	0	0	0	0	0	0	0	0	0	0	0	0	0	0	0	0	0	0	0	0	0	0	0	0	0	0	0	0	0	0	0	0	0	0	0	0	0	0	0	0	0	0	0	0	0	0	0	0	0
Eukaryota;Ascomycota;NA;NA;NA;Monocillium;Monocillium indicum	0	0	0	0	0	0	0	0	0	0	0	0	0	0	0	0	0	0	0	0	0	0	0	0	0	0	0	0	0	0	0	0	0	0	0	0	0	0	0	0	0	1	0	0	0	0	0	0	0
Eukaryota;Ascomycota;Orbiliomycetes;Orbiliales;Orbiliaceae;Orbilia;Orbilia quercus	0	0	0	0	0	0	0	0	0	0	0	0	0	0	0	0	0	0	0	0	0	0	0	0	0	0	0	0	0	0	0	0	0	0	0	0	0	0	0	0	0	0	0	0	0	0	0	0	0
Eukaryota;Ascomycota;Pezizomycetes;Pezizales;Pyronemataceae;NA;Pyronemataceae sp.	0	0	0	0	0	0	0	0	0	0	0	0	0	0	0	0	0	0	0	0	0	0	0	0	0	0	0	0	0	0	0	0	0	0	0	0	0	0	0	0	0	0	0	0	0	0	0	0	0
Eukaryota;Ascomycota;Saccharomycetes;Saccharomycetales;Lipomycetaceae;Lipomyces;Lipomyces tetrasporus	0	0	0	0	0	0	0	0	0	0	0	0	0	0	0	0	0	0	0	0	0	0	0	0	0	0	0	0	0	0	0	0	0	0	0	0	0	0	0	0	0	0	0	0	0	0	0	0	0
Eukaryota;Ascomycota;Saccharomycetes;Saccharomycetales;Pichiaceae;Pichia;Pichia manshurica	0	0	0	0	0	0	0	0	0	0	0	0	0	0	0	0	0	0	0	0	0	0	0	0	0	0	0	0	0	0	0	0	0	0	0	0	0	0	0	0	0	0	0	0	0	0	0	0	0
Eukaryota;Ascomycota;Sordariomycetes;Coniochaetales;Coniochaetaceae;Coniochaeta;Lecythophora sp. I45	0	0	0	0	0	0	0	0	0	0	0	0	0	0	0	0	0	0	0	0	0	0	0	0	0	0	0	0	0	0	0	0	0	0	0	0	0	0	0	0	0	0	0	0	0	0	0	0	0
Eukaryota;Ascomycota;Sordariomycetes;Hypocreales;Cordycipitaceae;Leptobacillium;Leptobacillium leptobactrum	0	0	0	0	0	0	0	0	0	0	0	0	0	0	0	0	0	0	0	0	0	0	0	0	0	0	0	0	0	0	0	0	0	0	0	0	0	0	0	0	0	0	0	0	0	0	0	0	0
Eukaryota;Ascomycota;Sordariomycetes;Hypocreales;Cordycipitaceae;Simplicillium;	0	0	0	0	0	0	0	0	0	0	0	0	0	0	0	0	0	0	0	0	0	0	0	0	0	0	0	0	0	0	0	0	0	0	0	0	0	0	0	0	0	0	0	0	0	0	0	0	0
Eukaryota;Ascomycota;Sordariomycetes;Hypocreales;Nectriaceae;Cylindrocarpon;Cylindrocarpon sp. FKI-4602	0	0	0	0	0	0	0	0	0	0	0	0	0	0	0	0	0	0	0	0	0	0	0	0	0	0	0	0	0	0	0	0	0	0	0	0	0	0	0	0	0	0	0	0	0	0	0	0	0
Eukaryota;Ascomycota;Sordariomycetes;Hypocreales;Nectriaceae;Fusarium;Fusarium equiseti	0	0	0	0	0	0	0	0	0	0	0	0	0	0	0	0	0	0	0	0	0	0	0	0	0	0	0	0	0	0	0	0	0	0	0	0	0	0	0	0	0	0	0	0	0	0	0	0	0
Eukaryota;Ascomycota;Sordariomycetes;Hypocreales;Nectriaceae;Fusarium;Fusarium sp. JJP-2009a	0	0	0	0	0	0	0	0	0	0	0	0	0	0	0	0	0	0	0	0	0	0	0	0	0	0	0	0	0	0	0	0	0	0	0	0	0	0	0	0	0	0	0	0	0	0	0	0	0
Eukaryota;Ascomycota;Sordariomycetes;Hypocreales;Nectriaceae;Volutella;Volutella rosea	0	0	0	0	0	0	0	0	0	0	0	0	0	0	0	0	0	0	0	0	0	0	0	0	0	0	0	0	0	0	0	0	0	0	0	0	0	0	0	0	0	0	0	0	0	0	0	0	0
Eukaryota;Ascomycota;Sordariomycetes;Magnaporthales;Magnaporthaceae;Gaeumannomyces;Gaeumannomyces tritici	0	0	0	0	0	0	0	0	0	0	0	0	0	0	0	0	0	0	0	0	0	0	0	0	0	0	0	0	0	0	0	0	0	0	0	0	0	0	0	0	0	0	0	0	0	0	0	0	0
Eukaryota;Ascomycota;Sordariomycetes;Microascales;Microascaceae;Cephalotrichum;	0	0	0	0	0	0	0	0	0	0	0	0	0	0	0	0	0	0	0	0	0	0	0	0	0	0	0	0	0	0	0	0	0	0	0	0	0	0	0	0	0	0	0	0	0	0	0	0	0
Eukaryota;Ascomycota;Sordariomycetes;Sordariales;Cephalothecaceae;Phialemonium;Phialemonium inflatum	0	0	0	0	0	1	0	0	0	0	0	0	0	0	0	0	1	0	0	0	0	0	0	0	0	0	0	0	0	0	0	0	0	0	0	0	0	0	0	0	0	0	0	0	0	0	0	0	0
Eukaryota;Ascomycota;Sordariomycetes;Sordariales;Lasiosphaeriaceae;Schizothecium;Schizothecium curvisporum	0	0	0	0	0	0	0	0	0	0	0	0	0	0	0	0	0	0	0	0	0	0	0	0	0	0	0	0	0	0	0	0	0	0	0	0	0	0	0	0	0	0	0	0	0	0	0	0	0
Eukaryota;Ascomycota;Sordariomycetes;Sordariales;Lasiosphaeriaceae;Schizothecium;Schizothecium sp. F277858	0	0	0	0	0	0	0	0	0	0	0	0	0	0	0	0	0	0	0	0	0	0	0	0	0	1	0	0	0	0	0	0	0	0	0	0	0	0	0	0	0	1	0	0	0	0	0	0	0
Eukaryota;Ascomycota;Sordariomycetes;Sordariales;NA;Ramophialophora;Ramophialophora humicola	0	0	0	0	0	0	0	0	0	0	0	0	0	0	0	0	0	0	0	0	0	0	0	0	0	0	0	0	0	0	0	0	0	0	0	0	0	0	0	0	0	0	0	0	0	0	0	0	0
Eukaryota;Ascomycota;Sordariomycetes;Xylariales;Barrmaeliaceae;Barrmaelia;	0	0	0	0	0	0	0	0	0	0	0	0	0	0	0	0	0	0	0	0	0	0	0	0	0	0	0	0	0	0	0	0	0	0	0	0	0	0	0	0	0	0	0	0	0	0	0	3	0
Eukaryota;Ascomycota;Sordariomycetes;Xylariales;Xylariaceae;Xylaria;Xylaria berteri	0	0	0	0	0	0	0	0	0	0	0	0	0	0	0	0	0	0	0	0	0	0	0	0	0	0	0	0	0	0	0	0	0	0	0	0	0	0	0	0	1	1	0	0	1	0	0	0	0
Eukaryota;Basidiomycota;Agaricomycetes;Agaricales;Bolbitiaceae;Panaeolus;	0	0	0	0	0	0	0	0	0	0	0	0	0	0	0	0	0	0	0	0	0	0	0	0	0	0	0	0	0	0	0	0	0	0	0	0	0	0	0	0	0	0	0	0	0	0	0	3	0
Eukaryota;Basidiomycota;Agaricomycetes;Agaricales;Cortinariaceae;Cortinarius;Cortinarius sp. IB19890263	0	0	0	0	0	0	0	0	0	0	0	0	0	0	0	0	3	0	0	0	0	0	0	0	0	0	0	0	0	0	0	0	0	0	0	0	0	0	0	0	0	0	0	0	0	0	0	0	0
Eukaryota;Basidiomycota;Agaricomycetes;Agaricales;Pleurotaceae;Pleurotus;Pleurotus ostreatus	0	0	0	0	0	0	0	0	0	0	0	0	0	0	0	0	0	0	0	0	0	0	0	0	0	0	0	0	0	0	0	0	0	3	0	0	0	0	0	0	0	0	0	0	0	0	0	0	0
Eukaryota;Basidiomycota;Agaricomycetes;Agaricales;Strophariaceae;Hypholoma;Hypholoma fasciculare	0	0	0	0	0	0	0	0	0	0	0	0	0	0	0	0	0	0	0	0	0	0	0	0	0	0	0	0	0	0	0	0	0	0	0	0	0	0	0	0	0	0	0	0	0	0	0	0	0
Eukaryota;Basidiomycota;Agaricomycetes;Agaricales;Strophariaceae;Pholiota;Pholiota gallica	0	0	0	0	0	0	0	0	0	0	0	0	0	0	0	0	0	0	0	0	0	0	0	0	0	0	0	0	0	0	0	0	3	0	0	0	0	0	0	0	0	0	0	0	0	0	0	0	0
Eukaryota;Basidiomycota;Agaricomycetes;Agaricales;Tricholomataceae;Tricholoma;Tricholoma equestre	0	0	0	0	0	0	0	0	0	0	0	0	0	0	0	0	0	0	0	0	0	0	0	0	0	0	0	0	0	0	0	0	0	0	0	0	0	0	0	0	0	0	0	0	0	3	0	0	0
Eukaryota;Basidiomycota;Agaricomycetes;Auriculariales;NA;;	0	0	0	0	0	0	0	0	0	0	0	0	0	0	0	0	0	0	0	0	0	0	0	0	0	0	0	0	0	0	0	0	0	0	0	0	0	0	0	0	0	0	0	0	0	0	0	0	0
Eukaryota;Basidiomycota;Agaricomycetes;Boletales;Coniophoraceae;Meruliporia;Meruliporia incrassata	0	0	0	0	0	0	0	0	0	0	0	0	0	0	0	0	0	0	0	0	0	0	0	0	0	0	0	3	0	0	0	0	0	0	0	0	0	0	0	0	0	0	0	0	0	0	0	0	0
Eukaryota;Basidiomycota;Agaricomycetes;Corticiales;Corticiaceae;Hyphodontia;Hyphodontia rimosissima	0	0	0	0	0	0	3	0	0	0	0	0	0	0	0	0	0	0	0	0	0	0	0	0	0	0	0	0	0	0	0	0	0	0	0	0	0	0	0	0	0	0	0	0	0	0	0	0	0
Eukaryota;Basidiomycota;Agaricomycetes;Geastrales;Geastraceae;Geastrum;Geastrum striatum	0	0	0	0	0	0	0	1	0	0	0	0	0	0	0	0	0	0	0	0	0	0	0	0	0	0	1	0	0	0	0	1	0	0	0	0	0	0	0	0	0	0	0	0	0	0	0	0	0
Eukaryota;Basidiomycota;Agaricomycetes;Polyporales;Polyporaceae;Ganoderma;Ganoderma resinaceum	0	0	0	0	0	0	0	0	0	0	0	0	0	0	0	0	0	0	0	0	0	0	0	0	0	0	0	0	0	0	0	0	0	0	0	0	0	3	0	0	0	0	0	0	0	0	0	0	0
Eukaryota;Basidiomycota;Agaricomycetes;Thelephorales;Thelephoraceae;Tomentellopsis;Tomentellopsis sp. DLL2011-1	0	0	0	0	0	0	0	0	0	0	0	0	0	0	0	3	0	0	0	0	0	0	0	0	0	0	0	0	0	0	0	0	0	0	0	0	0	0	0	0	0	0	0	0	0	0	0	0	0
Eukaryota;Basidiomycota;Microbotryomycetes;Leucosporidiales;Leucosporidiaceae;Leucosporidium;Leucosporidium scottii	0	0	0	0	0	0	0	0	0	0	0	0	0	0	0	0	0	0	0	0	0	0	0	0	0	0	0	0	0	0	0	0	0	0	0	0	0	0	0	0	0	0	0	0	0	0	0	0	0
Eukaryota;Basidiomycota;Tremellomycetes;Filobasidiales;NA;;	0	0	1	0	2	0	0	0	0	0	0	0	0	0	0	0	0	0	0	0	0	0	0	0	0	0	0	0	0	0	0	0	0	0	0	0	0	0	0	0	0	0	0	0	0	0	0	0	0
Eukaryota;Basidiomycota;Tremellomycetes;Tremellales;Bulleribasidiaceae;Vishniacozyma;Vishniacozyma victoriae	0	0	0	0	0	0	0	0	0	0	0	0	0	0	0	0	0	0	0	0	0	0	0	0	0	0	0	0	0	0	0	0	0	0	0	0	0	0	0	0	0	0	0	0	0	0	0	0	0
Eukaryota;Ascomycota;Dothideomycetes;NA;;NA;Dothideomycetes sp.	0	0	0	0	0	0	0	0	1	0	0	0	0	0	0	0	0	0	0	0	0	0	0	0	0	0	0	0	0	1	0	0	1	0	0	0	0	0	1	0	0	0	0	0	0	0	0	0	0
Eukaryota;Ascomycota;Dothideomycetes;Pleosporales;Corynesporascaceae;Corynespora;Corynespora torulosa	0	0	0	0	0	0	0	0	0	0	0	0	0	0	0	0	0	0	0	0	0	0	0	0	0	0	0	0	0	0	0	0	0	0	0	0	0	0	0	0	0	0	0	0	0	0	0	0	0
Eukaryota;Ascomycota;Dothideomycetes;Pleosporales;Phaeosphaeriaceae;Phaeosphaeria;Phaeosphaeria sp. TMS-2011	0	0	0	0	0	0	0	0	0	0	0	0	0	0	0	0	0	0	0	0	0	0	0	0	0	0	0	0	0	0	0	0	0	0	0	0	0	0	0	0	0	0	0	0	0	0	0	0	0
Eukaryota;Ascomycota;Eurotiomycetes;Chaetothyriales;Herpotrichiellaceae;Exophiala;Exophiala equina	0	0	0	0	0	0	0	0	0	0	0	0	0	0	0	0	0	0	0	0	0	0	0	0	0	0	0	0	0	0	0	0	0	0	0	0	0	0	0	0	0	0	0	0	0	0	0	0	0
Eukaryota;Ascomycota;Eurotiomycetes;Chaetothyriales;Herpotrichiellaceae;Exophiala;Exophiala lecanii-corni	0	0	0	0	0	0	0	0	0	0	0	0	0	0	0	0	0	0	0	0	0	0	0	0	0	0	0	0	0	0	0	0	0	0	0	0	0	0	0	0	0	0	0	0	0	0	0	0	0
Eukaryota;Ascomycota;Eurotiomycetes;Eurotiales;Aspergillaceae;Penicillium;Penicillium adametzioides	0	0	0	0	0	0	0	0	0	0	0	0	0	0	0	0	0	0	0	0	0	0	0	0	0	0	0	0	0	0	0	0	0	0	0	0	0	0	0	0	0	0	0	0	0	0	0	0	0
Eukaryota;Ascomycota;Eurotiomycetes;Eurotiales;Aspergillaceae;Penicillium;Penicillium glabrum	0	0	0	0	0	0	0	0	0	0	0	0	0	0	1	0	0	0	0	0	0	0	0	0	0	0	0	0	0	0	0	0	0	0	0	0	0	0	0	0	0	0	0	0	0	0	0	0	0
Eukaryota;Ascomycota;Eurotiomycetes;Eurotiales;Aspergillaceae;Penicillium;Penicillium spinulosum	0	0	0	0	0	0	0	0	0	0	0	0	0	0	0	0	0	0	0	0	0	0	0	0	0	0	0	0	0	0	0	0	0	0	0	0	0	0	0	0	0	0	0	0	0	0	0	0	1
Eukaryota;Ascomycota;Eurotiomycetes;Eurotiales;Aspergillaceae;Penicillium;Penicillium virgatum	0	0	0	0	0	0	0	0	0	0	0	0	0	0	0	0	0	0	0	0	0	0	0	0	0	0	0	0	0	0	0	0	0	0	0	0	0	0	0	0	0	0	0	0	0	0	0	0	0
Eukaryota;Ascomycota;Eurotiomycetes;Eurotiales;Trichocomaceae;Thermomyces;Thermomyces lanuginosus	0	0	0	0	0	0	0	0	0	0	0	0	0	0	0	0	0	0	0	0	0	0	0	0	0	0	0	0	0	0	0	0	0	0	0	0	0	0	0	0	0	0	0	0	0	0	0	0	0
Eukaryota;Ascomycota;Leotiomycetes;Helotiales;Helotiaceae;Bloxamia;Bloxamia truncata	0	0	0	0	0	0	0	0	0	0	0	0	0	0	0	0	0	0	0	0	0	0	0	0	0	0	0	0	0	0	0	0	0	0	0	0	0	0	0	0	0	0	0	0	0	0	0	0	0
Eukaryota;Ascomycota;Leotiomycetes;Helotiales;Hyaloscyphaceae;Lachnum;	0	0	0	0	0	0	0	0	0	0	0	0	0	0	0	0	0	0	0	0	0	0	0	0	0	0	0	0	0	0	0	0	0	0	0	0	0	0	0	0	0	0	0	0	0	0	0	0	0
Eukaryota;Ascomycota;Leotiomycetes;Helotiales;Hyaloscyphaceae;Lachnum;Lachnum virgineum	0	0	0	0	0	0	0	0	0	0	0	0	0	0	0	0	0	0	0	0	0	0	0	0	0	0	0	0	0	0	0	0	0	0	0	0	0	0	0	0	0	0	0	0	0	0	0	0	0
Eukaryota;Ascomycota;Leotiomycetes;Helotiales;Leotiaceae;Halenospora;	0	0	0	0	0	0	0	0	0	0	0	0	0	0	0	0	0	0	0	0	0	0	0	0	0	0	0	0	0	0	0	0	0	0	0	0	0	0	0	0	0	0	0	0	0	0	0	0	0
Eukaryota;Ascomycota;Leotiomycetes;NA;;NA;Leotiomycetes sp.	0	0	0	0	0	0	0	0	0	0	0	0	0	0	0	0	0	0	0	0	0	0	0	0	0	0	0	0	0	0	0	0	0	0	0	0	0	0	0	0	0	0	0	0	0	0	0	0	0
Eukaryota;Ascomycota;Pezizomycetes;Pezizales;Pyronemataceae;Geopora;	0	0	0	0	0	0	0	0	0	0	0	0	0	0	0	0	0	0	0	0	0	0	0	0	0	0	0	1	0	1	0	0	0	2	0	0	0	0	0	0	0	0	0	0	0	0	0	0	0
Eukaryota;Ascomycota;Sordariomycetes;Chaetosphaeriales;Chaetosphaeriaceae;Chaetosphaeria;Chaetosphaeria myriocarpa	0	0	0	0	0	0	0	0	0	0	0	0	0	0	0	0	0	0	0	0	0	0	0	0	0	0	0	0	0	0	0	0	0	0	0	0	0	0	0	0	0	0	0	0	0	0	0	0	0
Eukaryota;Ascomycota;Sordariomycetes;Diaporthales;Diaporthaceae;Diaporthe;Diaporthe toxica	0	0	0	0	0	0	0	0	0	0	0	0	0	0	0	0	0	0	0	0	0	0	0	0	0	0	0	0	0	0	4	0	0	0	0	0	0	0	0	0	0	0	0	0	0	0	0	0	0
Eukaryota;Ascomycota;Sordariomycetes;Hypocreales;Bionectriaceae;Clonostachys;	0	0	0	0	0	0	0	0	0	0	0	0	0	0	0	0	0	0	0	0	0	0	0	0	0	0	0	0	0	0	0	0	0	0	0	0	0	0	0	0	0	0	0	0	0	0	0	0	0
Eukaryota;Ascomycota;Sordariomycetes;Hypocreales;Cordycipitaceae;Beauveria;	0	0	0	0	0	0	0	0	0	0	0	0	0	0	0	0	0	0	0	0	0	0	0	0	0	0	0	0	0	0	0	0	0	0	0	0	0	0	0	0	0	0	0	0	0	0	0	0	0
Eukaryota;Ascomycota;Sordariomycetes;Hypocreales;Cordycipitaceae;Beauveria;Beauveria felina	0	0	0	0	0	0	0	0	0	0	0	0	0	0	0	0	0	0	0	0	0	0	0	0	0	0	0	0	0	0	0	0	0	0	0	0	0	0	0	0	0	0	0	0	0	0	0	0	0
Eukaryota;Ascomycota;Sordariomycetes;Ophiostomatales;Ophiostomataceae;Phialocephala;Phialocephala humicola	0	0	0	0	0	0	0	0	0	0	0	0	0	0	0	0	0	0	0	0	0	0	0	0	0	0	0	0	0	0	0	0	0	0	0	0	0	0	0	0	0	0	0	0	0	0	0	0	0
Eukaryota;Ascomycota;Sordariomycetes;Sordariales;Chaetomiaceae;Chaetomium;Chaetomium globosum	0	0	0	0	0	0	0	0	0	0	0	0	0	0	0	0	0	0	0	0	0	0	0	0	1	0	0	0	0	0	0	1	0	0	0	0	0	0	0	0	0	0	0	0	1	0	0	0	0
Eukaryota;Ascomycota;Sordariomycetes;Sordariales;Lasiosphaeriaceae;Cladorrhinum;Cladorrhinum flexuosum	0	0	0	0	0	0	0	0	0	0	0	0	0	0	0	0	0	0	0	0	0	0	0	0	0	0	0	0	0	0	0	0	0	0	0	0	0	0	0	0	0	0	0	0	0	0	0	0	0
Eukaryota;Basidiomycota;Agaricomycetes;Agaricales;Marasmiaceae;Marasmius;Marasmius rotalis	0	0	0	0	0	0	0	0	0	0	0	0	0	0	0	0	0	0	0	0	0	0	0	0	0	0	0	0	0	0	0	0	0	0	0	0	0	0	0	0	0	0	0	0	0	0	0	0	0
Eukaryota;Basidiomycota;Agaricomycetes;Agaricales;Psathyrellaceae;Coprinopsis;Coprinopsis lagopus	0	0	0	0	0	0	0	0	0	0	0	0	0	0	0	0	0	0	0	0	0	0	0	0	0	0	0	0	0	0	0	0	0	0	0	0	0	0	0	0	1	0	0	0	0	0	0	0	0
Eukaryota;Basidiomycota;Agaricomycetes;Agaricales;Strophariaceae;Stropharia;	0	0	0	0	0	0	0	0	0	0	0	0	0	0	0	0	0	0	0	0	0	0	0	0	0	0	0	0	0	0	0	0	0	0	0	0	0	0	0	0	0	0	0	0	0	0	0	0	0
Eukaryota;Basidiomycota;Agaricomycetes;Agaricales;Tricholomataceae;NA;	0	0	0	0	0	0	0	0	0	0	0	0	0	0	0	0	0	0	0	0	0	0	0	0	0	0	0	0	0	0	0	0	0	0	0	0	0	0	0	0	0	0	0	0	0	0	0	0	0
Eukaryota;Basidiomycota;Agaricomycetes;Atheliales;Atheliaceae;Cristinia;Cristinia sp. FP-100305	0	0	0	0	0	0	0	0	0	0	0	0	4	0	0	0	0	0	0	0	0	0	0	0	0	0	0	0	0	0	0	0	0	0	0	0	0	0	0	0	0	0	0	0	0	0	0	0	0
Eukaryota;Basidiomycota;Agaricomycetes;Russulales;Auriscalpiaceae;Clavicorona;Clavicorona taxophila	0	0	0	0	0	0	0	0	0	0	0	0	0	0	0	0	0	0	0	0	0	0	0	0	0	0	0	0	0	0	0	0	0	0	0	0	0	0	0	0	0	0	0	0	0	0	0	0	0
Eukaryota;Basidiomycota;Tremellomycetes;Trichosporonales;Trichosporonaceae;NA;	0	0	0	0	0	0	0	0	0	0	0	0	0	0	0	0	0	0	0	0	0	0	0	0	0	0	0	0	0	0	0	0	0	0	0	0	0	0	0	0	0	0	0	0	0	0	0	0	0
Eukaryota;Chlorophyta;Chlorophyceae;Chlamydomonadales;Chlamydomonadaceae;Chlamydomonas;Chlamydomonas sp. SP2-18	0	0	0	0	0	0	0	0	0	0	0	0	0	0	0	0	0	0	0	0	0	0	0	0	0	0	0	0	0	0	0	0	0	0	0	0	0	0	0	0	0	0	0	0	0	0	0	0	0
Eukaryota;Mucoromycota;NA;Mortierellales;Mortierellaceae;Mortierella;Mortierella sp. MEL 2385000	0	0	0	0	0	0	0	0	0	0	0	0	0	0	0	0	0	0	0	0	0	0	0	0	0	0	0	0	0	0	0	0	0	0	0	0	0	0	0	0	0	0	0	0	0	0	0	0	0
Eukaryota;Mucoromycota;NA;Mucorales;Mucoraceae;Helicostylum;Helicostylum sp. 14PA04	0	0	0	0	0	0	0	0	0	0	0	0	0	0	0	0	0	0	0	0	0	0	0	0	0	0	0	0	0	0	0	0	0	0	0	0	0	0	0	0	0	0	0	0	0	0	0	0	0
Eukaryota;Mucoromycota;NA;Mucorales;Mucoraceae;Mucor;Mucor moelleri	0	0	0	0	0	0	0	0	0	0	0	0	0	0	0	0	0	0	0	0	0	0	0	0	0	0	0	0	0	0	0	0	0	0	0	0	0	0	0	0	0	0	0	0	0	0	0	0	0
Eukaryota;Streptophyta;Klebsormidiophyceae;Klebsormidiales;Klebsormidiaceae;Klebsormidium;Klebsormidium crenulatum	0	3	0	0	0	0	0	0	0	0	0	0	0	0	0	0	0	0	0	1	0	0	0	0	0	0	0	0	0	0	0	0	0	0	0	0	0	0	0	0	0	0	0	0	0	0	0	0	0
Eukaryota;Ascomycota;Dothideomycetes;Capnodiales;Cladosporiaceae;Cladosporium;Cladosporium ramotenellum	0	0	0	0	0	0	0	0	0	0	0	0	0	0	0	0	0	0	0	0	0	0	0	0	0	0	0	0	0	0	0	0	0	0	0	0	0	0	0	0	0	0	0	0	0	0	0	0	0
Eukaryota;Ascomycota;Dothideomycetes;Capnodiales;Cladosporiaceae;NA;Cladosporiaceae sp. MSD-2017	0	0	0	0	0	0	0	0	0	0	0	0	0	0	0	0	0	0	0	0	0	0	0	0	0	0	0	0	0	0	0	0	0	0	0	0	0	0	1	0	0	0	0	0	0	0	0	0	0
Eukaryota;Ascomycota;Dothideomycetes;Pleosporales;NA;NA;Pleosporales sp. AFCN351	0	0	0	0	0	0	0	0	0	0	0	0	0	0	0	0	0	0	0	0	0	0	0	0	0	0	0	0	0	0	0	0	0	0	0	0	0	0	0	0	0	0	0	0	0	0	0	0	0
Eukaryota;Ascomycota;Eurotiomycetes;Chaetothyriales;Cyphellophoraceae;Cyphellophora;Cyphellophora laciniata	0	0	0	0	0	0	0	0	0	0	0	0	0	0	0	0	0	0	0	0	0	0	0	0	0	0	0	0	0	0	0	0	0	0	0	0	0	0	0	0	0	0	0	0	0	0	0	0	0
Eukaryota;Ascomycota;Eurotiomycetes;Eurotiales;Aspergillaceae;Aspergillus;Aspergillus cremeus	0	0	0	0	0	0	0	0	0	0	0	0	0	0	0	0	0	0	0	0	0	0	0	0	0	0	0	0	0	0	0	0	0	0	0	0	0	0	0	0	0	0	0	0	0	0	0	0	0
Eukaryota;Ascomycota;Eurotiomycetes;Eurotiales;Aspergillaceae;Penicillium;Penicillium buchwaldii	0	0	0	0	0	0	0	0	0	0	0	0	0	0	0	0	0	0	0	0	0	0	0	0	0	0	0	0	0	0	0	0	0	0	0	0	0	0	0	0	0	0	0	0	0	0	0	0	0
Eukaryota;Ascomycota;Eurotiomycetes;Eurotiales;NA;;	0	0	0	0	0	0	0	0	0	0	0	0	0	0	0	0	0	0	0	0	0	0	0	0	0	0	0	0	0	0	0	0	0	0	0	0	0	0	0	0	0	0	0	0	0	0	0	0	0
Eukaryota;Ascomycota;Eurotiomycetes;Onygenales;Onygenaceae;Aphanoascus;Aphanoascus reticulisporus	0	0	0	0	0	0	0	0	0	0	0	0	0	0	0	0	0	0	0	0	0	0	0	0	0	0	0	0	0	0	0	0	0	0	0	0	0	0	0	0	0	0	0	0	0	0	0	0	0
Eukaryota;Ascomycota;Lecanoromycetes;NA;NA;Sarea;Sarea resinae	0	0	0	0	0	0	0	0	5	0	0	0	0	0	0	0	0	0	0	0	0	0	0	0	0	0	0	0	0	0	0	0	0	0	0	0	0	0	0	0	0	0	0	0	0	0	0	0	0
Eukaryota;Ascomycota;Leotiomycetes;Helotiales;Hyaloscyphaceae;Cistella;Cistella sp.	0	0	0	0	0	0	0	0	0	0	0	0	0	0	0	0	0	0	0	0	0	0	0	0	0	0	0	0	0	0	0	0	0	0	0	0	0	0	0	0	0	0	0	0	0	0	0	0	0
Eukaryota;Ascomycota;Leotiomycetes;Helotiales;Hyaloscyphaceae;Microscypha;Microscypha sp.	0	0	0	0	0	0	0	0	0	0	0	0	0	0	0	0	0	0	0	0	0	0	0	0	1	1	0	0	0	0	0	0	0	0	0	0	0	0	0	0	0	0	0	0	0	0	0	0	0
Eukaryota;Ascomycota;Leotiomycetes;Helotiales;Leotiaceae;Alatospora;Alatospora acuminata	0	0	0	0	0	0	0	0	0	0	0	0	0	0	0	0	0	0	0	0	0	0	0	0	0	0	0	0	0	0	0	0	0	0	0	0	0	0	0	0	0	0	0	0	0	0	0	0	0
Eukaryota;Ascomycota;Leotiomycetes;Helotiales;Leotiaceae;Flagellospora;Flagellospora leucorhynchos	0	0	0	0	0	0	0	0	0	0	0	0	0	0	0	0	0	0	0	0	0	0	0	0	0	0	0	0	0	0	0	0	0	0	0	0	0	0	0	0	0	0	0	0	0	0	0	0	0
Eukaryota;Ascomycota;Leotiomycetes;Helotiales;Leotiaceae;Neobulgaria;Neobulgaria sp. K35	0	0	0	0	0	0	0	0	0	0	0	0	0	0	0	0	0	0	0	0	0	0	0	0	0	0	0	0	0	0	0	0	0	0	0	0	0	0	0	0	0	0	0	0	0	0	0	0	0
Eukaryota;Ascomycota;Leotiomycetes;NA;Pseudeurotiaceae;Geomyces;Geomyces luteus	0	0	0	0	0	0	0	0	0	0	0	0	0	0	0	0	0	0	0	0	0	0	0	0	0	0	0	1	0	0	1	1	0	0	0	0	1	0	0	0	0	0	0	0	0	1	0	0	0
Eukaryota;Ascomycota;Sordariomycetes;Diaporthales;Valsaceae;NA;Valsaceae sp.	0	0	0	0	0	0	0	0	0	0	0	0	0	0	0	0	0	0	0	0	0	0	0	0	5	0	0	0	0	0	0	0	0	0	0	0	0	0	0	0	0	0	0	0	0	0	0	0	0
Eukaryota;Ascomycota;Sordariomycetes;Hypocreales;Nectriaceae;Dactylonectria;	0	0	0	0	0	0	0	0	0	0	0	0	0	0	0	0	0	0	0	0	0	0	0	0	0	0	0	0	0	0	0	0	0	0	0	0	0	0	0	0	0	0	0	0	0	0	0	0	0
Eukaryota;Ascomycota;Sordariomycetes;NA;;NA;Sordariomycetes sp. genotype 349	0	0	0	0	0	0	0	1	0	0	0	1	0	0	0	0	1	1	0	0	0	0	0	1	0	0	0	0	0	0	0	0	0	0	0	0	0	0	0	0	0	0	0	0	0	0	0	0	0
Eukaryota;Ascomycota;Sordariomycetes;NA;Phomatosporaceae;Phomatospora;Phomatospora biseriata	0	0	0	0	0	0	0	0	0	0	0	0	0	0	0	0	0	0	0	0	0	0	0	0	0	0	0	0	0	0	0	0	0	0	0	0	0	0	0	0	0	0	0	0	0	0	0	0	0
Eukaryota;Ascomycota;Sordariomycetes;Sordariales;Lasiosphaeriaceae;Podospora;	0	0	0	0	0	0	0	0	0	0	0	0	0	0	0	0	0	0	0	0	0	0	0	0	0	0	0	0	0	0	0	0	0	0	0	0	0	0	0	0	0	0	0	0	0	0	0	0	0
Eukaryota;Ascomycota;Sordariomycetes;Xylariales;Xylariaceae;NA;Xylariaceae sp. genotype 606	0	0	0	0	0	0	0	0	0	0	0	0	0	0	0	0	0	0	0	0	0	0	0	0	0	1	0	0	0	0	0	0	1	0	1	0	0	1	0	0	0	0	0	0	0	0	0	1	0
Eukaryota;Basidiomycota;Agaricomycetes;Agaricales;Agaricaceae;Agaricus;Agaricus xanthodermulus	0	0	0	0	0	0	0	0	0	0	0	0	0	0	0	0	0	0	0	0	0	0	0	0	0	0	0	0	0	0	0	0	0	0	0	0	0	0	0	0	0	0	0	0	0	0	0	0	0
Eukaryota;Basidiomycota;Agaricomycetes;Agaricales;Cortinariaceae;Cortinarius;Cortinarius algonquinensis	0	0	0	0	0	0	0	0	0	0	0	0	0	0	0	0	0	0	0	0	0	0	0	0	0	0	0	0	0	0	0	0	0	0	0	0	0	0	0	0	0	0	0	0	0	0	0	0	0
Eukaryota;Basidiomycota;Agaricomycetes;Agaricales;Lycoperdaceae;Vascellum;Vascellum curtisii	0	0	0	0	0	0	0	0	0	0	0	0	0	0	0	0	0	0	0	0	0	0	0	0	0	0	0	0	0	0	0	0	0	0	0	0	0	0	0	0	0	0	0	0	0	0	0	0	0
Eukaryota;Basidiomycota;Agaricomycetes;Agaricales;Physalacriaceae;Armillaria;	0	0	0	0	0	0	0	0	0	0	0	0	0	0	0	5	0	0	0	0	0	0	0	0	0	0	0	0	0	0	0	0	0	0	0	0	0	0	0	0	0	0	0	0	0	0	0	0	0
Eukaryota;Basidiomycota;Agaricomycetes;Agaricales;Psathyrellaceae;Coprinellus;Coprinellus eurysporus	0	0	0	0	0	0	0	0	0	0	0	0	0	0	0	0	0	0	0	0	0	0	0	0	0	0	0	0	0	0	0	0	0	0	0	0	0	0	0	0	0	0	0	0	0	0	0	0	0
Eukaryota;Basidiomycota;Agaricomycetes;Agaricales;Psathyrellaceae;Coprinopsis;Coprinopsis neophlyctidospora	0	0	0	0	0	0	0	0	0	0	0	0	0	0	0	0	0	0	0	0	0	0	0	0	0	5	0	0	0	0	0	0	0	0	0	0	0	0	0	0	0	0	0	0	0	0	0	0	0
Eukaryota;Basidiomycota;Agaricomycetes;Agaricales;Tricholomataceae;Hemimycena;Hemimycena gracilis	0	0	0	0	0	0	0	0	0	0	0	0	0	0	0	0	0	0	0	0	0	0	0	0	0	0	0	0	0	0	0	0	0	0	0	0	0	0	0	0	0	0	0	0	0	0	0	0	0
Eukaryota;Basidiomycota;Agaricomycetes;Polyporales;Irpicaceae;Meruliopsis;Meruliopsis sp. UC2023018	0	0	0	0	0	0	0	0	0	0	0	0	0	0	0	0	0	0	0	0	0	0	0	0	0	5	0	0	0	0	0	0	0	0	0	0	0	0	0	0	0	0	0	0	0	0	0	0	0
Eukaryota;Basidiomycota;Agaricomycetes;Polyporales;Polyporaceae;Perenniporia;Perenniporia medulla-panis	0	0	0	0	0	0	0	0	0	0	0	0	0	0	0	0	0	0	0	0	0	0	0	0	0	0	0	0	0	0	0	0	0	0	0	0	0	0	0	0	0	5	0	0	0	0	0	0	0
Eukaryota;Basidiomycota;Agaricomycetes;Russulales;NA;NA;Stereaceae sp. PIMO_23	0	0	0	0	0	0	0	0	0	0	0	0	0	0	0	0	0	0	0	0	0	0	0	0	0	0	0	0	0	0	0	0	0	0	0	0	0	0	0	0	0	0	0	0	0	0	0	0	0
Eukaryota;Basidiomycota;Tremellomycetes;Cystofilobasidiales;Cystofilobasidiaceae;Cystofilobasidium;Cystofilobasidium macerans	0	0	0	0	0	0	0	0	0	0	0	0	0	0	0	0	0	0	0	0	0	0	0	0	0	0	0	0	0	0	0	0	0	0	0	0	0	0	0	0	0	0	0	0	0	0	0	0	0
Eukaryota;Basidiomycota;Tremellomycetes;Filobasidiales;Filobasidiaceae;Naganishia;Naganishia onofrii	0	0	0	1	0	0	0	0	0	0	0	0	0	0	0	0	0	0	0	0	0	0	0	0	0	0	0	0	0	1	0	2	1	0	0	0	0	0	0	0	0	0	0	0	0	0	0	0	0
Eukaryota;Basidiomycota;Tremellomycetes;Filobasidiales;Piskurozymaceae;Solicoccozyma;Solicoccozyma keelungensis	1	0	1	0	0	0	0	0	0	0	0	0	0	1	0	0	0	0	0	0	0	0	0	1	0	0	0	0	0	0	0	0	0	0	0	0	0	0	0	0	0	0	0	0	0	0	0	0	0
Eukaryota;Chytridiomycota;Chytridiomycetes;Spizellomycetales;Powellomycetaceae;Powellomyces;Powellomyces sp. PL AUS 017	0	0	0	0	0	0	0	0	0	0	0	0	2	0	0	0	0	0	0	0	0	0	0	0	0	0	0	0	0	0	0	0	0	0	0	0	0	0	0	0	0	3	0	0	0	0	0	0	0
Eukaryota;Mucoromycota;NA;Mortierellales;Mortierellaceae;Mortierella;Mortierella exigua	0	0	0	0	0	0	0	0	0	0	0	0	0	0	0	0	0	0	0	0	0	0	0	0	0	0	0	0	0	0	0	0	0	0	0	0	0	0	0	0	0	0	0	0	0	0	0	0	0
Eukaryota;Mucoromycota;NA;Mortierellales;Mortierellaceae;Mortierella;Mortierella sp.	0	0	0	0	0	0	0	0	0	0	0	0	0	0	0	0	0	0	0	0	0	0	0	0	0	0	0	0	0	0	0	0	0	0	0	0	0	0	0	0	0	0	0	0	0	0	0	0	1
Eukaryota;Mucoromycota;NA;Mucorales;Mucoraceae;Actinomucor;Actinomucor elegans	0	0	0	0	0	0	0	0	0	0	0	0	0	0	0	0	0	0	0	0	0	0	0	0	0	0	0	0	0	0	0	0	0	0	0	0	0	0	0	0	0	0	0	0	0	0	0	0	0
Eukaryota;Ascomycota;Dothideomycetes;Botryosphaeriales;Botryosphaeriaceae;Diplodia;Diplodia mutila	0	0	0	0	0	0	0	0	0	0	0	0	0	0	0	0	0	0	0	0	0	0	0	0	0	0	0	0	0	0	0	0	0	0	0	0	0	0	0	0	0	0	0	0	0	0	0	0	0
Eukaryota;Ascomycota;Dothideomycetes;Capnodiales;Teratosphaeriaceae;Devriesia;Devriesia strelitziicola	0	0	1	0	0	0	0	0	1	0	0	2	0	0	0	0	1	0	0	1	0	0	0	0	0	0	0	0	0	0	0	0	0	0	0	0	0	0	0	0	0	0	0	0	0	0	0	0	0
Eukaryota;Ascomycota;Dothideomycetes;Pleosporales;Didymellaceae;Phoma;Phoma sp.	0	0	0	0	0	0	0	0	0	0	0	0	0	0	0	0	0	0	0	0	0	0	0	0	0	0	0	0	0	0	0	0	0	0	0	0	0	0	0	0	0	0	0	0	0	0	0	0	0
Eukaryota;Ascomycota;Dothideomycetes;Pleosporales;NA;Foliophoma;Foliophoma fallens	0	0	0	0	0	0	0	0	0	0	0	0	0	0	0	0	0	1	0	0	0	0	0	1	0	0	0	0	0	0	0	0	0	0	0	0	0	0	0	1	0	2	0	1	0	0	0	0	0
Eukaryota;Ascomycota;Dothideomycetes;Pleosporales;Sporormiaceae;Preussia;Preussia sp. ADL2.6	1	0	0	0	0	0	0	0	0	0	0	0	0	0	0	0	0	0	0	0	0	0	0	0	1	0	0	0	0	1	0	0	0	0	0	0	0	0	0	0	0	0	1	0	1	0	0	0	0
Eukaryota;Ascomycota;Eurotiomycetes;Chaetothyriales;NA;Neophaeococcomyces;Neophaeococcomyces aloes	0	5	0	0	0	0	0	0	0	0	0	0	0	1	0	0	0	0	0	0	0	0	0	0	0	0	0	0	0	0	0	0	0	0	0	0	0	0	0	0	0	0	0	0	0	0	0	0	0
Eukaryota;Ascomycota;Eurotiomycetes;Eurotiales;Aspergillaceae;Penicillium;Penicillium sp. NWHC 44736-21-02-02	0	0	0	0	0	0	0	0	0	0	0	0	0	0	0	0	0	0	0	0	0	0	0	0	0	0	0	0	0	0	0	0	0	0	0	0	0	0	0	0	0	0	0	0	0	0	0	0	0
Eukaryota;Ascomycota;Eurotiomycetes;Eurotiales;Aspergillaceae;Penicillium;Penicillium spathulatum	0	0	0	0	0	0	0	0	0	0	0	0	0	0	0	0	0	0	0	0	0	0	0	0	0	0	0	0	0	0	0	0	0	0	0	0	0	0	0	0	0	0	0	0	0	0	0	0	0
Eukaryota;Ascomycota;Eurotiomycetes;Mycocaliciales;Mycocaliciaceae;Mycocalicium;Mycocalicium victoriae	0	0	0	0	0	0	0	0	0	0	0	0	0	0	0	0	0	0	0	0	0	0	0	0	0	0	0	0	0	2	0	0	0	0	0	0	0	0	0	0	1	0	0	1	1	0	1	0	0
Eukaryota;Ascomycota;Leotiomycetes;Helotiales;Dermateaceae;Pezicula;Pezicula sp. 4 ICMP 18930	0	0	0	0	0	0	0	0	0	0	0	0	0	0	0	0	0	0	0	0	0	0	0	0	0	0	0	0	0	0	0	0	0	0	0	0	0	0	0	1	0	0	0	0	0	0	0	0	0
Eukaryota;Ascomycota;Leotiomycetes;Helotiales;Helotiaceae;Claussenomyces;Claussenomyces sp. PDD 95741	0	0	0	0	0	0	0	0	0	0	0	0	0	0	0	0	0	0	0	0	0	0	0	0	0	0	0	0	0	0	0	0	0	0	0	0	0	0	0	0	0	0	0	0	0	0	0	0	0
Eukaryota;Ascomycota;Leotiomycetes;Helotiales;Helotiaceae;Hymenoscyphus;Hymenoscyphus sp. FC-2727	0	0	0	0	0	0	0	0	0	1	0	0	1	0	0	0	0	0	0	0	0	0	0	0	0	0	0	0	0	0	0	0	0	0	0	0	0	1	0	0	0	0	0	0	0	0	0	0	0
Eukaryota;Ascomycota;Leotiomycetes;Helotiales;NA;Varicosporium;Varicosporium elodeae	0	0	0	0	0	0	0	0	0	0	0	0	0	0	0	0	0	0	0	0	0	0	0	0	0	0	0	0	0	0	0	0	0	0	0	0	0	0	0	0	0	0	0	0	0	0	0	0	0
Eukaryota;Ascomycota;Pezizomycetes;Pezizales;Pezizaceae;Peziza;Peziza moseri	0	0	0	0	0	0	0	0	0	0	0	0	0	0	0	0	0	0	0	0	0	0	0	0	0	0	0	0	0	0	0	0	0	6	0	0	0	0	0	0	0	0	0	0	0	0	0	0	0
Eukaryota;Ascomycota;Sordariomycetes;Microascales;Microascaceae;NA;	0	0	0	0	0	0	0	0	0	0	0	0	0	0	0	0	0	0	0	0	0	0	0	0	0	0	0	0	0	0	0	0	0	0	0	0	0	0	0	0	0	0	0	0	0	0	0	0	1
Eukaryota;Ascomycota;Sordariomycetes;Trichosphaeriales;Trichosphaeriaceae;Kananascus;Kananascus sp. SAP141	0	0	0	0	0	0	0	0	0	0	0	0	0	0	0	0	0	0	0	0	0	0	0	0	0	0	0	0	0	0	0	0	0	0	0	0	0	0	0	0	0	0	0	0	0	0	0	0	0
Eukaryota;Ascomycota;Sordariomycetes;Xylariales;Microdochiaceae;Microdochium;	0	0	0	0	0	0	0	0	0	0	0	0	0	0	0	0	0	0	0	0	0	0	0	0	0	0	0	0	0	0	0	0	0	2	0	0	0	1	0	0	0	0	1	0	1	0	0	1	0
Eukaryota;Ascomycota;Sordariomycetes;Xylariales;Sporocadaceae;Pestalotiopsis;	0	0	0	0	0	0	0	0	0	0	0	0	0	0	0	0	0	0	0	0	0	0	0	0	0	0	0	0	0	0	0	0	0	0	0	0	0	0	0	0	0	0	0	0	0	0	0	0	0
Eukaryota;Basidiomycota;Agaricomycetes;Agaricales;Entolomataceae;Entoloma;Entoloma pallidocarpum	0	0	0	0	0	0	0	0	0	0	0	0	0	0	0	0	0	0	0	0	0	0	0	0	0	6	0	0	0	0	0	0	0	0	0	0	0	0	0	0	0	0	0	0	0	0	0	0	0
Eukaryota;Basidiomycota;Agaricomycetes;Agaricales;Psathyrellaceae;Coprinellus;Coprinellus micaceus	0	0	0	0	0	0	0	0	0	0	0	0	0	0	0	0	0	0	0	0	0	0	0	0	0	6	0	0	0	0	0	0	0	0	0	0	0	0	0	0	0	0	0	0	0	0	0	0	0
Eukaryota;Basidiomycota;Agaricomycetes;Auriculariales;NA;NA;Auriculariales sp. KO-2013	0	0	0	0	0	0	0	0	0	0	0	0	0	0	0	0	0	0	0	0	0	0	0	0	0	0	0	0	0	0	0	0	0	0	0	0	0	0	0	0	0	0	0	0	0	0	0	0	0
Eukaryota;Basidiomycota;Agaricomycetes;Cantharellales;Tulasnellaceae;NA;Tulasnellaceae sp. CBS 606.93	0	0	0	0	0	0	0	0	0	0	0	0	0	0	0	0	0	0	0	0	0	0	0	0	0	0	0	0	0	0	0	0	0	0	0	0	0	0	0	0	0	0	0	0	0	0	0	0	0
Eukaryota;Basidiomycota;Agaricomycetes;Russulales;Peniophoraceae;Peniophora;Peniophora laeta	0	0	0	0	0	0	0	0	0	0	0	0	0	0	0	0	0	0	0	0	0	0	0	0	0	0	0	0	0	0	0	0	0	0	0	0	0	0	0	6	0	0	0	0	0	0	0	0	0
Eukaryota;Basidiomycota;Exobasidiomycetes;Entylomatales;NA;;	0	0	0	0	0	0	0	0	0	0	0	0	0	0	0	0	0	0	0	0	0	0	0	0	0	0	0	0	0	0	0	0	0	0	0	0	0	0	0	0	0	0	0	0	0	0	0	0	0
Eukaryota;Basidiomycota;Malasseziomycetes;Malasseziales;Malasseziaceae;Malassezia;Malassezia globosa	0	0	0	0	0	0	0	0	0	0	0	0	0	0	0	0	0	0	0	0	0	0	0	0	0	0	0	0	0	0	0	0	0	0	0	0	0	0	0	0	0	0	0	0	0	0	0	0	0
Eukaryota;Basidiomycota;Microbotryomycetes;NA;Chrysozymaceae;Chrysozyma;Chrysozyma griseoflava	0	0	0	6	0	0	0	0	0	0	0	0	0	0	0	0	0	0	0	0	0	0	0	0	0	0	0	0	0	0	0	0	0	0	0	0	0	0	0	0	0	0	0	0	0	0	0	0	0
Eukaryota;Basidiomycota;Tremellomycetes;Filobasidiales;Filobasidiaceae;Naganishia;Naganishia bhutanensis	0	0	0	0	0	0	0	0	0	0	0	0	0	0	0	0	0	0	0	0	0	0	0	0	0	0	0	1	0	0	0	0	0	2	0	0	1	0	0	1	0	0	1	0	0	0	0	0	0
Eukaryota;Basidiomycota;Tremellomycetes;NA;;NA;	0	0	0	0	0	0	0	0	0	0	0	0	0	0	0	0	0	0	0	0	0	0	0	0	0	0	0	0	0	0	0	0	0	0	0	0	0	0	0	0	0	0	0	0	0	0	0	0	0
Eukaryota;Ascomycota;Dothideomycetes;Pleosporales;Phaeosphaeriaceae;Chaetosphaeronema;	1	0	1	0	0	0	1	1	0	1	0	0	0	1	0	0	0	0	0	0	1	0	0	0	0	0	0	0	0	0	0	0	0	0	0	0	0	0	0	0	0	0	0	0	0	0	0	0	0
Eukaryota;Ascomycota;Eurotiomycetes;Chaetothyriales;Herpotrichiellaceae;Veronaea;Veronaea botryosa	0	0	0	0	0	0	0	0	0	0	0	0	0	0	0	0	0	0	0	0	0	0	0	0	0	0	0	0	0	0	0	0	0	0	0	0	0	0	0	0	0	0	0	0	0	0	0	0	0
Eukaryota;Ascomycota;Eurotiomycetes;Eurotiales;Aspergillaceae;Penicillium;Penicillium parviverrucosum	1	0	0	0	0	0	0	0	0	0	0	0	0	0	0	0	0	0	0	0	0	0	0	0	0	0	0	0	0	0	0	0	0	0	0	0	0	0	0	0	0	0	0	0	0	0	0	0	1
Eukaryota;Ascomycota;Leotiomycetes;Helotiales;Helotiaceae;Articulospora;Articulospora proliferata	0	0	0	1	1	0	0	0	0	0	0	0	0	0	0	1	0	0	0	0	0	0	0	0	0	0	0	0	0	0	0	0	0	0	0	0	0	0	0	0	0	0	0	0	0	0	1	0	0
Eukaryota;Ascomycota;Leotiomycetes;Helotiales;Helotiaceae;Hymenoscyphus;Hymenoscyphus monotropae	0	0	0	0	0	0	0	0	0	0	0	0	0	0	0	0	0	0	0	0	0	0	0	0	0	0	0	0	0	0	0	0	0	0	0	0	0	0	0	0	0	0	0	0	0	0	0	0	0
Eukaryota;Ascomycota;Leotiomycetes;NA;;Leohumicola;	0	0	0	0	0	0	0	0	0	0	0	0	0	0	0	0	0	0	0	0	0	0	0	0	0	0	0	0	0	0	0	0	0	0	0	0	0	0	0	0	0	0	0	0	0	0	0	0	0
Eukaryota;Ascomycota;Leotiomycetes;NA;Pseudeurotiaceae;Pseudogymnoascus;Pseudogymnoascus destructans	0	0	0	0	0	0	0	0	0	0	0	0	0	0	0	0	0	0	0	0	0	0	0	0	0	0	1	0	0	0	0	2	0	1	0	0	1	0	0	0	0	0	0	0	0	0	0	2	0
Eukaryota;Ascomycota;Sordariomycetes;Glomerellales;Plectosphaerellaceae;Acrostalagmus;	0	0	0	0	0	0	0	0	0	0	0	0	0	0	0	0	0	0	0	0	0	0	0	0	0	0	0	0	0	0	0	0	0	0	0	0	0	0	0	0	0	0	0	0	0	0	0	0	0
Eukaryota;Ascomycota;Sordariomycetes;Hypocreales;Clavicipitaceae;Metarhizium;	0	0	0	0	0	0	0	0	0	0	0	0	0	0	0	0	0	0	0	0	0	0	0	0	0	0	0	0	0	0	0	0	0	0	0	0	0	0	0	0	0	0	0	0	0	0	0	0	0
Eukaryota;Ascomycota;Sordariomycetes;Hypocreales;NA;NA;Hypocreales sp. LM452	0	0	0	0	0	0	0	0	0	0	0	0	0	0	0	0	0	0	0	0	0	0	0	0	0	0	0	0	0	0	0	0	0	0	0	0	0	0	0	0	0	0	0	0	0	0	0	0	1
Eukaryota;Ascomycota;Sordariomycetes;Hypocreales;Nectriaceae;Fusarium;Fusarium sp. MX271	0	0	0	0	0	0	0	0	0	0	0	0	0	0	0	0	0	0	0	0	0	0	0	0	0	0	0	0	0	0	0	0	0	0	0	0	0	0	0	0	0	0	0	0	0	0	0	0	0
Eukaryota;Ascomycota;Sordariomycetes;Hypocreales;Ophiocordycipitaceae;Hirsutella;Hirsutella strigosa	0	2	0	0	0	0	0	0	0	0	0	0	0	0	0	0	0	0	0	0	0	0	0	0	0	0	0	0	0	0	0	0	0	0	0	0	0	0	0	0	0	0	0	0	0	0	0	0	0
Eukaryota;Ascomycota;Sordariomycetes;Microascales;NA;NA;Microascales sp. F57	0	0	0	0	0	0	0	0	0	0	0	0	0	0	0	0	0	0	0	0	0	0	0	0	0	0	0	0	0	0	0	0	0	0	0	0	0	0	0	0	0	0	0	0	0	0	0	0	0
Eukaryota;Ascomycota;Sordariomycetes;Sordariales;Sordariaceae;NA;	0	0	0	0	0	0	0	0	0	0	0	0	0	0	0	0	0	0	0	0	0	0	0	0	1	0	0	0	0	0	0	0	0	0	0	0	0	0	0	0	0	0	0	0	0	0	0	0	0
Eukaryota;Basidiomycota;Agaricomycetes;Agaricales;Agaricaceae;NA;	0	2	0	0	0	0	0	0	0	0	0	0	0	0	0	0	0	0	0	0	0	0	0	0	0	0	0	0	0	0	0	0	0	1	0	0	0	0	3	0	0	0	0	0	0	0	0	0	0
Eukaryota;Basidiomycota;Agaricomycetes;Agaricales;Clavariaceae;Ramariopsis;Ramariopsis crocea	0	0	0	0	0	0	0	0	0	0	0	0	0	0	0	0	0	0	0	0	0	0	0	0	0	0	0	0	0	0	0	0	0	0	0	0	0	0	0	0	0	0	0	0	0	0	0	0	0
Eukaryota;Basidiomycota;Agaricomycetes;Agaricales;Physalacriaceae;Cylindrobasidium;Cylindrobasidium sp. PDD 93221	0	0	0	0	0	0	0	0	0	0	0	0	0	0	0	0	0	0	0	0	0	0	0	0	0	0	0	0	0	0	0	0	0	0	0	0	0	0	0	0	0	0	0	0	0	0	0	0	0
Eukaryota;Basidiomycota;Agaricomycetes;Agaricales;Pleurotaceae;Pleurotus;	7	0	0	0	0	0	0	0	0	0	0	0	0	0	0	0	0	0	0	0	0	0	0	0	0	0	0	0	0	0	0	0	0	0	0	0	0	0	0	0	0	0	0	0	0	0	0	0	0
Eukaryota;Basidiomycota;Agaricomycetes;Russulales;Russulaceae;Russula;	0	0	0	0	0	0	0	0	0	0	0	0	0	0	0	0	0	0	0	0	0	0	0	0	0	0	0	0	0	0	0	7	0	0	0	0	0	0	0	0	0	0	0	0	0	0	0	0	0
Eukaryota;Basidiomycota;Agaricomycetes;Thelephorales;Thelephoraceae;Tomentella;Tomentella lilacinogrisea	0	0	0	0	0	0	0	0	0	0	0	0	0	0	0	0	0	0	0	0	0	0	0	0	0	0	0	0	0	0	0	0	0	0	0	0	0	0	0	0	0	0	0	0	0	0	0	0	0
Eukaryota;Basidiomycota;Tremellomycetes;Filobasidiales;Filobasidiaceae;Cryptococcus;Cryptococcus sp. S-27	0	0	0	0	0	0	0	0	0	0	0	0	0	0	0	0	0	0	0	0	0	0	0	0	0	0	0	0	0	0	0	0	0	0	0	0	0	0	0	0	0	0	0	0	0	0	0	0	0
Eukaryota;Basidiomycota;Tremellomycetes;Tremellales;NA;;	0	0	0	0	0	0	0	0	0	0	0	0	0	0	0	0	0	0	0	0	0	0	0	0	0	0	0	0	0	0	0	0	0	0	0	0	0	0	0	0	0	0	0	0	0	0	0	0	0
Eukaryota;Mucoromycota;Glomeromycetes;Glomerales;Glomeraceae;Glomus;Glomus sp. 8 SUN-2011	0	0	0	0	0	0	0	0	0	0	0	0	0	0	0	0	0	0	0	0	0	0	0	0	0	0	0	0	0	0	0	0	0	0	0	0	0	0	0	0	0	0	0	0	0	0	0	0	0
Eukaryota;Mucoromycota;NA;Mortierellales;Mortierellaceae;Mortierella;Mortierella elongata	0	0	0	0	0	0	0	0	0	0	0	0	0	0	0	0	0	0	0	0	0	0	0	0	0	0	0	0	0	0	0	0	0	0	0	0	0	0	0	0	0	0	0	0	0	0	0	0	0
Eukaryota;Ascomycota;Dothideomycetes;Capnodiales;Teratosphaeriaceae;Capnobotryella;	0	0	1	1	1	0	0	0	0	0	0	0	0	1	0	1	1	1	0	1	0	0	0	0	0	0	0	0	0	0	0	0	0	0	0	0	0	0	0	0	0	0	0	0	0	0	0	0	0
Eukaryota;Ascomycota;Dothideomycetes;Dothideales;Dothioraceae;Hormonema;Hormonema sp.	0	8	0	0	0	0	0	0	0	0	0	0	0	0	0	0	0	0	0	0	0	0	0	0	0	0	0	0	0	0	0	0	0	0	0	0	0	0	0	0	0	0	0	0	0	0	0	0	0
Eukaryota;Ascomycota;Dothideomycetes;Pleosporales;NA;NA;Pleosporales sp. ICMP 17119	0	0	0	0	0	0	0	0	0	0	0	0	0	0	0	0	0	0	0	0	0	0	0	0	0	0	0	0	0	0	0	0	0	0	0	0	0	0	0	0	0	0	0	0	0	0	0	0	0
Eukaryota;Ascomycota;Dothideomycetes;Pleosporales;Pleosporaceae;Alternaria;Alternaria sp.	0	0	0	0	0	0	0	0	0	0	0	0	0	0	0	0	0	0	0	0	0	0	0	0	0	0	0	1	0	0	0	0	0	0	0	0	0	0	0	0	0	0	0	0	0	0	0	0	0
Eukaryota;Ascomycota;Dothideomycetes;Tubeufiales;Tubeufiaceae;Muripulchra;Muripulchra aquatica	0	0	0	0	0	0	0	0	0	0	0	0	0	0	0	0	0	0	0	0	0	0	0	0	0	0	0	0	0	0	0	0	0	0	0	0	0	0	0	0	0	0	0	0	0	0	0	0	0
Eukaryota;Ascomycota;Dothideomycetes;Venturiales;Sympoventuriaceae;Ochroconis;Ochroconis constricta	1	0	0	0	0	0	0	0	0	0	0	0	0	0	0	0	0	0	0	0	0	0	0	0	0	0	0	0	0	0	0	0	0	1	0	0	0	0	0	0	0	1	0	0	0	0	0	0	0
Eukaryota;Ascomycota;Eurotiomycetes;Chaetothyriales;Herpotrichiellaceae;Exophiala;Exophiala xenobiotica	0	0	0	0	0	0	0	0	0	0	0	0	0	0	0	0	0	0	0	0	0	0	0	0	0	0	0	0	0	0	0	0	0	0	0	0	0	0	0	0	0	0	0	0	0	0	0	0	0
Eukaryota;Ascomycota;Eurotiomycetes;Chaetothyriales;Trichomeriaceae;Knufia;Knufia sp.	0	0	0	0	1	1	0	4	0	0	0	0	0	0	0	0	1	1	0	0	0	0	0	0	0	0	0	0	0	0	0	0	0	0	0	0	0	0	0	0	0	0	0	0	0	0	0	0	0
Eukaryota;Ascomycota;Eurotiomycetes;Eurotiales;Aspergillaceae;Penicillium;Penicillium montanense	0	0	0	0	0	0	0	0	0	0	0	0	0	0	0	0	0	0	0	0	0	0	0	0	0	0	0	0	0	0	0	0	0	0	0	0	0	0	0	0	0	0	0	0	0	0	0	0	0
Eukaryota;Ascomycota;Leotiomycetes;Helotiales;Hyaloscyphaceae;Microscypha;Microscypha sp. TNS-F18016	0	0	0	0	0	0	0	0	0	0	0	0	0	0	0	0	0	0	0	0	0	0	0	0	0	0	0	0	0	0	0	0	0	0	0	0	0	0	0	0	0	0	0	0	0	0	0	0	0
Eukaryota;Ascomycota;Pezizomycetes;Pezizales;Pezizaceae;Peziza;Peziza vacinii	0	0	0	0	0	0	0	0	0	0	0	0	0	0	0	0	0	0	0	0	0	0	0	0	0	0	0	0	0	0	0	0	0	0	0	0	0	0	0	0	0	0	0	0	0	0	0	0	0
Eukaryota;Ascomycota;Sordariomycetes;Coniochaetales;Coniochaetaceae;Coniochaeta;	0	0	1	0	1	0	0	0	0	0	0	1	0	0	0	0	0	0	0	0	0	0	0	0	0	0	0	0	0	0	0	0	0	0	0	0	0	0	0	0	0	0	0	0	0	0	0	0	0
Eukaryota;Ascomycota;Sordariomycetes;Coniochaetales;Coniochaetaceae;Coniochaeta;Lecythophora sp. LS6-2009a	2	0	0	0	0	0	0	0	0	0	0	0	1	0	0	0	0	0	0	0	0	0	0	0	0	0	0	0	0	0	0	0	0	0	0	0	0	0	0	0	0	0	0	0	0	0	0	0	1
Eukaryota;Ascomycota;Sordariomycetes;Hypocreales;Clavicipitaceae;Pochonia;Pochonia chlamydosporia	0	0	0	0	0	0	0	0	0	0	0	0	0	0	0	0	0	0	0	0	0	0	0	0	0	0	0	0	0	0	0	0	0	0	0	0	0	0	0	0	0	0	0	0	0	0	0	0	0
Eukaryota;Ascomycota;Sordariomycetes;Hypocreales;Nectriaceae;Cylindrocarpon;Cylindrocarpon sp.	0	0	0	0	0	0	0	0	0	0	0	0	0	0	0	0	0	0	0	0	0	0	0	0	0	0	0	0	0	0	0	0	0	0	0	0	0	0	0	0	0	0	0	0	0	0	0	0	0
Eukaryota;Ascomycota;Sordariomycetes;Hypocreales;Nectriaceae;NA;Nectriaceae sp. PS5	0	0	0	0	0	0	0	0	0	0	0	0	0	0	0	0	0	0	0	0	0	0	0	0	0	0	0	0	0	0	0	0	0	0	0	0	0	0	0	0	0	0	0	0	0	0	0	0	0
Eukaryota;Ascomycota;Sordariomycetes;Sordariales;Sordariaceae;Sordaria;Sordaria araneosa	0	0	0	0	0	0	0	0	0	0	0	0	0	0	0	0	0	0	0	0	0	0	0	0	0	0	0	0	0	0	0	0	0	0	0	0	0	0	0	0	0	0	0	0	0	0	0	0	0
Eukaryota;Basidiomycota;Agaricomycetes;Agaricales;Agaricaceae;Agaricus;Agaricus devoniensis	0	0	0	0	0	0	0	0	0	0	0	0	0	0	0	0	0	0	0	0	0	0	0	0	0	0	0	0	0	0	0	0	0	0	0	0	0	0	0	0	0	0	0	0	0	0	0	0	0
Eukaryota;Basidiomycota;Agaricomycetes;Agaricales;Agaricaceae;Tulostoma;Tulostoma striatum	3	0	0	0	0	0	0	0	0	0	0	0	0	0	0	0	0	0	0	0	5	0	0	0	0	0	0	0	0	0	0	0	0	0	0	0	0	0	0	0	0	0	0	0	0	0	0	0	0
Eukaryota;Basidiomycota;Agaricomycetes;Agaricales;Cortinariaceae;Hebeloma;Hebeloma velutipes	0	0	0	0	0	0	0	0	0	0	0	0	0	0	0	0	0	0	0	0	0	0	0	0	0	0	0	0	0	0	0	0	0	0	0	0	0	0	0	0	0	0	0	0	0	0	0	0	0
Eukaryota;Basidiomycota;Agaricomycetes;Agaricales;Entolomataceae;Entoloma;Entoloma ameides	0	0	0	0	0	0	0	0	0	0	0	0	0	0	0	0	0	0	0	0	0	0	0	0	0	0	0	0	0	0	0	0	0	0	0	0	0	0	0	0	0	0	0	0	0	0	0	0	0
Eukaryota;Basidiomycota;Agaricomycetes;Agaricales;Lycoperdaceae;Handkea;Handkea fumosa	0	0	0	0	0	0	0	0	0	0	0	0	0	0	0	0	0	0	0	0	0	0	0	0	0	0	0	0	0	0	0	0	0	0	0	0	0	0	0	0	0	0	0	0	0	0	0	0	0
Eukaryota;Basidiomycota;Agaricomycetes;Agaricales;Lycoperdaceae;Lycoperdon;	8	0	0	0	0	0	0	0	0	0	0	0	0	0	0	0	0	0	0	0	0	0	0	0	0	0	0	0	0	0	0	0	0	0	0	0	0	0	0	0	0	0	0	0	0	0	0	0	0
Eukaryota;Chlorophyta;Trebouxiophyceae;Microthamniales;NA;Trebouxia;	8	0	0	0	0	0	0	0	0	0	0	0	0	0	0	0	0	0	0	0	0	0	0	0	0	0	0	0	0	0	0	0	0	0	0	0	0	0	0	0	0	0	0	0	0	0	0	0	0
Eukaryota;Mucoromycota;Glomeromycetes;Glomerales;Glomeraceae;Glomus;Glomus sp. 1a4.2-2	0	0	0	0	0	0	0	0	0	0	0	0	0	0	0	0	0	0	0	0	0	0	0	0	0	0	0	0	0	0	0	0	0	0	0	0	0	0	0	0	0	0	0	0	0	0	0	0	0
Eukaryota;Mucoromycota;NA;Mortierellales;Mortierellaceae;Mortierella;Mortierella sp. GW_OTU27	0	0	0	0	0	0	0	0	0	0	0	0	0	0	0	0	0	0	0	0	0	0	0	0	0	0	0	0	0	0	0	0	0	0	0	0	0	0	0	0	0	0	0	0	0	0	0	0	0
Eukaryota;Ascomycota;Dothideomycetes;NA;NA;Hyphoconis;Hyphoconis sterilis	1	1	0	0	1	0	0	0	2	1	0	1	0	0	0	0	1	1	0	0	0	0	0	0	0	0	0	0	0	0	0	0	0	0	0	0	0	0	0	0	0	0	0	0	0	0	0	0	0
Eukaryota;Ascomycota;Dothideomycetes;NA;Pseudoperisporiaceae;Bryochiton;Bryochiton monascus	1	1	1	0	2	0	0	1	0	0	0	0	1	1	0	0	0	0	0	0	0	0	0	0	0	0	0	0	0	0	0	0	0	0	0	0	0	0	0	0	0	1	0	0	0	0	0	0	0
Eukaryota;Ascomycota;Dothideomycetes;Pleosporales;Lentitheciaceae;Darksidea;Darksidea epsilon	0	0	0	0	0	0	0	0	0	0	0	0	0	0	0	0	0	0	0	0	0	0	0	0	0	0	0	0	0	0	0	0	0	0	0	0	0	0	0	0	0	0	0	0	0	0	0	0	0
Eukaryota;Ascomycota;Eurotiomycetes;Chaetothyriales;Herpotrichiellaceae;NA;Herpotrichiellaceae sp. LX M6-11	0	0	0	0	0	0	0	0	0	0	0	0	0	0	0	0	0	0	0	0	0	0	0	0	0	0	0	0	0	0	0	0	0	0	0	0	0	0	0	0	0	0	0	0	0	0	0	0	1
Eukaryota;Ascomycota;Eurotiomycetes;Eurotiales;Aspergillaceae;Penicillium;Penicillium coprobium	0	0	0	0	0	0	0	0	0	0	0	0	0	0	0	0	0	0	0	0	0	0	0	0	0	0	0	0	0	0	0	0	0	0	0	0	0	0	0	0	0	0	0	0	0	0	0	0	0
Eukaryota;Ascomycota;Eurotiomycetes;NA;;Spiromastix;	0	0	0	0	0	0	0	0	0	0	0	0	0	0	0	0	0	0	0	0	0	0	0	0	0	0	0	0	0	0	0	0	0	0	0	0	0	0	0	0	0	0	0	0	0	0	0	0	0
Eukaryota;Ascomycota;Leotiomycetes;Erysiphales;Erysiphaceae;Podosphaera;	0	0	0	0	0	0	0	0	0	0	0	0	0	0	0	0	0	0	0	0	0	0	0	0	0	0	0	0	0	0	0	0	0	0	0	0	0	0	0	0	0	0	0	0	0	0	0	0	0
Eukaryota;Ascomycota;Leotiomycetes;Helotiales;Leotiaceae;Alatospora;	0	0	0	0	0	0	0	0	0	0	0	0	0	0	0	0	0	0	0	0	0	0	0	0	0	0	0	0	0	0	0	0	0	0	0	0	0	0	0	0	0	0	0	0	0	0	0	0	0
Eukaryota;Ascomycota;NA;NA;NA;Troposporella;Troposporella fumosa	0	0	0	0	0	0	0	0	0	0	0	0	0	0	0	0	0	0	0	0	0	0	0	0	0	0	0	0	0	0	0	0	0	0	0	0	0	0	0	0	0	0	0	0	0	0	0	0	0
Eukaryota;Ascomycota;Pezizomycetes;Pezizales;Pezizaceae;Oedocephalum;	0	0	0	0	0	0	0	0	0	0	0	0	0	0	0	0	0	0	0	0	0	0	0	0	4	0	0	5	0	0	0	0	0	0	0	0	0	0	0	0	0	0	0	0	0	0	0	0	0
Eukaryota;Ascomycota;Sordariomycetes;Hypocreales;Clavicipitaceae;Metapochonia;	0	0	0	0	0	0	0	0	0	0	0	0	0	0	0	0	0	0	0	0	0	0	0	0	0	0	0	0	0	0	0	0	0	0	0	0	0	0	0	0	0	0	0	0	0	0	0	0	0
Eukaryota;Ascomycota;Sordariomycetes;Hypocreales;NA;Acremonium;	0	0	0	0	0	0	0	0	0	0	0	0	0	0	0	0	0	0	0	0	0	0	0	0	0	0	0	0	0	0	0	0	0	0	0	0	0	0	0	0	0	0	0	0	0	0	0	0	0
Eukaryota;Ascomycota;Sordariomycetes;Hypocreales;Nectriaceae;Fusarium;Fusarium pseudograminearum	0	0	0	0	0	0	0	0	0	0	0	0	0	0	0	0	0	0	0	0	0	0	0	0	0	0	0	0	0	0	0	0	0	0	0	0	0	0	0	0	0	0	0	0	0	0	0	0	1
Eukaryota;Ascomycota;Sordariomycetes;Hypocreales;Stachybotryaceae;Stachybotrys;	0	0	0	0	0	0	0	0	0	0	0	0	0	0	0	0	0	0	0	0	0	0	0	0	0	0	0	0	0	0	0	0	0	0	0	0	0	0	0	0	0	0	0	0	0	0	0	0	1
Eukaryota;Ascomycota;Sordariomycetes;Xylariales;Xylariaceae;Nemania;Nemania sp.	0	0	0	0	0	0	0	0	0	0	0	0	0	0	0	0	0	0	0	0	0	0	0	0	0	0	0	0	0	0	0	0	0	0	0	0	0	0	0	0	0	0	0	0	0	0	0	0	0
Eukaryota;Basidiomycota;Agaricomycetes;Agaricales;Agaricaceae;Coprinus;Coprinus sp. O73607	7	0	0	0	0	0	0	0	0	0	0	2	0	0	0	0	0	0	0	0	0	0	0	0	0	0	0	0	0	0	0	0	0	0	0	0	0	0	0	0	0	0	0	0	0	0	0	0	0
Eukaryota;Basidiomycota;Agaricomycetes;Agaricales;Lycoperdaceae;Lycoperdon;Lycoperdon sp. H20	0	0	0	0	0	0	0	0	0	0	0	0	0	0	0	0	0	0	0	6	0	0	0	0	0	0	0	3	0	0	0	0	0	0	0	0	0	0	0	0	0	0	0	0	0	0	0	0	0
Eukaryota;Basidiomycota;Agaricomycetes;Agaricales;Psathyrellaceae;Coprinopsis;Coprinopsis xenobia	0	0	0	0	0	0	0	0	0	0	0	0	0	0	0	0	0	0	0	0	0	0	0	0	0	0	0	0	0	0	0	0	0	0	0	0	0	0	0	0	0	0	0	0	0	0	0	0	0
Eukaryota;Basidiomycota;Agaricomycetes;Agaricales;Strophariaceae;Psilocybe;	0	0	0	0	0	0	0	0	0	0	0	0	0	0	0	0	0	0	0	0	0	0	0	0	0	0	0	4	0	0	0	0	0	0	0	0	0	0	0	0	0	0	0	0	0	0	0	0	0
Eukaryota;Basidiomycota;Agaricomycetes;Agaricales;Tricholomataceae;Melanoleuca;Melanoleuca sp. 'kuehneri'	9	0	0	0	0	0	0	0	0	0	0	0	0	0	0	0	0	0	0	0	0	0	0	0	0	0	0	0	0	0	0	0	0	0	0	0	0	0	0	0	0	0	0	0	0	0	0	0	0
Eukaryota;Basidiomycota;Agaricomycetes;Sebacinales;Serendipitaceae;Serendipita;Serendipita sp.	0	0	0	0	0	0	0	0	0	0	0	0	0	0	0	0	0	0	0	0	0	0	0	0	0	0	0	0	0	0	0	0	0	0	0	0	0	0	0	0	0	0	0	0	0	0	0	0	0
Eukaryota;Basidiomycota;Microbotryomycetes;Leucosporidiales;Leucosporidiaceae;Leucosporidium;Leucosporidium golubevii	0	0	0	0	0	0	0	0	0	0	0	0	0	0	0	0	0	0	0	0	0	0	0	0	0	0	0	0	0	0	0	0	0	0	0	0	0	0	0	0	0	0	0	0	0	0	0	0	0
Eukaryota;Basidiomycota;Tremellomycetes;Cystofilobasidiales;Mrakiaceae;Mrakia;Mrakia blollopis	0	0	0	0	0	0	0	0	0	0	0	0	0	0	0	0	0	0	0	0	0	0	0	0	0	0	0	0	0	0	0	0	0	0	0	0	0	0	0	0	0	0	0	0	0	0	0	0	0
Eukaryota;Ascomycota;Dothideomycetes;Capnodiales;Cladosporiaceae;Cladosporium;Cladosporium aggregatocicatricatum	0	0	0	0	0	0	0	0	0	0	0	0	0	0	0	0	0	0	0	0	0	0	0	0	0	0	0	0	0	0	0	0	0	0	0	0	0	0	0	0	0	0	0	0	0	0	0	0	0
Eukaryota;Ascomycota;Dothideomycetes;Capnodiales;Mycosphaerellaceae;Staninwardia;Staninwardia suttonii	2	0	0	1	0	0	0	0	0	1	2	1	0	0	0	0	0	1	0	0	0	0	0	0	0	0	0	0	0	0	0	0	1	0	0	0	0	0	0	0	0	0	0	0	0	0	0	1	0
Eukaryota;Ascomycota;Dothideomycetes;NA;Eremomycetaceae;Arthrographis;	0	0	0	0	0	0	0	0	0	0	0	0	0	0	0	0	0	0	0	0	0	0	0	0	1	0	1	0	0	0	0	0	0	0	0	0	0	0	0	0	1	0	3	0	0	0	0	0	1
Eukaryota;Ascomycota;Dothideomycetes;Pleosporales;Amniculicolaceae;Murispora;Murispora cardui	4	0	0	1	0	1	0	0	0	0	0	0	2	0	1	0	0	0	0	0	1	0	0	0	0	0	0	0	0	0	0	0	0	0	0	0	0	0	0	0	0	0	0	0	0	0	0	0	0
Eukaryota;Ascomycota;Dothideomycetes;Pleosporales;NA;Camarographium;Camarographium carpini	0	0	0	0	0	0	0	0	0	0	0	0	0	0	0	0	0	0	0	0	0	0	0	0	0	0	0	0	0	0	0	0	0	0	0	0	0	0	0	0	0	0	0	0	0	0	0	0	0
Eukaryota;Ascomycota;Dothideomycetes;Pleosporales;Phaeosphaeriaceae;Wojnowiciella;Wojnowiciella leptocarpi	0	0	0	0	0	0	0	0	0	0	0	0	0	0	0	0	0	0	0	0	0	0	0	0	0	0	0	1	0	2	2	0	0	0	0	0	0	0	0	0	1	1	1	0	0	0	1	1	0
Eukaryota;Ascomycota;Eurotiomycetes;Chaetothyriales;Herpotrichiellaceae;Exophiala;Exophiala sideris	0	0	0	0	0	0	0	0	0	0	0	0	0	0	0	0	0	0	0	0	0	0	0	0	0	0	0	0	0	0	0	0	0	0	0	0	0	0	0	0	0	0	0	0	0	0	0	0	0
Eukaryota;Ascomycota;Eurotiomycetes;Chaetothyriales;Herpotrichiellaceae;Phialophora;Phialophora phaeophora	0	0	0	0	0	0	0	0	0	0	0	0	0	0	0	0	0	0	0	0	0	0	0	0	0	0	0	0	0	0	0	0	0	0	0	0	0	0	0	0	0	0	0	0	0	0	0	0	0
Eukaryota;Ascomycota;Eurotiomycetes;Onygenales;Onygenaceae;Amauroascus;Amauroascus albicans	0	0	0	0	0	0	0	0	0	0	0	0	0	0	0	0	0	0	0	0	0	0	0	0	0	0	0	0	0	0	0	0	0	0	0	0	0	0	0	0	0	0	0	0	0	0	0	0	0
Eukaryota;Ascomycota;Leotiomycetes;Helotiales;Helotiaceae;Roseodiscus;Roseodiscus subcarneus	0	0	0	0	0	0	0	0	0	0	0	0	0	0	0	0	0	0	0	0	0	0	0	0	0	1	0	0	0	1	1	1	1	3	0	0	0	0	0	0	0	0	0	0	0	0	0	0	1
Eukaryota;Ascomycota;Leotiomycetes;Helotiales;Hyaloscyphaceae;Cistella;	0	0	0	0	0	0	0	0	0	0	0	0	0	0	0	0	0	0	0	0	0	0	0	0	0	0	0	0	0	0	0	0	0	0	0	0	0	0	0	0	0	0	0	0	0	0	0	0	0
Eukaryota;Ascomycota;Leotiomycetes;Helotiales;Hyaloscyphaceae;Rommelaarsia;Rommelaarsia flavovirens	0	0	0	0	0	0	0	0	0	0	0	0	0	0	0	0	0	0	0	0	0	0	0	0	0	0	0	0	0	0	0	0	0	0	0	0	0	0	0	0	0	0	0	0	0	0	0	0	0
Eukaryota;Ascomycota;Leotiomycetes;Helotiales;NA;Cystodendron;Cystodendron sp. EXP0561F	0	0	0	0	0	0	0	0	0	0	0	0	0	0	0	0	0	0	0	0	0	0	0	0	0	0	0	0	0	0	0	0	0	0	0	0	0	0	0	0	0	0	0	0	0	0	0	0	0
Eukaryota;Ascomycota;Leotiomycetes;Helotiales;NA;Infundichalara;Infundichalara microchona	0	0	0	0	0	0	0	0	0	0	0	0	0	0	0	0	0	0	0	0	0	0	0	0	0	0	0	0	0	0	0	0	0	0	0	0	0	0	0	0	0	0	0	0	0	0	0	0	0
Eukaryota;Ascomycota;Pezizomycetes;Pezizales;Pezizaceae;Chromelosporium;Chromelosporium carneum	0	0	0	0	0	0	0	0	0	0	0	0	0	0	0	0	0	0	0	0	0	0	0	0	0	0	0	0	0	6	0	0	0	0	0	0	0	4	0	0	0	0	0	0	0	0	0	0	0
Eukaryota;Ascomycota;Saccharomycetes;Saccharomycetales;NA;Candida;	0	0	0	0	0	0	0	0	0	0	0	0	0	0	0	0	0	0	0	0	0	0	0	0	0	0	0	0	0	0	0	0	0	0	0	0	0	0	0	0	0	0	0	0	0	0	0	0	0
Eukaryota;Ascomycota;Sordariomycetes;Hypocreales;Nectriaceae;Fusarium;Fusarium culmorum	0	0	0	0	0	0	0	0	0	0	0	0	0	0	0	0	0	0	0	0	0	0	0	0	0	0	0	0	0	0	0	0	0	0	0	0	0	0	0	0	0	0	0	0	0	0	0	0	0
Eukaryota;Ascomycota;Sordariomycetes;Sordariales;Lasiosphaeriaceae;NA;	0	0	0	0	0	0	0	0	0	0	0	0	0	0	0	0	0	0	0	0	0	0	0	0	0	0	0	0	0	0	0	0	0	0	0	0	0	0	0	0	0	1	0	0	0	0	0	0	0
Eukaryota;Ascomycota;Sordariomycetes;Xylariales;Xylariaceae;Xylaria;Xylaria grammica	0	0	0	0	0	0	0	0	0	0	0	0	0	0	0	0	0	0	0	0	0	0	0	0	0	2	0	0	0	0	0	0	1	1	0	0	0	0	0	0	0	1	1	1	2	0	1	0	0
Eukaryota;Basidiomycota;Agaricomycetes;Agaricales;Physalacriaceae;Armillaria;Armillaria mellea	0	0	0	0	0	0	0	0	0	0	0	0	0	0	0	0	0	0	2	0	0	0	6	0	0	0	0	0	0	0	0	0	0	0	0	0	2	0	0	0	0	0	0	0	0	0	0	0	0
Eukaryota;Basidiomycota;Agaricomycetes;Agaricales;Psathyrellaceae;Psathyrella;Psathyrella globosivelata	0	0	0	0	0	0	0	0	0	0	0	0	0	0	0	0	0	0	0	0	0	0	0	0	0	0	0	0	0	0	0	0	0	0	0	0	0	0	0	0	0	0	0	0	0	0	0	0	0
Eukaryota;Basidiomycota;Agaricomycetes;Cantharellales;Ceratobasidiaceae;Rhizoctonia;	0	0	0	0	0	0	0	0	0	0	0	0	0	0	0	0	0	0	0	0	0	0	0	0	0	0	0	0	0	0	0	0	0	0	0	0	0	0	0	0	0	0	0	0	0	0	0	0	0
Eukaryota;Basidiomycota;Agaricomycetes;Gomphales;Gomphaceae;Ramaria;Ramaria abietina	0	10	0	0	0	0	0	0	0	0	0	0	0	0	0	0	0	0	0	0	0	0	0	0	0	0	0	0	0	0	0	0	0	0	0	0	0	0	0	0	0	0	0	0	0	0	0	0	0
Eukaryota;Basidiomycota;Exobasidiomycetes;Entylomatales;NA;Tilletiopsis;	0	0	0	0	0	0	0	0	0	0	0	0	0	0	0	0	0	0	0	0	0	0	0	0	0	0	0	0	0	0	0	0	0	0	0	0	0	0	0	0	0	0	0	0	0	0	0	0	0
Eukaryota;Mucoromycota;NA;Mortierellales;Mortierellaceae;Mortierella;Mortierella hyalina	0	0	0	0	0	0	0	0	0	0	0	0	0	0	0	0	0	0	0	0	0	0	0	0	0	0	0	0	0	0	0	0	0	0	0	0	0	0	0	0	0	0	0	0	0	0	0	0	0
Eukaryota;Mucoromycota;NA;Mortierellales;Mortierellaceae;Mortierella;Mortierella sp. S-25	0	0	0	0	0	0	0	0	0	0	0	0	0	0	0	0	0	0	0	0	0	0	0	0	0	0	0	0	0	0	0	0	0	0	0	0	0	0	0	0	0	0	0	0	0	0	0	0	0
Eukaryota;Ascomycota;Dothideomycetes;Capnodiales;Cladosporiaceae;Cladosporium;Cladosporium sp. FA-A2	0	0	0	0	0	0	0	0	0	0	0	0	0	0	0	0	0	0	0	0	0	0	0	0	0	0	0	0	0	0	0	0	0	0	0	0	0	0	0	0	0	0	0	0	0	0	0	0	2
Eukaryota;Ascomycota;Dothideomycetes;Capnodiales;Mycosphaerellaceae;NA;	0	0	0	0	0	0	0	0	0	0	0	0	0	0	0	0	0	0	0	0	0	0	0	0	0	0	0	0	0	0	0	0	0	0	0	0	0	0	0	0	0	0	0	0	0	0	0	0	0
Eukaryota;Ascomycota;Eurotiomycetes;Chaetothyriales;Herpotrichiellaceae;Cladophialophora;Cladophialophora sp. K111013-6-12	1	2	1	2	0	0	0	0	0	0	0	0	0	0	0	0	0	0	0	0	3	1	0	0	0	0	0	0	0	0	0	0	0	0	0	0	0	0	0	0	0	0	0	0	0	0	0	0	0
Eukaryota;Ascomycota;Eurotiomycetes;Chaetothyriales;Herpotrichiellaceae;Veronaea;Veronaea japonica	8	0	0	0	0	0	0	0	0	0	0	0	0	0	0	0	0	0	0	0	0	0	0	0	0	0	0	0	0	0	0	0	0	1	0	0	0	0	0	0	0	0	0	0	0	0	0	0	0
Eukaryota;Ascomycota;Eurotiomycetes;Onygenales;Arthrodermataceae;Trichophyton;	0	0	0	0	0	0	0	0	0	0	0	0	0	0	0	0	0	0	0	0	0	0	0	0	0	0	0	0	0	0	0	0	0	0	0	0	0	0	0	0	0	0	0	0	0	0	0	0	0
Eukaryota;Ascomycota;Leotiomycetes;Helotiales;Helotiaceae;Articulospora;Articulospora tetracladia	0	0	0	0	0	0	0	0	0	0	0	0	0	0	0	0	0	0	0	0	0	0	0	0	0	0	0	0	0	0	0	0	0	0	0	0	0	0	0	0	0	0	0	0	0	0	0	0	0
Eukaryota;Ascomycota;Leotiomycetes;NA;Pseudeurotiaceae;Pleuroascus;Pleuroascus nicholsonii	0	0	0	0	0	0	0	0	0	0	0	0	0	0	0	0	0	0	0	0	0	0	0	0	0	0	0	0	0	0	0	0	0	0	0	0	0	0	0	0	0	0	0	0	0	0	0	0	2
Eukaryota;Ascomycota;Leotiomycetes;NA;Pseudeurotiaceae;Pseudeurotium;	0	0	0	0	0	0	0	0	0	0	0	0	0	0	0	0	0	0	0	0	0	0	0	0	0	0	0	0	0	0	0	0	0	0	0	0	0	0	0	0	0	0	0	0	0	0	0	0	0
Eukaryota;Ascomycota;Pezizomycetes;Pezizales;Pyronemataceae;Geopora;Geopora cf. cooperi SOC1051	0	0	0	0	0	0	4	0	2	0	0	0	0	0	0	0	0	0	0	0	0	0	0	0	0	0	0	0	0	0	0	0	0	0	0	0	0	0	0	0	0	0	5	0	0	0	0	0	0
Eukaryota;Ascomycota;Saccharomycetes;Saccharomycetales;Lipomycetaceae;Lipomyces;	0	0	0	0	0	0	0	0	0	0	0	0	0	0	0	0	0	0	0	0	0	0	0	0	0	0	0	0	0	0	0	0	0	0	0	0	0	0	0	0	0	0	0	0	0	0	0	0	0
Eukaryota;Ascomycota;Sordariomycetes;Hypocreales;Nectriaceae;Thelonectria;Thelonectria lucida	0	0	0	0	0	0	0	0	0	0	0	0	0	0	0	0	0	0	0	0	0	0	0	0	0	0	0	0	0	0	0	0	0	0	0	0	0	0	0	0	0	0	0	0	0	0	0	0	0
Eukaryota;Ascomycota;Sordariomycetes;Sordariales;Chaetomiaceae;Dichotomopilus;	0	0	0	0	0	0	0	0	0	0	0	0	0	0	0	0	0	0	0	0	0	0	0	0	1	0	0	0	0	0	0	0	0	0	0	0	0	0	0	0	0	0	0	0	0	0	0	0	0
Eukaryota;Ascomycota;Sordariomycetes;Sordariales;Chaetomiaceae;Dichotomopilus;Dichotomopilus funicola	0	0	0	0	0	0	0	0	0	0	0	0	0	0	0	0	0	0	0	0	0	0	0	0	0	0	0	2	0	0	1	0	1	1	0	0	0	0	0	0	1	2	0	1	0	0	0	0	0
Eukaryota;Basidiomycota;Agaricomycetes;Hymenochaetales;Schizoporaceae;Xylodon;Xylodon quercinus	0	0	0	0	0	0	0	0	0	0	0	0	0	0	0	0	0	0	0	0	0	0	0	0	0	0	0	0	0	0	0	0	0	0	0	0	0	0	0	0	4	0	0	0	0	7	0	0	0
Eukaryota;Basidiomycota;Agaricomycetes;Polyporales;Dacryobolaceae;Postia;Postia guttulata	0	0	0	0	0	0	0	0	0	0	0	0	0	0	0	0	0	0	0	0	0	0	0	0	0	0	0	0	0	0	0	0	0	0	0	0	0	0	0	0	0	0	0	0	0	0	0	0	0
Eukaryota;Basidiomycota;Microbotryomycetes;Leucosporidiales;Leucosporidiaceae;Leucosporidium;	0	0	0	0	0	0	0	0	0	0	0	0	0	0	0	0	0	0	0	0	0	0	0	0	0	0	0	0	0	0	0	0	0	0	0	0	0	0	0	0	0	0	0	0	0	0	0	0	0
Eukaryota;Ascomycota;Dothideomycetes;Pleosporales;Cucurbitariaceae;Pyrenochaeta;Pyrenochaeta inflorescentiae	0	0	0	0	0	0	0	0	0	0	0	0	0	0	0	0	0	0	0	0	0	0	0	0	0	0	0	0	0	0	0	0	0	0	0	0	0	0	0	0	0	0	0	0	0	0	0	0	0
Eukaryota;Ascomycota;Eurotiomycetes;Onygenales;Arthrodermataceae;Arthroderma;Arthroderma uncinatum	0	0	0	0	0	0	0	0	0	0	0	0	0	0	0	0	0	0	0	0	0	0	0	0	0	0	0	0	0	0	0	0	0	0	0	0	0	0	0	0	0	0	0	0	0	0	0	0	0
Eukaryota;Ascomycota;Leotiomycetes;Helotiales;Helotiaceae;Glarea;Glarea sp.	0	0	0	0	0	0	0	0	0	0	0	0	0	0	0	0	0	0	0	0	0	0	0	0	0	0	0	0	0	0	0	0	0	0	0	0	0	0	0	0	0	0	0	0	0	0	0	0	0
Eukaryota;Ascomycota;Leotiomycetes;Helotiales;Rutstroemiaceae;NA;Rutstroemiaceae sp.	0	0	0	0	2	0	0	0	0	0	0	1	0	0	0	0	0	0	0	0	0	0	0	0	0	0	1	1	0	0	0	0	0	0	0	0	0	0	0	0	0	1	0	0	1	0	0	0	0
Eukaryota;Ascomycota;Leotiomycetes;NA;;NA;Leotiomycetes sp. LAB-2013	0	0	1	0	0	0	0	0	0	0	0	0	0	0	0	0	0	2	0	0	0	0	0	0	0	0	0	0	0	0	0	0	0	0	0	0	0	0	0	0	0	0	0	0	0	0	0	0	0
Eukaryota;Ascomycota;Sordariomycetes;Hypocreales;Nectriaceae;Fusarium;Fusarium avenaceum	0	0	0	0	0	0	0	0	0	0	0	0	0	0	1	3	0	0	0	0	0	0	0	0	1	0	0	1	0	0	1	0	0	2	0	0	0	0	0	0	0	0	0	0	1	0	1	1	0
Eukaryota;Ascomycota;Sordariomycetes;Xylariales;Xylariaceae;Xylaria;Xylaria sp. XSCH10	0	0	0	0	0	0	0	0	0	0	0	0	0	0	0	0	0	0	0	0	0	0	0	0	1	3	1	1	0	0	0	1	0	0	0	0	0	1	0	0	2	0	0	0	0	1	1	0	0
Eukaryota;Basidiomycota;Agaricomycetes;Agaricales;Entolomataceae;Leptonia;Leptonia occidentalis	0	0	0	0	0	0	0	0	0	0	0	0	0	0	0	0	0	0	0	0	0	0	0	0	0	0	6	0	0	0	0	0	0	0	0	0	0	0	0	0	0	6	0	0	0	0	0	0	0
Eukaryota;Basidiomycota;Agaricomycetes;Agaricales;Tricholomataceae;Clitocybe;	0	0	0	0	0	0	0	0	0	0	0	0	0	0	0	0	0	0	0	0	0	0	0	0	0	0	0	0	0	0	7	0	0	0	0	0	0	0	0	0	0	5	0	0	0	0	0	0	0
Eukaryota;Basidiomycota;Agaricomycetes;Agaricales;Tricholomataceae;Fayodia;Fayodia gracilipes	5	0	0	0	0	0	0	0	0	0	0	0	0	0	0	0	0	0	0	0	0	0	0	0	0	0	0	0	0	0	0	7	0	0	0	0	0	0	0	0	0	0	0	0	0	0	0	0	0
Eukaryota;Basidiomycota;Agaricomycetes;Agaricales;Tricholomataceae;Paralepista;Paralepista flaccida	0	0	0	0	0	0	0	0	0	0	0	0	0	0	0	0	0	0	0	0	0	0	0	0	0	0	0	0	0	0	0	0	0	6	0	0	0	0	0	0	0	0	0	0	0	0	0	0	0
Eukaryota;Basidiomycota;Agaricomycetes;Russulales;Stereaceae;Stereum;	0	0	0	0	0	0	0	0	0	0	0	0	0	0	0	0	0	0	0	0	0	0	0	0	0	0	0	0	0	0	0	0	0	0	0	0	0	0	0	0	0	0	0	0	0	0	0	0	0
Eukaryota;Basidiomycota;Agaricomycetes;Sebacinales;Sebacinaceae;NA;	0	0	0	0	0	0	0	0	0	0	0	0	0	0	0	0	0	0	0	0	0	0	0	0	0	0	0	0	0	0	0	0	0	0	0	0	0	0	0	0	0	0	0	0	0	0	0	0	0
Eukaryota;Basidiomycota;Agaricomycetes;Sebacinales;Serendipitaceae;Serendipita;	0	0	0	0	0	0	0	0	0	0	0	0	0	0	0	0	0	0	0	0	0	0	0	0	0	0	0	0	0	0	0	0	0	0	0	0	0	0	0	0	0	0	0	0	0	0	0	0	0
Eukaryota;Basidiomycota;Tremellomycetes;Trichosporonales;Trichosporonaceae;Apiotrichum;	0	0	0	0	0	0	0	0	0	0	0	0	0	0	0	0	0	0	0	0	0	0	0	0	0	0	0	0	0	0	0	0	0	0	0	0	0	0	0	0	0	0	0	0	0	0	0	0	0
Eukaryota;Ascomycota;Dothideomycetes;Capnodiales;Mycosphaerellaceae;Chuppomyces;Chuppomyces handelii	0	0	0	0	0	0	0	0	0	0	0	0	0	0	0	0	0	0	0	0	0	0	0	0	0	0	0	0	0	0	0	0	0	0	0	0	0	0	0	0	0	0	0	0	0	0	0	0	0
Eukaryota;Ascomycota;Eurotiomycetes;Chaetothyriales;Herpotrichiellaceae;Cladophialophora;Cladophialophora sp. L359	0	0	0	0	1	0	0	2	0	0	1	1	1	1	0	0	0	0	0	0	1	1	2	1	0	0	0	0	0	0	0	0	1	0	0	0	0	0	0	0	0	0	0	0	0	0	0	0	0
Eukaryota;Ascomycota;Eurotiomycetes;Onygenales;Gymnoascaceae;Leucothecium;Leucothecium emdenii	0	0	0	0	0	0	0	0	0	0	0	0	0	0	0	0	0	0	0	0	0	0	0	0	0	0	0	0	0	0	0	0	0	0	0	0	0	0	0	0	0	0	0	0	0	0	0	0	0
Eukaryota;Ascomycota;Leotiomycetes;NA;NA;NA;Leotiomycetes sp. genotype 112	0	0	0	0	0	0	0	0	0	0	0	0	0	0	0	0	0	0	0	0	0	0	0	0	0	0	0	0	0	0	0	0	0	0	0	0	0	0	0	0	0	0	0	0	0	0	0	0	0
Eukaryota;Ascomycota;NA;;NA;Acremonium;	0	0	0	0	0	0	0	0	0	0	0	0	0	0	0	0	0	0	0	0	0	0	0	0	0	0	0	0	0	0	0	0	0	0	0	0	0	0	0	0	0	0	0	0	0	0	0	0	0
Eukaryota;Ascomycota;Saccharomycetes;Saccharomycetales;Phaffomycetaceae;Wickerhamomyces;Wickerhamomyces anomalus	0	0	0	0	0	0	0	0	0	0	0	0	0	0	0	0	0	0	0	0	0	0	0	0	0	0	0	0	0	0	0	0	0	0	0	0	0	0	0	0	0	0	0	0	0	0	0	0	0
Eukaryota;Ascomycota;Sordariomycetes;Glomerellales;Plectosphaerellaceae;Plectosphaerella;Plectosphaerella cucumerina	0	0	0	0	0	0	0	0	0	0	0	0	0	0	0	0	0	0	0	0	0	0	0	0	0	0	0	0	0	0	0	0	0	0	0	0	0	0	0	0	0	0	0	0	0	0	0	0	0
Eukaryota;Ascomycota;Sordariomycetes;Hypocreales;Cordycipitaceae;Beauveria;Beauveria bassiana	0	0	0	0	0	1	0	0	0	0	0	0	0	0	0	0	0	0	0	0	0	0	0	0	0	0	0	0	0	0	0	0	0	0	0	0	0	0	0	0	0	0	0	0	0	0	0	0	0
Eukaryota;Basidiomycota;Agaricomycetes;Geastrales;Geastraceae;Geastrum;Geastrum minimum	1	0	0	0	1	0	0	0	1	0	0	0	1	0	0	0	0	0	0	0	0	0	0	0	0	0	0	0	0	0	0	0	1	2	0	0	0	1	1	1	2	0	0	0	0	0	0	1	0
Eukaryota;Ascomycota;Dothideomycetes;Pleosporales;Cucurbitariaceae;Pyrenochaeta;Pyrenochaeta sp. MUT 4378	0	0	0	0	0	0	0	0	0	0	0	0	0	0	0	0	0	0	0	0	0	0	0	0	2	0	1	1	0	0	1	0	1	0	0	0	0	0	0	0	0	0	0	0	0	0	0	1	0
Eukaryota;Ascomycota;Dothideomycetes;Pleosporales;Phaeosphaeriaceae;Neosetophoma;Neosetophoma italica	0	0	0	0	0	0	0	0	0	0	0	0	0	0	0	0	0	0	0	0	0	0	0	0	0	0	0	0	0	0	0	0	0	0	0	0	0	0	0	0	0	0	0	0	0	0	0	0	0
Eukaryota;Ascomycota;Dothideomycetes;Pleosporales;Phaeosphaeriaceae;Ophiosphaerella;Ophiosphaerella korrae	0	0	0	0	0	0	0	0	0	0	0	0	0	0	0	0	0	0	0	0	0	0	0	0	0	0	0	0	0	0	0	0	0	0	0	0	0	0	0	0	0	0	0	0	0	0	0	0	0
Eukaryota;Ascomycota;Leotiomycetes;Helotiales;Helotiaceae;NA;	0	0	0	0	0	0	0	0	0	0	0	0	0	0	0	0	0	0	0	0	0	0	0	0	0	0	0	0	0	1	0	1	0	0	0	0	1	0	0	0	0	0	0	0	1	0	0	0	0
Eukaryota;Ascomycota;Leotiomycetes;Helotiales;Sclerotiniaceae;Botrytis;Botrytis cinerea	0	0	0	0	0	0	0	0	0	0	0	0	0	0	0	0	0	0	0	0	0	0	0	0	0	0	0	0	0	0	0	0	0	0	0	0	0	0	0	0	0	0	0	0	0	0	0	0	0
Eukaryota;Ascomycota;Sordariomycetes;Hypocreales;Nectriaceae;Neonectria;Neonectria sp. CHTAF1	0	0	0	0	0	0	0	0	0	0	0	0	0	0	0	0	0	0	0	0	0	0	0	0	0	0	0	0	0	0	0	0	0	0	0	0	0	0	0	0	0	0	0	0	0	0	0	0	0
Eukaryota;Ascomycota;Sordariomycetes;Magnaporthales;Magnaporthaceae;Buergenerula;Buergenerula spartinae	0	0	0	0	0	0	0	0	0	0	0	0	0	0	0	0	0	0	0	0	0	0	0	0	0	0	0	0	0	0	0	0	0	0	0	0	0	0	0	0	0	0	0	0	0	0	0	0	0
Eukaryota;Ascomycota;Sordariomycetes;Microascales;Microascaceae;Petriella;	0	0	0	0	0	0	0	0	0	0	0	0	0	0	0	0	0	0	0	0	0	0	0	0	0	0	0	0	0	0	0	0	0	0	0	0	0	0	0	0	0	0	0	0	0	0	0	0	0
Eukaryota;Ascomycota;Sordariomycetes;Sordariales;Chaetomiaceae;Chaetomium;Chaetomium sp. SS5	0	0	0	1	0	0	0	0	0	0	0	0	0	0	0	0	0	0	0	0	0	0	0	0	0	0	0	1	0	0	0	0	0	0	0	0	0	1	0	0	0	1	0	0	0	0	1	0	0
Eukaryota;Basidiomycota;Agaricomycetes;Agaricales;Entolomataceae;NA;	0	0	0	0	0	0	0	0	0	0	0	0	0	0	0	0	0	0	0	0	0	0	0	0	0	0	0	0	0	0	0	0	0	0	0	0	0	0	0	0	0	0	0	0	0	0	0	0	0
Eukaryota;Basidiomycota;Tremellomycetes;Filobasidiales;Filobasidiaceae;Naganishia;Naganishia randhawae	0	0	0	0	0	0	1	0	0	0	0	0	0	0	0	0	0	0	0	0	0	0	0	0	3	0	0	0	0	1	1	0	2	0	0	0	0	1	0	0	0	2	2	0	0	0	1	0	0
Eukaryota;Ascomycota;Dothideomycetes;Pleosporales;Phaeosphaeriaceae;Phaeosphaeriopsis;Phaeosphaeriopsis sp.	0	0	0	0	0	0	0	0	0	0	0	0	0	0	0	0	0	0	0	0	0	0	0	0	0	0	0	0	0	0	0	0	0	0	0	0	0	0	0	0	0	0	0	0	0	0	0	0	0
Eukaryota;Ascomycota;Dothideomycetes;Pleosporales;Pleosporaceae;Alternaria;Alternaria solani	0	0	0	0	0	0	0	0	0	0	0	1	0	0	0	0	0	0	0	0	0	0	0	0	1	0	1	0	0	0	0	0	2	0	0	0	0	0	0	1	0	6	0	1	0	0	1	1	0
Eukaryota;Ascomycota;Leotiomycetes;Helotiales;NA;NA;Helotiales sp. MKOTU39	0	0	0	0	0	0	0	0	0	0	0	0	0	0	0	0	0	0	0	0	0	0	0	0	0	0	0	0	0	0	0	0	0	0	0	0	0	0	0	0	0	0	0	0	0	0	0	0	0
Eukaryota;Ascomycota;Pezizomycetes;Pezizales;Pyronemataceae;Scutellinia;Scutellinia sp. OTU075 AN-2016	0	0	0	0	0	0	0	0	0	0	0	0	0	0	0	0	0	0	0	0	0	0	0	0	0	0	0	0	0	0	0	0	0	0	0	0	0	0	0	0	0	0	0	0	0	0	0	0	0
Eukaryota;Ascomycota;Sordariomycetes;Coniochaetales;Coniochaetaceae;Coniochaeta;Lecythophora sp.	0	0	0	0	0	13	0	0	0	0	0	0	0	0	0	0	0	0	0	0	0	0	0	0	0	0	0	0	0	0	0	0	0	0	0	0	0	0	0	0	0	0	0	0	0	0	0	0	0
Eukaryota;Basidiomycota;Agaricomycetes;Agaricales;Cortinariaceae;Hebeloma;Hebeloma salicicola	0	0	0	0	0	0	0	0	0	0	0	0	0	0	0	0	0	0	0	0	0	0	0	0	0	0	0	0	0	0	0	0	0	0	0	0	0	0	0	0	0	0	0	0	0	0	0	0	0
Eukaryota;Basidiomycota;Agaricomycetes;Agaricales;Strophariaceae;NA;	0	0	0	0	0	0	0	0	0	0	0	0	0	0	0	0	0	0	0	0	0	0	0	0	0	0	0	0	0	0	0	0	0	0	0	0	0	0	0	0	0	0	0	0	0	0	0	0	0
Eukaryota;Basidiomycota;Tremellomycetes;Filobasidiales;NA;NA;Filobasidiales sp. LM390	0	0	0	0	0	0	0	0	0	0	0	0	0	0	0	0	0	0	0	0	0	0	0	0	1	1	0	2	0	0	0	0	0	0	0	0	0	0	0	1	1	0	1	2	0	0	0	0	0
Eukaryota;Basidiomycota;Tremellomycetes;Tremellales;Rhynchogastremataceae;Papiliotrema;Papiliotrema frias	0	0	0	0	0	0	0	0	0	0	1	0	0	0	0	0	0	0	0	0	0	0	0	0	0	0	0	0	0	0	0	0	0	0	0	0	0	0	0	0	0	0	0	0	0	0	0	0	0
Eukaryota;Ascomycota;Dothideomycetes;Pleosporales;Periconiaceae;Periconia;Periconia macrospinosa	0	0	0	0	0	0	0	0	0	0	0	0	0	0	0	0	0	0	0	0	0	0	0	0	0	0	0	1	0	0	0	0	2	0	0	0	0	0	0	0	0	0	0	0	0	0	0	1	0
Eukaryota;Ascomycota;Eurotiomycetes;Chaetothyriales;Cyphellophoraceae;Cyphellophora;Cyphellophora sp. NWHC 26464-03-01-02C	0	0	0	0	0	0	0	0	0	0	0	0	0	0	0	0	0	0	0	0	0	0	0	0	0	0	0	0	0	0	16	0	0	0	0	0	0	0	0	0	0	0	0	0	0	0	0	0	0
Eukaryota;Ascomycota;Eurotiomycetes;Chaetothyriales;Herpotrichiellaceae;Exophiala;Exophiala opportunistica	0	0	0	0	0	0	0	0	0	0	0	0	0	0	0	0	0	0	0	0	0	0	0	0	1	0	0	0	0	2	0	0	0	0	0	0	0	0	0	0	0	0	0	0	0	0	0	1	0
Eukaryota;Ascomycota;Leotiomycetes;NA;Pseudeurotiaceae;Pseudogymnoascus;	0	0	0	0	0	0	0	0	0	0	0	0	0	0	0	0	0	0	0	0	0	0	0	0	0	0	0	0	0	0	0	0	0	2	0	0	0	1	0	0	0	0	1	0	1	1	0	0	0
Eukaryota;Ascomycota;NA;;NA;Tetracladium;Tetracladium sp.	0	0	0	0	1	0	0	1	1	0	1	1	0	0	0	0	0	0	0	0	0	0	0	0	0	0	0	0	0	0	0	0	0	0	0	0	0	0	0	0	0	0	0	0	0	0	0	0	0
Eukaryota;Ascomycota;Pezizomycetes;Pezizales;Pyronemataceae;Geopora;Geopora sp. TK172	0	0	0	0	0	0	0	0	0	0	0	0	0	0	0	0	0	0	0	0	0	0	0	0	2	2	1	2	0	2	1	0	0	0	0	0	0	2	1	0	0	0	0	0	0	0	1	2	0
Eukaryota;Ascomycota;Saccharomycetes;Saccharomycetales;NA;Candida;Candida sake	0	0	0	0	0	0	0	0	0	0	0	0	0	0	0	0	0	0	0	0	0	0	0	0	0	0	0	0	0	0	0	0	0	0	0	0	0	0	0	0	0	0	0	0	0	0	0	0	0
Eukaryota;Ascomycota;Sordariomycetes;Hypocreales;Nectriaceae;Mariannaea;Mariannaea elegans	0	0	0	0	0	0	0	0	0	0	0	0	0	0	0	0	0	0	0	0	0	0	0	0	0	0	0	0	0	0	0	0	0	0	0	0	0	0	0	0	0	0	0	0	0	0	0	0	0
Eukaryota;Basidiomycota;Agaricomycetes;Agaricales;Tricholomataceae;Lepista;Lepista sordida	0	0	0	0	0	0	0	0	0	0	0	0	0	0	0	0	0	0	0	0	0	0	0	0	0	0	0	0	0	0	0	0	12	0	0	0	0	0	0	0	0	0	0	0	4	0	0	0	0
Eukaryota;Basidiomycota;Agaricomycetes;Russulales;Russulaceae;Lactarius;Lactarius atlanticus	6	0	10	0	0	0	0	0	0	0	0	0	0	0	0	0	0	0	0	0	0	0	0	0	0	0	0	0	0	0	0	0	0	0	0	0	0	0	0	0	0	0	0	0	0	0	0	0	0
Eukaryota;Ascomycota;Dothideomycetes;Capnodiales;Capnodiaceae;Antennariella;Antennariella placitae	2	0	0	0	4	1	0	0	1	0	0	1	0	0	0	0	0	1	0	0	1	0	0	3	0	0	0	0	0	0	0	0	0	0	0	0	0	0	0	0	0	0	0	0	0	0	0	0	0
Eukaryota;Ascomycota;Dothideomycetes;Capnodiales;Teratosphaeriaceae;Penidiella;Penidiella ellipsoidea	1	2	0	0	2	1	0	1	1	0	0	0	1	0	0	0	1	0	0	1	0	0	0	0	0	0	0	0	0	0	0	0	0	0	0	0	1	0	1	0	0	1	2	0	0	0	0	0	0
Eukaryota;Ascomycota;Dothideomycetes;Pleosporales;Leptosphaeriaceae;Leptosphaeria;Leptosphaeria proteicola	0	0	0	0	16	0	0	0	0	0	0	1	0	0	0	0	0	0	0	0	0	0	0	0	0	0	0	0	0	0	0	0	0	0	0	0	0	0	0	0	0	0	0	0	0	0	0	0	0
Eukaryota;Ascomycota;Dothideomycetes;Pleosporales;Phaeosphaeriaceae;Parastagonospora;Parastagonospora nodorum	0	0	0	0	0	0	0	0	0	0	0	0	0	0	0	0	0	0	0	0	0	0	0	0	0	0	11	0	0	0	0	0	0	0	0	0	0	0	0	0	0	0	6	0	0	0	0	0	0
Eukaryota;Ascomycota;Dothideomycetes;Pleosporales;Pleosporaceae;Alternaria;Alternaria hyacinthi	0	0	0	0	0	0	0	0	0	0	0	0	0	0	0	0	0	0	0	0	0	0	0	0	0	0	0	0	0	0	0	0	0	0	0	0	0	0	0	0	0	0	0	0	0	0	0	0	0
Eukaryota;Ascomycota;Dothideomycetes;Pleosporales;Pleosporaceae;Stemphylium;Stemphylium vesicarium	1	0	1	0	0	0	0	0	1	0	1	0	0	0	0	1	0	2	0	0	0	0	0	0	0	0	0	0	0	0	0	0	0	0	0	0	0	0	0	0	0	0	0	0	0	0	0	0	0
Eukaryota;Ascomycota;Dothideomycetes;Tubeufiales;Tubeufiaceae;Helicoma;Helicoma isiola	0	0	0	0	0	0	0	0	0	0	0	0	0	0	0	0	0	0	0	0	0	0	0	0	0	0	0	0	0	0	0	0	0	0	0	0	0	0	0	0	0	0	0	0	0	0	0	0	0
Eukaryota;Ascomycota;Eurotiomycetes;Chaetothyriales;Herpotrichiellaceae;Exophiala;Exophiala spinifera	0	0	0	0	0	0	0	0	0	0	0	0	0	0	0	0	0	0	0	0	0	0	0	0	0	0	0	0	0	0	0	0	0	0	0	0	0	0	0	0	0	0	0	0	0	0	0	0	0
Eukaryota;Ascomycota;Leotiomycetes;Helotiales;NA;NA;Helotiales sp. REF056	0	0	0	0	0	0	0	0	0	0	0	0	0	0	0	0	0	0	0	0	1	0	0	0	0	0	1	0	0	0	0	0	0	0	0	0	0	0	0	0	0	0	1	0	0	0	0	0	0
Eukaryota;Ascomycota;Sordariomycetes;Xylariales;Hypoxylaceae;Hypoxylon;Hypoxylon crocopeplum	0	0	0	0	0	0	0	0	0	0	0	0	0	0	0	0	0	0	0	0	0	0	0	0	0	0	0	0	0	0	0	0	0	0	0	0	0	0	0	0	0	0	0	0	0	0	0	0	0
Eukaryota;Basidiomycota;Agaricomycetes;Geastrales;Geastraceae;Geastrum;	3	0	1	0	4	1	0	0	0	0	0	0	0	0	0	0	0	0	0	2	0	0	0	1	1	0	0	0	0	0	2	0	0	0	1	0	0	0	0	0	0	0	0	0	0	1	0	0	0
Eukaryota;Basidiomycota;Agaricomycetes;Russulales;NA;;	0	0	0	0	0	0	0	0	0	0	0	0	0	0	0	0	0	0	0	0	0	0	0	0	0	0	0	0	0	0	0	0	0	0	0	0	0	0	0	0	0	0	0	0	0	0	0	0	0
Eukaryota;Basidiomycota;Tremellomycetes;Filobasidiales;Piskurozymaceae;Solicoccozyma;	0	0	0	2	0	0	1	0	0	0	0	0	0	0	0	1	0	3	0	0	0	0	0	2	1	0	0	1	1	0	2	0	0	0	0	0	0	0	0	0	0	1	1	0	0	0	0	0	0
Eukaryota;Ascomycota;Dothideomycetes;Dothideales;Dothideaceae;Scleroconidioma;Scleroconidioma sp. K22W31	0	0	0	0	0	0	0	0	0	0	3	3	4	0	0	0	0	0	0	0	0	0	0	0	0	0	0	0	0	0	0	3	0	0	0	0	0	0	0	0	0	0	0	5	0	0	0	0	0
Eukaryota;Ascomycota;Dothideomycetes;Pleosporales;Sporormiaceae;Preussia;Preussia australis	1	2	1	0	1	0	0	2	1	0	1	0	1	4	0	0	0	0	0	1	0	1	0	2	0	0	0	0	0	0	0	0	0	0	0	0	0	0	0	0	0	0	0	0	0	0	0	0	0
Eukaryota;Ascomycota;Eurotiomycetes;Eurotiales;Aspergillaceae;Aspergillus;Aspergillus europaeus	0	0	0	0	0	0	0	0	0	0	0	0	0	0	0	0	0	0	0	0	0	0	0	0	0	0	0	6	0	7	5	0	0	0	0	0	0	0	0	0	0	0	0	0	0	0	0	0	0
Eukaryota;Ascomycota;Leotiomycetes;Helotiales;NA;Leptodontidium;Leptodontidium elatius	0	0	0	0	0	0	0	0	0	0	0	0	0	0	0	0	0	0	0	0	0	0	0	0	0	0	0	0	0	0	0	0	0	0	0	0	0	0	0	0	0	0	0	0	0	0	0	0	0
Eukaryota;Ascomycota;Leotiomycetes;NA;Pseudeurotiaceae;Geomyces;Geomyces sp. APA-2013	0	0	0	0	0	0	0	0	0	0	0	0	0	0	0	0	0	0	0	0	0	0	0	0	0	0	0	0	0	0	0	0	0	0	0	0	1	0	0	0	0	1	0	0	1	0	1	0	0
Eukaryota;Ascomycota;NA;;NA;Trichocladium;	0	0	0	0	0	0	0	0	0	0	0	0	0	0	0	0	0	0	0	0	0	0	0	0	0	0	0	0	0	0	0	0	0	0	0	0	0	0	0	0	0	0	0	0	0	0	0	0	1
Eukaryota;Ascomycota;Sordariomycetes;Hypocreales;Nectriaceae;Cylindrocarpon;Cylindrocarpon sp. PB1-R7-A Lr	0	0	0	0	0	0	0	0	0	0	0	0	0	0	0	0	0	0	0	0	0	0	0	0	0	0	0	0	0	0	0	0	0	0	0	0	0	0	0	0	0	0	0	0	0	0	0	0	0
Eukaryota;Ascomycota;Sordariomycetes;Sordariales;Lasiosphaeriaceae;Apodospora;Apodospora sp. GSH5_5_14	3	0	1	0	3	1	0	1	1	1	0	2	1	1	1	0	0	0	0	0	0	0	0	2	0	0	0	0	0	0	0	0	0	0	0	0	0	0	0	0	0	0	0	0	0	0	0	0	0
Eukaryota;Ascomycota;Sordariomycetes;Sordariales;Lasiosphaeriaceae;Schizothecium;Schizothecium glutinans	0	0	0	0	0	0	0	0	0	0	0	0	0	0	0	0	0	0	0	0	0	0	0	0	0	0	0	0	0	0	0	0	0	0	0	0	0	0	0	0	0	0	0	0	0	0	0	0	0
Eukaryota;Basidiomycota;Agaricomycetes;Agaricales;Psathyrellaceae;Coprinopsis;Coprinopsis atramentaria	0	0	0	0	0	0	0	0	0	0	0	0	0	0	0	0	0	0	0	0	0	0	0	0	0	0	0	0	0	0	0	0	0	0	0	0	0	0	0	0	0	0	0	0	0	0	0	0	0
Eukaryota;Basidiomycota;Tremellomycetes;Filobasidiales;Filobasidiaceae;Filobasidium;Filobasidium stepposum	0	0	1	0	0	0	0	0	0	0	1	0	0	1	0	1	0	1	0	0	0	0	0	0	2	0	0	0	0	0	0	0	0	0	0	0	0	0	0	0	0	0	0	0	0	1	0	0	0
Eukaryota;Mucoromycota;NA;Mortierellales;Mortierellaceae;Mortierella;Mortierella sp. 02NH02	0	0	0	0	0	0	0	0	0	0	0	0	0	0	0	0	0	0	0	0	0	0	0	0	0	0	0	0	0	0	0	0	0	0	0	0	0	0	0	0	0	0	0	0	0	0	0	0	0
Eukaryota;Mucoromycota;NA;Mortierellales;Mortierellaceae;Mortierella;Mortierella sp. T7607-8-9	0	0	0	0	0	0	0	0	0	0	0	0	0	0	0	0	0	0	0	0	0	0	0	0	0	0	0	0	0	0	0	0	0	0	0	0	0	0	0	0	0	0	0	0	0	0	0	0	1
Eukaryota;Mucoromycota;NA;Mucorales;Mucoraceae;Helicostylum;Helicostylum pulchrum	0	0	0	0	0	0	0	0	0	0	0	0	0	0	0	0	0	0	0	0	0	0	0	0	0	0	0	0	0	0	0	0	0	0	0	0	0	0	0	0	0	0	0	0	0	0	0	0	0
Eukaryota;Ascomycota;Eurotiomycetes;Chaetothyriales;Herpotrichiellaceae;Rhinocladiella;Rhinocladiella atrovirens	0	0	0	0	0	0	0	0	0	0	0	0	0	0	0	0	0	0	0	0	0	0	0	0	0	0	0	0	0	0	0	0	0	0	0	0	0	0	0	0	0	0	0	0	0	0	0	0	0
Eukaryota;Ascomycota;Eurotiomycetes;Chaetothyriales;Herpotrichiellaceae;Rhinocladiella;Rhinocladiella sp. MA 4765	11	0	0	0	0	0	0	0	0	0	0	0	0	0	0	0	0	0	0	0	0	0	4	3	0	0	0	0	0	0	0	0	0	0	0	0	0	0	0	0	0	0	0	0	0	0	0	0	0
Eukaryota;Ascomycota;Eurotiomycetes;Eurotiales;Aspergillaceae;Aspergillus;Aspergillus inflatus	0	0	0	0	0	0	0	0	0	0	0	0	0	0	0	0	0	0	0	0	0	0	0	0	0	0	0	0	0	0	0	0	0	0	0	0	0	0	0	0	0	0	0	0	0	0	0	0	1
Eukaryota;Ascomycota;NA;NA;NA;Tetracladium;Tetracladium sp. MKOTU71	0	0	0	0	0	0	0	0	0	0	0	0	0	0	0	0	0	0	0	0	0	0	0	0	0	0	0	0	0	0	0	0	0	0	0	0	0	0	0	0	0	0	0	0	0	0	0	0	0
Eukaryota;Ascomycota;Sordariomycetes;Hypocreales;Ophiocordycipitaceae;Hirsutella;Hirsutella rhossiliensis	0	0	0	0	0	0	0	0	0	0	0	0	0	0	0	0	0	0	0	0	0	0	0	0	0	0	0	0	0	0	0	0	0	0	0	0	0	0	0	0	0	0	0	0	0	0	0	0	0
Eukaryota;Ascomycota;Sordariomycetes;Xylariales;Xylariaceae;Anthostomella;	0	0	0	0	0	0	0	0	0	0	0	0	0	0	0	0	0	0	0	0	0	0	0	0	1	0	3	2	0	1	0	0	4	0	0	0	0	0	0	0	0	2	3	0	0	2	1	0	0
Eukaryota;Ascomycota;Dothideomycetes;Capnodiales;Neodevriesiaceae;Neodevriesia;Neodevriesia capensis	0	0	0	0	0	0	0	0	0	0	0	1	0	0	0	0	0	0	0	0	0	0	0	0	0	0	0	0	0	0	0	0	0	0	0	0	0	0	0	0	0	0	0	0	0	0	0	0	0
Eukaryota;Ascomycota;Orbiliomycetes;Orbiliales;Orbiliaceae;Dactylella;Dactylella mammillata	0	0	0	0	0	0	0	0	0	0	0	0	0	0	0	0	0	0	0	0	0	0	0	0	0	0	0	0	0	0	0	0	0	0	0	0	0	0	0	0	0	0	0	0	0	0	0	0	0
Eukaryota;Basidiomycota;Agaricomycetes;Agaricales;Strophariaceae;Galerina;	0	0	0	0	0	0	0	0	0	0	0	0	0	0	0	0	0	0	0	0	0	0	0	0	0	0	0	0	0	0	0	0	0	0	0	0	0	0	0	0	0	0	0	0	0	0	0	0	0
Eukaryota;Basidiomycota;Agaricomycetes;Hymenochaetales;Schizoporaceae;Schizopora;Schizopora radula	0	0	0	0	0	0	0	7	0	0	7	0	0	5	0	0	0	0	0	0	0	0	0	0	0	0	0	0	0	0	0	0	0	0	0	0	0	0	0	0	0	0	0	0	0	0	0	0	0
Eukaryota;Basidiomycota;Tremellomycetes;Cystofilobasidiales;Mrakiaceae;Udeniomyces;Udeniomyces pyricola	12	0	0	0	0	0	0	3	0	0	0	0	0	0	0	0	0	0	0	0	0	0	0	0	0	0	0	0	0	0	0	0	0	0	0	0	0	0	0	0	0	0	0	0	0	0	0	0	0
Eukaryota;Ascomycota;Dothideomycetes;NA;;NA;	2	0	0	0	1	0	0	0	0	0	0	0	0	0	0	0	0	0	0	1	0	0	0	2	0	0	1	0	3	0	0	0	0	0	0	0	0	0	0	0	0	0	0	0	0	1	0	0	0
Eukaryota;Ascomycota;Sordariomycetes;Xylariales;Xylariaceae;Anthostomella;Anthostomella brabeji	0	0	0	0	0	0	0	0	0	0	0	0	0	0	0	0	0	0	0	0	0	0	0	0	2	1	1	0	0	0	0	1	1	1	1	0	1	0	2	1	1	2	1	2	1	0	1	1	0
Eukaryota;Ascomycota;Leotiomycetes;Helotiales;Leotiaceae;Flagellospora;Flagellospora saccata	0	0	0	0	0	0	0	0	0	0	0	0	0	0	0	0	0	0	0	0	0	0	0	0	0	0	0	0	0	0	0	0	0	0	0	0	0	0	0	0	0	0	0	0	0	0	0	0	0
Eukaryota;Ascomycota;Saccharomycetes;Saccharomycetales;Debaryomycetaceae;Schwanniomyces;Schwanniomyces sp. JY119	0	0	0	0	0	0	0	0	0	0	0	0	0	0	0	0	0	0	0	0	0	0	0	0	0	0	0	0	0	0	0	0	0	0	0	0	0	0	0	0	0	0	0	0	0	0	0	0	0
Eukaryota;Ascomycota;Sordariomycetes;Diaporthales;Harknessiaceae;Harknessia;	0	0	0	0	0	0	0	0	0	0	0	0	0	0	0	0	0	0	0	0	0	0	0	0	0	0	0	10	0	0	9	0	0	0	0	0	0	2	0	1	0	0	0	0	0	0	0	0	0
Eukaryota;Ascomycota;Sordariomycetes;Sordariales;Lasiosphaeriaceae;Schizothecium;	0	0	0	0	0	0	0	0	0	0	0	0	0	0	0	0	0	0	0	0	0	0	0	0	0	2	0	0	0	0	1	0	0	0	0	0	0	0	0	0	0	3	1	0	0	0	0	0	0
Eukaryota;Basidiomycota;Agaricomycetes;Agaricales;Pluteaceae;Pluteus;Pluteus cervinus	0	6	0	0	0	6	0	0	0	0	0	0	0	0	0	0	0	0	0	0	0	0	0	0	0	0	0	0	0	0	0	0	0	0	0	0	0	0	0	0	0	0	0	0	0	0	0	0	0
Eukaryota;Mucoromycota;NA;Mucorales;Mucoraceae;Mucor;Mucor circinelloides	0	0	0	0	0	0	0	0	0	0	0	0	0	0	0	0	0	0	0	0	0	0	0	0	0	0	0	0	0	0	0	0	0	0	0	0	0	0	0	0	0	0	0	0	0	0	0	0	0
Eukaryota;Mucoromycota;NA;Umbelopsidales;Umbelopsidaceae;Umbelopsis;Umbelopsis ramanniana	0	0	0	0	0	0	0	0	0	0	0	0	0	0	0	0	0	0	0	0	0	0	0	0	0	0	0	0	0	0	0	0	0	0	0	0	0	0	0	0	0	0	0	0	0	0	0	0	0
Eukaryota;Ascomycota;Leotiomycetes;Helotiales;Hyaloscyphaceae;Pezizella;Pezizella epithallina	0	0	0	0	0	0	0	0	0	0	0	0	0	0	0	0	0	0	0	0	0	0	0	0	0	0	0	0	0	0	0	0	0	0	0	0	0	0	0	0	0	0	0	0	0	0	0	0	0
Eukaryota;Ascomycota;Sordariomycetes;Diaporthales;Harknessiaceae;Harknessia;Harknessia ravenstreetina	0	0	0	0	0	0	0	0	0	0	0	0	0	0	0	0	0	0	0	0	0	0	0	0	0	0	0	0	4	11	0	0	0	0	0	0	0	0	0	0	0	0	8	0	0	0	0	0	0
Eukaryota;Ascomycota;Sordariomycetes;Hypocreales;NA;Acremonium;Acremonium cavaraeanum	0	0	0	0	0	0	0	0	0	0	0	0	0	0	0	0	0	0	0	0	0	0	0	0	0	0	0	0	0	0	0	0	0	0	0	0	0	0	0	0	0	0	0	0	0	0	0	0	0
Eukaryota;Ascomycota;Sordariomycetes;Hypocreales;Nectriaceae;Cylindrocarpon;Cylindrocarpon sp. 1 PB-2014	0	0	0	0	0	0	0	0	0	0	0	0	0	0	0	0	0	0	0	0	0	0	0	0	0	0	0	0	0	0	0	0	0	0	0	0	0	0	0	0	0	0	0	0	0	0	0	0	0
Eukaryota;Ascomycota;Sordariomycetes;Sordariales;Chaetomiaceae;Chaetomium;	0	0	0	0	0	0	0	0	0	0	0	0	0	0	0	0	0	0	0	0	0	0	0	0	0	2	2	1	0	2	0	3	1	0	1	0	1	1	0	0	1	1	1	0	1	0	1	0	0
Eukaryota;Basidiomycota;Agaricomycetes;Agaricales;Tricholomataceae;Melanoleuca;	0	0	0	0	0	0	0	0	0	0	0	0	0	0	0	0	0	0	0	0	0	0	0	0	0	16	0	0	0	0	0	0	0	0	0	0	0	0	0	0	0	0	0	0	0	0	0	0	0
Eukaryota;Ascomycota;Dothideomycetes;Pleosporales;Pleosporaceae;Curvularia;	0	2	0	0	0	0	0	0	0	0	1	0	0	0	0	0	0	0	0	0	0	0	0	0	0	0	0	0	0	0	0	0	0	0	0	0	0	0	0	0	0	0	0	0	0	0	0	0	0
Eukaryota;Ascomycota;Leotiomycetes;Helotiales;NA;NA;Helotiales sp. S-22	0	0	0	0	0	0	0	0	0	0	0	0	0	0	0	0	0	0	0	0	0	0	0	0	0	1	2	3	0	1	1	1	0	1	0	0	0	0	1	0	0	0	0	0	0	0	0	1	0
Eukaryota;Ascomycota;Orbiliomycetes;Orbiliales;Orbiliaceae;Orbilia;Orbilia sp. HOB-2016n	2	0	1	1	3	0	0	2	2	0	1	1	0	0	0	0	0	1	0	1	0	0	0	0	3	0	0	0	0	0	0	0	0	0	0	0	0	1	0	0	0	0	2	0	0	0	0	0	0
Eukaryota;Ascomycota;Sordariomycetes;Hypocreales;Clavicipitaceae;NA;	0	0	0	0	0	0	0	0	0	0	0	0	0	0	0	0	0	0	0	0	0	0	0	0	0	0	0	0	0	0	0	0	0	0	0	0	0	0	0	0	0	0	0	0	0	0	0	0	1
Eukaryota;Ascomycota;Sordariomycetes;NA;;NA;	0	0	1	0	0	0	0	0	0	0	0	0	0	0	1	0	0	0	0	0	0	0	0	0	0	0	0	0	0	0	0	0	0	0	0	0	0	0	1	7	0	0	0	1	0	0	0	0	0
Eukaryota;Basidiomycota;Tremellomycetes;Trichosporonales;Trichosporonaceae;Cutaneotrichosporon;	0	0	0	0	0	0	0	0	0	0	0	0	0	0	0	0	0	0	0	0	0	0	0	0	0	0	0	0	0	0	0	0	0	0	0	0	0	0	0	0	0	0	0	0	0	0	0	0	0
Eukaryota;Ascomycota;Eurotiomycetes;Chaetothyriales;Herpotrichiellaceae;Cladophialophora;Cladophialophora devriesii	0	0	0	0	0	0	0	0	0	0	0	0	0	0	0	0	0	0	0	0	0	0	0	0	0	0	0	0	0	0	0	0	0	0	0	0	0	0	0	0	0	0	0	0	0	0	0	0	0
Eukaryota;Ascomycota;Eurotiomycetes;Chaetothyriales;Trichomeriaceae;Trichomerium;Trichomerium dioscoreae	0	0	0	0	0	0	0	9	0	0	0	0	0	0	4	0	0	0	0	4	0	0	0	0	0	0	0	0	0	0	0	0	0	0	0	0	0	0	0	0	0	0	0	0	0	0	0	0	0
Eukaryota;Ascomycota;Eurotiomycetes;Eurotiales;Trichocomaceae;Sagenomella;Sagenomella striatispora	0	0	0	0	0	0	0	0	0	0	0	0	0	0	0	0	0	0	0	0	0	0	0	0	0	0	0	0	0	0	0	0	0	0	0	0	0	0	0	0	0	0	0	0	0	0	0	0	0
Eukaryota;Ascomycota;Pezizomycetes;Pezizales;NA;NA;Pezizales sp. ICMP 20644	0	5	0	0	0	0	0	0	0	0	0	8	0	0	7	0	0	0	0	0	0	0	0	0	0	0	0	0	0	0	0	0	5	0	0	0	0	0	0	0	0	0	0	0	0	0	0	0	0
Eukaryota;Ascomycota;Sordariomycetes;Diaporthales;Valsaceae;Phomopsis;Phomopsis columnaris	1	0	0	0	0	0	0	0	0	0	0	0	0	0	0	0	0	0	0	0	0	0	0	0	0	1	0	1	5	1	0	0	0	0	0	0	0	0	0	0	0	0	0	0	0	0	0	0	0
Eukaryota;Ascomycota;Sordariomycetes;Xylariales;Xylariaceae;Nemania;Nemania sp. 2 RV-2015	0	0	0	0	0	0	0	0	0	0	0	0	0	0	0	0	0	0	0	0	0	0	0	0	2	1	1	0	0	1	0	1	1	1	0	0	0	2	2	0	0	3	3	0	2	1	3	1	0
Eukaryota;Basidiomycota;Agaricomycetes;Agaricales;Agaricaceae;Agaricus;	0	0	0	0	0	0	0	0	0	0	0	0	0	0	0	0	0	0	0	0	0	0	0	0	0	0	0	0	0	0	0	0	0	0	0	0	0	0	0	0	0	0	0	0	0	0	0	0	0
Eukaryota;Basidiomycota;Agaricomycetes;Polyporales;Irpicaceae;Byssomerulius;Byssomerulius corium	0	0	0	0	0	0	0	0	0	0	0	0	0	0	0	0	0	0	0	0	0	0	0	0	0	25	0	0	0	0	0	0	0	0	0	0	0	0	0	0	0	0	0	0	0	0	0	0	0
Eukaryota;Ascomycota;Dothideomycetes;Pleosporales;Phaeosphaeriaceae;Phaeosphaeria;Phaeosphaeria juncicola	0	0	0	0	0	0	0	0	0	0	4	0	0	0	7	0	0	0	0	0	0	0	0	0	0	0	0	0	0	0	0	0	0	0	0	0	0	0	0	0	0	0	0	0	0	0	0	0	0
Eukaryota;Ascomycota;Eurotiomycetes;Chaetothyriales;Herpotrichiellaceae;NA;	0	0	0	0	0	0	0	0	0	0	0	0	0	0	0	0	0	0	0	0	0	0	0	0	0	0	0	0	0	0	0	0	0	0	0	0	0	0	0	0	0	0	0	0	0	0	0	0	0
Eukaryota;Ascomycota;Dothideomycetes;Capnodiales;Teratosphaeriaceae;Devriesia;Devriesia fraseriae	0	0	1	0	0	0	0	0	0	0	0	1	0	0	0	0	0	0	1	3	21	0	0	0	0	0	0	0	0	0	0	0	0	0	0	0	0	0	0	0	0	0	0	0	0	0	0	0	0
Eukaryota;Ascomycota;Sordariomycetes;Sordariales;Sordariaceae;Gelasinospora;Gelasinospora hippopotama	0	0	0	0	0	0	0	0	0	0	0	0	0	0	0	0	0	0	0	4	0	0	0	6	10	0	0	0	0	0	0	7	0	0	0	0	0	0	0	0	0	0	0	0	0	0	0	0	0
Eukaryota;NA;;NA;;NA;	0	0	0	0	0	0	0	0	0	0	0	0	0	0	0	0	0	0	0	0	0	0	0	0	0	0	0	0	0	0	0	0	0	0	0	0	0	0	0	0	0	0	0	0	0	0	0	0	0
Eukaryota;Ascomycota;Dothideomycetes;Capnodiales;Teratosphaeriaceae;Capnobotryella;Capnobotryella sp. MA 4659	3	2	2	1	2	2	1	2	2	1	2	1	0	2	2	1	0	1	0	0	0	1	0	0	0	0	0	0	0	0	0	0	0	0	0	0	0	0	0	0	0	0	0	0	0	0	0	0	0
Eukaryota;Ascomycota;Dothideomycetes;Dothideales;Dothioraceae;Pseudoseptoria;Pseudoseptoria obscura	0	0	0	0	0	0	0	0	0	0	0	0	0	0	0	0	0	0	0	0	0	0	0	0	0	0	0	9	0	0	0	0	0	0	0	0	0	0	0	0	0	0	0	0	0	0	0	19	0
Eukaryota;Basidiomycota;Agaricomycetes;Agaricales;Strophariaceae;Deconica;Deconica montana	0	0	0	0	0	0	0	0	0	0	0	3	0	0	0	0	0	0	0	0	0	0	0	0	0	0	0	0	0	0	0	0	0	0	0	0	0	0	0	0	0	0	0	0	0	0	0	0	0
Eukaryota;Basidiomycota;Agaricomycetes;Sebacinales;Serendipitaceae;Serendipita;Serendipita vermifera	0	0	0	0	0	0	0	0	0	0	0	0	0	0	0	0	0	0	0	0	0	0	0	0	0	0	0	0	0	0	0	0	0	0	0	0	0	0	0	0	0	0	0	0	0	0	0	0	0
Eukaryota;Mucoromycota;NA;Mucorales;Mucoraceae;Mucor;Mucor hiemalis	0	0	0	0	0	0	0	0	0	0	0	0	0	0	0	0	0	0	0	0	0	0	0	0	0	0	0	0	0	0	0	0	0	0	0	0	0	0	0	0	0	0	0	0	0	0	0	0	0
Eukaryota;Ascomycota;Sordariomycetes;Sordariales;Chaetomiaceae;Thielavia;	0	0	0	0	0	0	0	0	0	0	0	0	0	0	0	0	0	0	0	0	0	0	0	0	0	0	0	0	0	0	0	0	0	0	0	0	0	0	0	0	0	0	0	0	0	0	0	0	2
Eukaryota;Ascomycota;Sordariomycetes;Xylariales;Xylariaceae;Xylaria;Xylaria castorea	0	0	0	0	0	0	0	0	0	0	0	0	0	0	0	0	0	0	0	0	0	0	0	0	1	2	2	2	1	0	1	1	3	1	0	0	0	3	2	3	1	0	2	0	1	2	1	0	0
Eukaryota;Basidiomycota;Agaricomycetes;Corticiales;Corticiaceae;Hyphodontia;	0	0	0	0	0	0	0	0	0	0	0	0	0	0	0	0	0	0	0	0	0	0	0	0	0	0	0	0	0	0	0	0	0	0	0	0	0	0	0	0	0	0	0	0	0	0	0	0	0
Eukaryota;Ascomycota;Dothideomycetes;Botryosphaeriales;Botryosphaeriaceae;Diplodia;Diplodia corticola	10	0	0	0	0	0	0	0	0	0	0	0	0	0	0	0	0	0	0	0	0	0	4	0	0	0	6	0	0	0	0	0	0	0	0	0	5	0	0	0	0	0	0	0	5	0	0	0	0
Eukaryota;Ascomycota;Dothideomycetes;Pleosporales;Cucurbitariaceae;Pyrenochaeta;Pyrenochaeta lycopersici	0	0	0	0	0	0	0	0	0	0	0	0	0	0	0	0	0	0	0	0	0	0	0	0	0	0	0	0	0	0	0	0	0	0	0	0	0	0	0	0	0	0	0	0	0	0	0	0	0
Eukaryota;Ascomycota;Eurotiomycetes;Chaetothyriales;Herpotrichiellaceae;Cladophialophora;	2	0	0	0	0	0	0	0	1	0	1	0	0	0	0	0	2	0	0	0	0	1	0	0	0	0	0	0	0	0	0	0	0	0	0	0	0	0	0	0	0	0	0	0	0	0	1	0	0
Eukaryota;Ascomycota;Eurotiomycetes;Chaetothyriales;Herpotrichiellaceae;Exophiala;Exophiala castellanii	0	0	0	0	0	0	0	0	0	0	0	0	0	0	0	0	0	0	0	0	0	0	0	0	0	0	0	0	0	0	0	0	0	0	0	0	0	0	0	0	0	0	0	0	0	0	0	0	0
Eukaryota;Basidiomycota;Agaricomycetes;Agaricales;Tricholomataceae;Lepista;Lepista densifolia	0	0	0	0	0	0	0	0	0	0	0	0	0	0	0	0	0	0	0	0	0	0	0	0	0	0	0	0	0	0	0	0	0	0	0	0	0	0	0	0	0	0	0	0	0	0	0	0	0
Eukaryota;Ascomycota;Eurotiomycetes;Chaetothyriales;Trichomeriaceae;Knufia;Knufia tsunedae	4	2	3	2	2	1	0	3	1	1	1	2	0	1	1	0	0	1	0	0	0	0	1	3	0	0	0	0	0	0	0	0	0	0	0	0	0	0	0	0	0	0	1	0	1	0	0	0	0
Eukaryota;Basidiomycota;Agaricomycetes;Agaricales;Agaricaceae;Tulostoma;Tulostoma niveum	0	1	2	1	9	3	0	1	1	0	1	0	3	1	2	0	1	0	0	2	2	0	1	0	0	0	0	0	0	0	0	0	0	0	0	0	0	0	0	0	0	0	0	0	0	0	0	0	0
Eukaryota;Ascomycota;NA;NA;NA;Tetracladium;Tetracladium sp. S-16	0	0	0	0	0	0	0	0	0	0	0	0	0	0	0	0	0	0	0	0	0	0	0	0	0	0	0	0	0	0	0	0	0	0	0	0	0	0	0	0	0	0	0	0	0	0	0	0	0
Eukaryota;Basidiomycota;Agaricomycetes;Agaricales;Tricholomataceae;Lepista;Lepista irina	0	0	0	0	0	0	0	0	0	0	0	0	0	0	0	0	0	0	0	0	0	0	0	0	0	0	0	0	0	0	0	0	0	0	0	0	0	0	0	0	0	0	0	0	0	0	0	0	0
Eukaryota;Basidiomycota;Agaricomycetes;Hymenochaetales;Hymenochaetaceae;Fuscoporia;Fuscoporia ferrea	0	0	0	0	0	0	0	0	0	0	0	0	0	0	0	0	0	0	0	0	0	0	0	0	0	0	0	0	0	0	0	0	0	0	0	0	0	0	0	0	0	0	0	0	0	0	0	0	0
Eukaryota;Basidiomycota;Agaricomycetes;Agaricales;Cortinariaceae;Cortinarius;Cortinarius sp. 400 VM-2015	0	0	0	0	0	0	0	0	0	0	0	0	0	0	0	0	0	0	0	0	0	0	0	0	0	0	0	0	0	0	0	0	0	0	0	0	0	0	0	0	0	0	0	0	0	0	0	0	0
Eukaryota;Basidiomycota;Agaricomycetes;Polyporales;NA;NA;Aphyllophorales sp. WRCF-B4	0	0	0	0	0	0	0	0	0	0	0	0	4	0	0	0	0	0	0	0	0	0	0	0	0	0	0	0	0	0	0	0	0	10	0	0	0	0	0	0	0	0	0	0	0	0	6	0	0
Eukaryota;Ascomycota;Dothideomycetes;Pleosporales;Sporormiaceae;Preussia;	1	0	1	0	0	0	0	0	0	1	0	1	0	0	0	0	0	0	0	0	0	0	0	0	0	0	0	0	0	0	0	0	0	0	0	0	1	0	0	0	0	0	0	0	0	0	0	1	0
Eukaryota;Ascomycota;Eurotiomycetes;Chaetothyriales;NA;NA;Chaetothyriales sp. 16708	0	0	0	0	11	0	0	0	0	0	0	0	5	0	0	13	0	0	0	0	0	0	0	0	0	0	0	6	0	0	0	0	0	0	0	0	0	0	0	0	0	0	0	0	0	0	0	0	0
Eukaryota;Basidiomycota;Agaricomycetes;Agaricales;Entolomataceae;Entoloma;Entoloma sp. H27	0	0	0	0	0	0	0	0	0	0	0	0	0	0	0	0	0	0	0	0	0	0	0	0	14	0	0	0	0	1	0	0	8	12	0	0	0	0	0	0	0	0	0	0	0	0	0	0	0
Eukaryota;Ascomycota;Dothideomycetes;Dothideales;NA;NA;Dothideales sp. P44C001	24	0	0	0	0	0	0	0	0	0	0	0	0	0	0	0	0	0	0	0	0	0	0	0	0	12	0	0	0	0	0	0	0	0	0	0	0	0	0	0	0	0	0	0	0	0	0	0	0
Eukaryota;Ascomycota;Eurotiomycetes;Chaetothyriales;Herpotrichiellaceae;Cladophialophora;Cladophialophora bantiana	0	0	0	0	0	0	0	0	0	0	0	0	0	0	0	0	0	0	0	0	0	0	0	0	0	0	0	0	0	0	0	0	0	0	0	0	0	0	0	0	0	0	0	0	0	0	0	0	0
Eukaryota;Basidiomycota;Agaricomycetes;Corticiales;Corticiaceae;Lyomyces;Lyomyces organensis	0	0	0	0	0	0	0	0	0	0	0	0	0	0	0	0	0	0	0	0	0	0	0	0	0	0	0	0	0	0	0	0	0	0	0	0	0	0	0	0	0	0	0	0	0	0	0	0	0
Eukaryota;Ascomycota;Dothideomycetes;Pleosporales;Didymellaceae;Ascochyta;Ascochyta caulina	0	0	0	0	0	0	0	0	0	0	0	0	0	0	0	0	0	0	0	0	0	0	0	0	0	0	0	0	0	0	0	0	0	0	0	0	0	0	0	0	0	0	0	0	0	0	0	0	0
Eukaryota;Ascomycota;Leotiomycetes;NA;Pseudeurotiaceae;NA;	0	0	0	0	0	0	0	0	0	0	0	0	0	0	0	0	0	0	0	0	0	0	0	0	1	0	0	0	0	0	0	0	0	2	0	0	1	0	0	0	0	1	1	0	1	0	0	1	1
Eukaryota;Ascomycota;Saccharomycetes;Saccharomycetales;Lipomycetaceae;Lipomyces;Lipomyces anomalus	0	0	0	0	0	0	0	0	0	0	0	0	0	0	0	0	0	0	0	0	0	0	0	0	0	0	0	0	0	0	0	0	0	0	0	0	0	0	0	0	0	0	0	0	0	0	0	0	0
Eukaryota;Ascomycota;Sordariomycetes;Xylariales;Xylariaceae;Anthostomella;Anthostomella leucospermi	0	0	0	0	0	0	0	0	0	0	0	0	0	0	0	0	0	0	0	0	0	0	0	0	3	1	2	2	0	2	0	2	5	5	0	0	0	1	2	1	2	2	2	3	0	0	2	1	0
Eukaryota;Basidiomycota;Tremellomycetes;Filobasidiales;Piskurozymaceae;Solicoccozyma;Solicoccozyma aeria	0	0	0	0	0	0	0	0	0	0	0	0	0	0	0	0	0	0	0	0	0	0	0	0	0	0	0	0	0	0	0	0	0	1	0	0	1	0	0	1	0	2	0	0	0	0	0	0	1
Eukaryota;Mucoromycota;NA;Mortierellales;Mortierellaceae;Mortierella;Mortierella sp. OTU094 AN-2016	0	0	0	0	0	0	0	0	0	0	0	0	0	0	0	0	0	0	0	0	0	0	0	0	0	0	0	0	0	0	0	0	0	0	0	0	0	0	0	0	0	0	0	0	0	0	0	0	1
Eukaryota;Ascomycota;Dothideomycetes;Pleosporales;Pleosporaceae;Alternaria;Alternaria sp. BLE26	3	1	2	1	3	1	0	2	0	2	0	2	1	1	0	2	1	1	0	2	1	1	1	2	2	0	0	0	0	0	0	0	1	2	1	0	0	0	0	0	1	0	0	0	1	1	0	0	0
Eukaryota;Basidiomycota;Agaricomycetes;Thelephorales;Thelephoraceae;Tomentella;	0	0	0	0	0	0	0	0	0	0	0	0	0	0	0	0	0	0	0	0	0	0	0	0	0	0	0	0	0	0	0	0	0	0	0	0	0	0	0	0	0	0	0	0	0	0	0	0	0
Eukaryota;Ascomycota;Sordariomycetes;Coniochaetales;Coniochaetaceae;Coniochaeta;Coniochaeta gigantospora	7	0	8	2	3	1	0	2	1	0	0	3	2	0	0	3	0	3	1	1	0	1	0	2	0	0	0	0	0	0	0	0	0	0	0	0	0	0	0	0	0	0	0	0	0	0	0	0	0
Eukaryota;Ascomycota;NA;;NA;Tetracladium;Tetracladium marchalianum	2	0	0	0	1	0	0	0	0	0	0	1	2	0	0	1	0	0	0	0	2	0	0	0	3	3	2	1	1	0	0	4	4	2	0	1	0	1	0	1	1	4	4	0	0	0	0	0	0
Eukaryota;Ascomycota;Sordariomycetes;Hypocreales;Nectriaceae;Cosmospora;Cosmospora viridescens	0	0	0	0	0	0	0	0	0	0	0	0	0	0	0	0	0	0	0	0	0	0	0	0	0	0	0	0	0	0	0	0	0	0	0	0	0	0	0	0	0	0	0	0	0	0	0	0	0
Eukaryota;Ascomycota;Dothideomycetes;Pleosporales;Melanommataceae;Pleotrichocladium;Pleotrichocladium opacum	0	0	0	0	0	0	0	0	0	0	0	0	0	0	0	0	0	0	0	0	0	0	0	0	0	0	0	0	0	0	0	0	0	0	0	0	0	0	0	0	0	0	0	0	0	0	0	0	0
Eukaryota;Ascomycota;Dothideomycetes;Pleosporales;Pleosporaceae;Stemphylium;	2	0	0	1	4	0	1	3	1	1	0	2	1	3	0	1	0	1	0	0	0	1	0	1	0	1	0	0	0	0	0	0	0	0	0	0	0	0	0	0	1	0	1	0	0	1	0	0	0
Eukaryota;Ascomycota;Pezizomycetes;Pezizales;Pyronemataceae;Kotlabaea;Kotlabaea danuviana	0	0	0	0	0	0	0	0	0	0	0	0	0	0	0	0	0	0	0	0	0	0	0	0	0	0	9	0	0	5	0	0	0	0	0	0	0	0	0	0	0	0	0	0	0	7	11	0	0
Eukaryota;Ascomycota;Dothideomycetes;Pleosporales;Pleosporaceae;Alternaria;Alternaria consortialis	3	0	0	1	0	2	0	0	0	0	0	2	0	0	0	0	0	0	0	1	0	0	0	0	0	1	1	0	0	0	0	0	0	1	0	0	0	1	0	0	0	0	0	0	0	0	2	0	0
Eukaryota;Ascomycota;Sordariomycetes;Hypocreales;Bionectriaceae;Hydropisphaera;Hydropisphaera erubescens	0	0	0	0	0	0	0	0	0	0	0	0	0	0	0	0	0	0	0	0	0	0	0	0	0	0	0	0	0	0	0	0	0	0	0	0	0	0	0	0	0	0	0	0	0	0	0	0	0
Eukaryota;Basidiomycota;Agaricomycetes;Agaricales;Pluteaceae;Pluteus;Pluteus longistriatus	0	0	0	0	0	0	0	0	0	0	0	0	0	0	0	0	0	0	0	0	0	0	0	0	0	0	0	0	0	0	0	0	0	0	0	0	0	0	0	0	0	0	0	0	0	0	0	0	0
Eukaryota;Ascomycota;Eurotiomycetes;Chaetothyriales;Trichomeriaceae;Knufia;Knufia petricola	0	0	0	0	0	0	41	0	0	0	0	0	0	0	1	1	0	0	0	0	0	0	0	0	0	0	0	0	0	0	0	0	0	0	0	0	0	0	0	0	0	1	0	0	0	0	0	0	0
Eukaryota;Ascomycota;Leotiomycetes;NA;;NA;	0	0	0	0	0	0	0	0	0	0	0	0	0	0	0	0	0	0	0	0	0	0	0	0	0	0	0	0	0	0	0	0	0	0	0	0	0	0	0	0	0	0	0	0	0	0	0	0	2
Eukaryota;Basidiomycota;Agaricomycetes;Geastrales;Geastraceae;Geastrum;Geastrum floriforme	4	2	2	0	8	2	0	0	1	3	3	3	0	1	1	2	3	1	1	2	0	3	0	2	0	0	0	0	0	0	0	0	0	0	0	0	0	0	0	0	0	0	0	0	0	0	0	0	0
Eukaryota;Ascomycota;Dothideomycetes;Capnodiales;Teratosphaeriaceae;Capnobotryella;Capnobotryella sp. nov. NH4-3	2	2	3	0	4	0	2	1	1	2	1	0	1	1	1	0	2	2	0	1	0	1	1	0	1	1	1	0	0	0	1	0	0	2	0	0	2	1	0	0	0	0	2	0	0	0	1	0	0
Eukaryota;Basidiomycota;Tremellomycetes;Tremellales;Trimorphomycetaceae;Saitozyma;Saitozyma podzolica	0	0	0	0	1	0	0	0	0	0	0	0	0	0	0	0	0	0	0	0	0	0	0	0	0	0	0	0	0	0	0	0	0	0	0	0	0	0	0	0	0	0	0	0	0	0	0	0	1
Eukaryota;Basidiomycota;Tremellomycetes;Trichosporonales;Trichosporonaceae;Cutaneotrichosporon;Cutaneotrichosporon curvatus	0	0	0	0	0	0	0	0	0	0	0	0	0	0	0	0	0	0	0	0	0	0	0	0	0	0	0	0	0	0	0	0	0	0	0	0	0	0	0	0	0	0	0	0	0	0	0	0	0
Eukaryota;Ascomycota;Lecanoromycetes;Caliciales;Caliciaceae;Buellia;Buellia punctata	0	28	0	7	0	0	0	0	0	0	0	0	0	0	0	0	0	0	0	0	0	0	0	11	0	0	0	0	0	0	0	0	0	0	0	0	0	0	0	0	0	0	0	0	0	0	0	0	0
Eukaryota;Basidiomycota;Agaricomycetes;Agaricales;Schizophyllaceae;Schizophyllum;Schizophyllum commune	0	0	0	0	0	0	0	0	0	0	0	0	0	0	0	0	0	0	0	0	0	0	0	0	0	0	0	0	0	0	0	0	0	0	0	0	0	0	0	0	0	0	0	0	0	0	0	0	0
Eukaryota;Ascomycota;Dothideomycetes;Capnodiales;Teratosphaeriaceae;NA;	6	2	4	1	1	1	1	1	3	3	0	5	2	2	1	0	0	4	0	1	2	0	3	2	0	0	1	0	0	0	0	0	0	0	0	0	0	0	0	0	0	0	0	0	0	0	0	1	0
Eukaryota;Ascomycota;Eurotiomycetes;Eurotiales;Aspergillaceae;Penicillium;Penicillium sp. xz28	0	0	0	0	0	0	0	0	0	0	0	0	0	0	0	0	0	0	0	0	0	0	0	0	0	10	0	0	0	0	0	0	0	10	0	0	0	0	0	0	0	13	6	0	9	0	0	0	0
Eukaryota;Basidiomycota;Agaricomycetes;Agaricales;Agaricaceae;Tulostoma;Tulostoma beccarianum	3	3	1	2	4	2	1	3	3	1	3	3	3	1	0	3	0	2	1	4	0	1	0	4	0	0	0	0	0	0	0	0	0	0	0	0	0	0	0	0	0	0	0	0	0	0	0	0	0
Eukaryota;Ascomycota;Leotiomycetes;Helotiales;NA;Cadophora;Cadophora sp. AU_BD06	0	0	0	0	0	0	0	0	0	0	0	0	0	0	0	0	0	0	0	0	0	0	0	0	0	0	0	0	0	0	0	0	0	0	0	0	0	0	0	0	0	0	0	0	0	0	0	0	0
Eukaryota;Mucoromycota;NA;Mortierellales;Mortierellaceae;Mortierella;Mortierella pseudozygospora	0	0	0	0	0	0	0	0	0	0	0	0	0	0	0	0	0	0	0	0	0	0	0	0	0	0	0	0	0	0	0	0	0	0	0	0	0	0	0	0	0	0	0	0	0	0	0	0	0
Eukaryota;Ascomycota;NA;NA;NA;Tetracladium;Tetracladium sp.	3	1	5	1	10	1	1	2	1	3	2	2	0	0	1	2	0	2	1	1	2	1	0	1	0	1	0	0	0	0	1	0	0	1	0	0	0	0	0	0	0	0	0	0	0	0	0	0	0
Eukaryota;Basidiomycota;Agaricomycetes;NA;;NA;	0	0	0	0	0	0	0	0	0	0	0	0	0	0	0	0	0	0	0	0	0	0	0	0	0	0	0	0	0	0	0	0	0	0	0	0	0	0	0	0	0	0	0	0	0	0	0	0	0
Eukaryota;Ascomycota;Dothideomycetes;Pleosporales;Pleosporaceae;Pyrenophora;Pyrenophora seminiperda	0	0	0	0	12	0	9	8	0	0	0	0	3	0	0	0	0	8	0	8	0	0	0	0	0	0	0	0	0	0	0	0	0	0	0	0	0	0	0	0	0	0	0	0	0	0	6	0	0
Eukaryota;Ascomycota;Eurotiomycetes;Eurotiales;Aspergillaceae;Penicillium;Penicillium brevicompactum	0	0	0	0	0	0	0	0	0	0	0	0	0	0	0	0	0	0	0	0	0	0	0	0	0	0	0	0	0	0	0	0	0	0	0	0	0	0	0	0	0	0	0	0	0	0	0	0	2
Eukaryota;Ascomycota;Sordariomycetes;Xylariales;Xylariaceae;NA;Xylariaceae sp. genotype 418	0	0	0	0	0	0	0	0	0	0	0	0	0	0	0	0	0	0	0	0	0	0	0	0	2	1	1	3	2	2	2	2	4	11	0	0	0	2	2	1	4	3	3	0	3	5	1	1	0
Eukaryota;Basidiomycota;Agaricomycetes;Agaricales;Psathyrellaceae;Coprinopsis;	0	0	0	0	0	0	0	6	0	0	0	0	0	0	0	0	0	0	0	0	0	0	0	0	0	0	0	0	0	0	0	0	0	0	0	0	0	0	0	0	0	0	0	0	0	0	0	0	0
Eukaryota;Ascomycota;Dothideomycetes;Dothideales;Dothioraceae;Hormonema;	1	1	0	0	1	0	2	2	0	0	2	0	1	0	0	0	0	0	1	2	0	0	0	0	2	0	4	0	0	2	2	1	0	0	0	2	0	0	0	0	0	1	0	0	3	0	0	1	0
Eukaryota;Basidiomycota;Tremellomycetes;Filobasidiales;Piskurozymaceae;Solicoccozyma;Solicoccozyma terreus	0	0	1	2	1	0	1	2	1	0	1	1	0	4	2	1	0	0	0	1	2	0	0	0	2	3	0	1	0	1	1	0	3	1	0	0	1	3	1	0	0	3	2	0	3	0	0	1	0
Eukaryota;Ascomycota;Sordariomycetes;Xylariales;Diatrypaceae;Diatrypella;Diatrypella verruciformis	12	0	0	0	10	0	0	0	2	0	4	0	0	0	6	6	0	6	0	0	0	0	2	0	0	0	0	9	0	0	0	0	0	0	0	0	0	0	0	0	0	0	0	0	0	0	0	0	0
Eukaryota;Mucoromycota;NA;Umbelopsidales;Umbelopsidaceae;Umbelopsis;Umbelopsis sp. C_1_BESC_294ad	0	0	0	0	0	0	0	0	0	0	0	0	0	0	25	30	0	1	0	0	0	1	0	0	0	0	0	0	0	0	0	0	0	0	0	0	0	0	0	0	0	0	0	0	0	0	0	0	0
Eukaryota;Ascomycota;Dothideomycetes;Capnodiales;Mycosphaerellaceae;Mycosphaerella;Mycosphaerella sp. AM-2006c	3	1	0	2	2	1	0	2	1	1	1	0	1	3	0	0	0	0	1	2	0	2	0	0	0	1	0	0	0	0	2	0	0	2	0	26	0	1	0	0	0	2	1	0	0	0	0	0	0
Eukaryota;Basidiomycota;Agaricomycetes;Agaricales;Tricholomataceae;Dermoloma;Dermoloma sp. SAV4102	0	0	0	0	0	0	0	0	0	0	0	0	0	0	0	0	0	0	0	0	0	0	0	0	0	0	0	0	0	0	0	0	0	0	0	0	0	0	0	0	0	0	0	0	0	0	0	0	0
Eukaryota;Ascomycota;Eurotiomycetes;Chaetothyriales;Herpotrichiellaceae;Cladophialophora;Cladophialophora carrionii	0	0	0	0	0	0	0	0	0	0	0	0	0	0	0	0	0	0	0	0	0	0	0	0	0	0	0	0	0	0	0	0	0	0	0	0	0	0	0	0	0	0	0	0	0	0	0	0	0
Eukaryota;Ascomycota;Leotiomycetes;Helotiales;NA;NA;Helotiales sp. REF045	0	0	0	0	0	0	0	0	0	0	0	0	0	0	0	0	0	0	0	0	0	0	0	0	0	0	0	0	0	0	0	0	0	0	0	0	0	0	0	0	0	0	0	0	0	0	0	0	0
Eukaryota;Ascomycota;Sordariomycetes;Hypocreales;Nectriaceae;Neonectria;	0	0	0	0	0	0	0	0	0	0	0	0	0	0	0	0	0	0	0	0	0	0	0	0	0	0	0	0	0	0	0	0	0	0	0	0	0	0	0	0	0	0	0	0	0	0	0	0	0
Eukaryota;Ascomycota;Eurotiomycetes;NA;NA;Spiromastix;Spiromastix sp. F19	0	0	7	0	10	0	0	0	0	0	12	0	0	1	0	0	0	0	0	6	0	0	0	0	0	0	0	0	0	0	0	0	0	0	0	0	0	0	0	0	0	0	0	0	0	0	0	0	0
Eukaryota;Ascomycota;Geoglossomycetes;Geoglossales;Geoglossaceae;Geoglossum;Geoglossum vleugelianum	0	0	0	0	0	0	0	0	0	0	0	0	0	0	0	0	0	0	0	0	0	0	0	0	0	0	0	0	0	0	0	0	0	0	0	0	0	0	0	0	0	0	0	0	0	0	0	0	0
Eukaryota;Mucoromycota;Glomeromycetes;Diversisporales;Diversisporaceae;Diversispora;Diversispora celata	0	0	0	0	0	0	0	0	0	0	0	0	0	0	0	0	0	0	0	0	0	0	0	0	0	0	0	0	0	0	0	0	0	0	0	0	0	0	0	0	0	0	0	0	0	0	0	0	0
Eukaryota;Mucoromycota;NA;Mortierellales;NA;;	0	0	0	0	0	0	0	0	0	0	0	0	0	0	0	0	0	0	0	0	0	0	0	0	0	0	0	0	0	0	0	0	0	0	0	0	0	0	0	0	0	0	0	0	0	0	0	0	0
Eukaryota;Basidiomycota;Agaricomycetes;Agaricales;Clavariaceae;Clavaria;Clavaria cf. fumosa TENN043695	0	0	0	0	0	0	0	0	0	0	0	0	0	0	0	0	0	0	0	0	0	0	0	0	0	0	0	0	0	0	0	0	0	0	0	0	0	0	0	0	0	0	0	0	0	0	0	0	0
Eukaryota;Ascomycota;Dothideomycetes;Dothideales;Dothioraceae;Hormonema;Hormonema viticola	1	2	1	0	0	1	0	0	0	0	0	1	0	1	1	2	0	0	0	0	0	1	0	2	2	1	0	1	0	1	0	0	3	4	0	0	3	1	1	0	1	0	4	0	0	0	1	0	0
Eukaryota;Ascomycota;Dothideomycetes;Pleosporales;Pleosporaceae;Pithomyces;Pithomyces chartarum	23	7	0	0	10	0	0	0	0	0	7	0	0	0	0	0	0	0	0	0	0	0	0	0	0	0	0	0	0	0	0	0	0	7	0	0	0	2	0	0	0	0	0	0	0	0	0	7	0
Eukaryota;Ascomycota;Dothideomycetes;Pleosporales;NA;NA;Pleosporales sp. r292	0	0	8	0	29	0	0	0	0	0	0	0	0	0	0	0	0	0	6	0	3	0	0	0	0	0	4	0	0	0	0	0	0	0	10	0	0	0	0	0	0	0	4	0	0	0	0	0	0
Eukaryota;Ascomycota;Sordariomycetes;Hypocreales;Nectriaceae;Cosmospora;	0	0	0	0	0	0	0	0	0	0	0	0	0	0	0	0	0	0	0	0	0	0	0	0	0	0	0	0	0	0	0	0	0	0	0	0	0	0	0	0	0	0	0	0	0	0	0	0	0
Eukaryota;Ascomycota;NA;;NA;Tetracladium;	0	0	0	0	0	0	0	0	0	0	0	0	0	0	0	0	0	0	0	0	0	0	0	0	0	0	0	0	0	0	0	0	0	0	0	0	0	0	0	0	0	0	0	0	0	0	0	0	0
Eukaryota;Basidiomycota;Agaricomycetes;Agaricales;Strophariaceae;Pholiota;Pholiota adiposa	0	0	0	0	0	0	0	0	0	0	0	0	0	0	0	0	0	0	0	0	0	0	0	0	0	0	0	0	0	0	0	0	0	0	0	0	0	0	0	0	0	0	0	0	0	0	0	0	0
Eukaryota;Ascomycota;Eurotiomycetes;Eurotiales;Aspergillaceae;Penicillium;Penicillium longicatenatum	0	0	0	0	0	0	0	0	0	0	0	0	0	0	0	0	0	0	0	0	0	0	0	0	0	0	0	0	0	1	0	0	0	0	0	0	0	0	0	0	0	0	0	0	0	0	0	0	3
Eukaryota;Ascomycota;Eurotiomycetes;Chaetothyriales;Herpotrichiellaceae;NA;Herpotrichiellaceae sp. wF5	0	0	0	0	0	0	0	0	0	0	0	0	0	0	0	0	0	0	0	0	0	0	0	0	0	0	0	0	0	0	0	0	0	0	0	0	0	0	0	0	0	0	0	0	0	0	0	0	0
Eukaryota;Basidiomycota;Agaricomycetes;Agaricales;Cortinariaceae;Hebeloma;Hebeloma dunense	0	0	0	0	0	0	0	0	0	0	0	0	0	0	0	0	0	0	0	0	0	0	0	0	0	0	0	0	0	0	0	0	0	0	0	0	0	0	0	0	0	0	0	0	0	0	0	0	0
Eukaryota;Ascomycota;Dothideomycetes;NA;NA;NA;Dothideomycetes sp.	16	8	0	0	19	0	4	0	9	7	0	5	0	0	0	0	0	0	0	0	7	0	1	0	0	0	0	0	0	0	0	0	0	0	0	0	0	0	0	0	0	0	0	0	0	0	0	0	0
Eukaryota;Ascomycota;Sordariomycetes;Sordariales;Chaetomiaceae;Humicola;	0	0	0	0	0	0	0	0	0	0	0	0	0	0	0	0	0	0	0	0	0	0	0	0	0	0	0	0	0	0	0	0	0	0	0	0	0	0	0	0	0	0	0	0	0	0	0	0	2
Eukaryota;Ascomycota;Leotiomycetes;Helotiales;NA;NA;Helotiales sp. REF050	0	0	0	0	0	0	0	0	0	0	0	0	0	0	0	0	0	0	0	0	0	0	0	0	0	0	0	0	0	0	0	0	0	0	0	0	0	0	0	0	0	0	0	0	0	0	0	0	0
Eukaryota;Ascomycota;Dothideomycetes;Pleosporales;Pleosporaceae;NA;	11	3	4	2	3	2	0	1	0	0	0	3	1	2	1	1	1	1	0	1	2	0	0	1	0	0	0	0	0	0	0	0	0	1	0	0	0	0	0	0	0	1	3	0	1	1	2	0	0
Eukaryota;Ascomycota;Eurotiomycetes;Chaetothyriales;NA;NA;Chaetothyriales sp. EXP0398F	12	4	0	1	9	3	1	3	2	4	2	2	3	1	2	4	2	0	3	5	1	1	1	1	0	0	0	0	0	0	0	0	0	0	0	0	0	0	0	0	2	1	0	0	0	0	0	0	0
Eukaryota;Ascomycota;Eurotiomycetes;Chaetothyriales;NA;NA;Chaetothyriales sp. MP-2014	0	0	0	0	0	0	0	0	0	0	0	0	0	0	0	0	0	0	0	0	0	0	0	0	0	0	0	0	0	0	0	0	0	0	0	0	0	0	0	0	0	0	0	0	0	0	0	0	0
Eukaryota;Ascomycota;Sordariomycetes;Hypocreales;NA;;	0	0	0	0	1	0	0	0	0	0	0	0	0	0	0	0	0	0	0	0	0	0	0	0	0	0	0	0	0	0	0	0	0	0	0	0	0	0	0	0	0	0	0	0	0	0	0	0	0
Eukaryota;Basidiomycota;Agaricomycetes;Thelephorales;Thelephoraceae;Tomentella;Tomentella atramentaria	0	0	0	0	0	0	0	0	0	0	0	0	0	0	0	0	0	0	0	0	0	0	0	0	0	0	0	0	0	0	0	0	0	0	0	0	0	0	0	0	0	0	0	0	0	0	0	0	0
Eukaryota;Ascomycota;Dothideomycetes;Pleosporales;Phaeosphaeriaceae;NA;	12	0	2	0	7	4	11	6	1	1	4	4	4	1	4	3	0	3	2	2	2	1	2	3	0	0	1	0	0	0	0	0	0	0	0	0	0	0	0	0	0	0	0	1	0	0	0	0	0
Eukaryota;Ascomycota;Sordariomycetes;Hypocreales;Nectriaceae;Fusarium;Fusarium oxysporum	0	0	0	0	0	0	0	0	0	0	0	0	0	0	0	0	0	0	0	0	0	0	0	0	0	0	0	0	0	0	0	0	0	0	0	0	0	0	0	0	0	0	0	0	0	0	0	0	2
Eukaryota;Basidiomycota;Agaricomycetes;Russulales;Peniophoraceae;Peniophora;	0	0	0	0	21	0	0	0	0	0	0	15	13	0	0	0	0	0	0	0	8	0	0	0	6	0	0	0	0	0	0	0	0	0	0	0	0	0	4	0	0	0	0	0	0	0	0	0	0
Eukaryota;Mucoromycota;Glomeromycetes;Glomerales;Glomeraceae;Glomus;Glomus versiforme	0	0	0	0	0	0	0	0	0	0	0	0	0	0	0	0	0	0	0	0	0	0	0	0	0	0	0	0	0	0	0	0	0	0	0	0	0	0	0	0	0	0	0	0	0	0	0	0	0
Eukaryota;Ascomycota;Leotiomycetes;NA;NA;Scytalidium;Scytalidium sp. JCM 28058	0	0	0	0	0	0	0	0	0	0	0	0	0	0	0	0	0	0	0	0	0	0	0	0	0	0	0	0	0	0	0	0	0	0	0	0	0	0	0	0	0	0	0	0	0	0	0	0	0
Eukaryota;Ascomycota;Sordariomycetes;Hypocreales;Hypocreaceae;Trichoderma;Trichoderma atroviride	0	0	0	0	0	0	0	0	0	0	0	0	0	0	0	0	0	0	0	0	0	0	0	0	0	0	0	0	0	0	0	0	0	0	0	0	0	0	0	0	0	0	0	0	0	0	0	0	0
Eukaryota;Ascomycota;Dothideomycetes;Pleosporales;Didymosphaeriaceae;Paraphaeosphaeria;Paraphaeosphaeria sporulosa	0	0	0	0	0	0	0	0	0	0	0	0	0	0	0	0	0	0	0	0	0	0	0	0	0	0	0	0	0	0	0	0	0	0	0	0	0	0	0	0	0	0	0	0	0	0	0	0	0
Eukaryota;Ascomycota;Dothideomycetes;Pleosporales;Pleosporaceae;Pyrenophora;Pyrenophora leucospermi	27	8	0	0	13	0	8	0	0	0	0	10	0	7	0	0	0	0	0	0	0	0	10	9	0	0	0	0	0	0	0	0	0	0	0	0	0	0	0	0	0	0	0	0	0	0	0	0	0
Eukaryota;Basidiomycota;Agaricomycetes;Corticiales;Corticiaceae;Athelopsis;Athelopsis subinconspicua	0	0	0	0	0	0	0	0	0	0	0	0	0	0	0	0	0	0	0	0	0	0	0	0	0	0	0	0	0	0	0	0	0	0	0	0	0	0	0	0	0	0	0	0	0	0	0	0	0
Eukaryota;Basidiomycota;Agaricomycetes;Polyporales;Polyporaceae;Ganoderma;	0	0	0	0	0	0	0	0	0	0	0	0	0	0	0	0	0	0	0	0	0	0	0	0	0	0	0	0	0	0	0	0	0	0	0	0	0	0	0	0	0	0	0	0	0	9	0	0	0
Eukaryota;Ascomycota;Dothideomycetes;Capnodiales;Teratosphaeriaceae;Devriesia;Devriesia pseudoamericana	9	3	4	2	7	4	3	3	1	3	2	2	0	3	4	1	4	2	0	1	1	0	0	2	4	1	2	1	0	2	5	0	1	1	0	0	0	0	0	1	2	3	1	0	1	1	3	1	0
Eukaryota;Basidiomycota;Agaricomycetes;Agaricales;Marasmiaceae;Marasmius;Marasmius tantulus	0	0	0	0	0	0	0	0	0	0	0	0	0	0	0	0	0	0	0	0	0	0	0	0	0	0	0	0	0	0	0	0	0	0	0	0	0	0	0	0	0	0	0	0	0	0	0	0	0
Eukaryota;Basidiomycota;Agaricomycetes;Corticiales;Corticiaceae;Lyomyces;Lyomyces sambuci	0	0	0	0	0	0	0	0	0	0	0	0	0	0	0	0	0	0	0	0	0	0	0	0	0	0	0	0	0	0	4	0	0	0	0	0	0	0	0	0	0	0	0	0	0	0	0	0	0
Eukaryota;Ascomycota;Dothideomycetes;Pleosporales;Pleosporaceae;Alternaria;Alternaria infectoria	50	0	0	0	32	0	0	0	0	0	0	0	0	0	0	0	0	2	0	0	1	0	0	0	0	0	0	1	0	0	0	0	1	1	0	0	0	0	0	0	0	0	0	0	0	0	0	1	0
Eukaryota;Ascomycota;Sordariomycetes;Glomerellales;Plectosphaerellaceae;NA;	0	0	0	0	0	0	0	0	0	0	0	0	0	0	0	0	0	0	0	0	0	0	0	0	0	0	0	0	0	0	0	0	0	0	0	0	0	0	0	0	0	0	0	0	0	0	0	0	0
Eukaryota;Basidiomycota;Agaricomycetes;Russulales;Peniophoraceae;Peniophora;Peniophora sp. 1 LR-2016	37	0	0	0	24	0	6	0	0	0	13	0	0	0	0	0	0	1	0	0	0	12	0	0	0	0	0	0	0	0	4	0	0	0	2	0	0	0	0	0	0	0	0	0	0	0	0	0	0
Eukaryota;Ascomycota;Eurotiomycetes;Chaetothyriales;Herpotrichiellaceae;Cladophialophora;Cladophialophora sp.	0	0	0	0	0	0	0	0	0	0	0	0	0	0	0	0	0	0	0	0	0	0	0	0	0	0	0	0	0	0	0	0	0	0	0	0	0	0	0	0	0	0	0	0	0	0	0	0	0
Eukaryota;Ascomycota;Dothideomycetes;Capnodiales;Cladosporiaceae;Cladosporium;Cladosporium rhusicola	0	0	0	0	0	0	0	0	0	0	0	0	0	0	0	0	0	0	0	0	0	0	0	0	0	0	0	0	0	0	0	0	1	0	0	0	0	0	0	0	0	0	0	0	0	0	0	0	0
Eukaryota;Ascomycota;Dothideomycetes;Pleosporales;Pleosporaceae;Alternaria;Alternaria atra	10	2	2	1	4	2	2	4	5	2	1	5	0	4	2	3	2	2	0	1	2	1	1	1	0	0	2	3	3	3	1	0	2	2	0	0	1	2	3	0	2	4	0	0	2	2	1	4	0
Eukaryota;Ascomycota;Saccharomycetes;Saccharomycetales;Debaryomycetaceae;Debaryomyces;	0	0	0	0	0	0	0	0	0	0	0	0	0	0	0	0	0	0	0	0	0	0	0	0	0	0	0	0	0	0	0	0	0	0	0	0	0	0	0	0	0	0	0	0	0	0	0	0	0
Eukaryota;Basidiomycota;Tremellomycetes;Filobasidiales;Piskurozymaceae;Solicoccozyma;Solicoccozyma terricola	0	0	0	0	0	0	0	0	0	0	0	0	0	0	0	0	0	0	0	0	0	0	0	0	0	0	0	0	0	0	0	0	0	0	0	0	0	0	0	0	0	0	0	0	0	0	0	0	0
Eukaryota;Ascomycota;Sordariomycetes;Sordariales;Lasiosphaeriaceae;Podospora;Podospora glutinans	0	0	0	0	0	0	0	0	0	0	0	0	0	0	0	0	0	0	0	0	0	0	0	0	1	0	0	0	0	1	0	1	0	0	0	0	1	0	0	0	0	0	0	0	2	0	0	1	0
Eukaryota;Ascomycota;Eurotiomycetes;Chaetothyriales;Herpotrichiellaceae;Exophiala;Exophiala psychrophila	0	0	0	0	0	0	0	0	0	0	0	0	0	0	0	0	0	0	0	0	0	0	0	0	0	0	0	0	0	0	0	0	0	0	0	0	0	0	0	0	0	0	0	0	0	0	0	0	0
Eukaryota;Chytridiomycota;Chytridiomycetes;Lobulomycetales;Lobulomycetaceae;Lobulomyces;Lobulomyces sp. JEL178	0	0	0	0	0	0	0	0	0	0	0	0	0	0	0	0	0	0	0	0	0	0	0	0	0	0	0	0	0	0	0	0	0	0	0	0	0	0	0	0	0	0	0	0	0	0	0	0	0
Eukaryota;Ascomycota;Dothideomycetes;Pleosporales;Coniothyriaceae;Coniothyrium;	0	0	0	0	0	0	0	0	0	0	0	0	0	0	0	0	0	0	0	0	0	0	0	0	13	0	0	0	0	0	0	0	5	10	0	0	0	0	0	0	0	25	8	0	0	10	0	0	0
Eukaryota;Ascomycota;Dothideomycetes;Pleosporales;NA;NA;Pleosporales sp. r059	17	6	7	6	12	4	4	4	3	2	6	7	4	5	4	1	1	7	0	4	2	3	1	3	0	1	3	0	0	0	1	3	2	1	0	0	0	1	0	0	0	1	1	4	2	0	0	0	0
Eukaryota;Basidiomycota;Agaricomycetes;Agaricales;Lycoperdaceae;Disciseda;Disciseda candida	22	9	0	0	9	0	0	13	0	0	10	11	0	7	10	0	0	17	0	9	6	0	0	12	0	0	0	0	0	0	0	0	0	0	0	0	0	0	0	0	0	0	0	0	0	0	0	0	0
Eukaryota;Ascomycota;Eurotiomycetes;Chaetothyriales;Herpotrichiellaceae;Cladophialophora;Cladophialophora sp. KO-groupK 2014	0	27	0	10	0	0	0	0	0	0	0	35	0	33	15	0	0	0	0	13	0	0	1	0	0	0	0	0	0	0	0	0	0	0	0	0	0	0	0	0	0	0	0	0	0	0	0	0	0
Eukaryota;Ascomycota;Sordariomycetes;Hypocreales;Hypocreaceae;Trichoderma;Trichoderma citrinoviride	0	0	0	0	13	6	0	0	0	8	0	0	3	0	0	0	0	9	0	0	0	0	0	0	0	0	0	0	0	0	0	0	0	0	0	0	0	0	0	0	0	0	0	0	0	0	0	0	0
Eukaryota;Ascomycota;Dothideomycetes;Pleosporales;Phaeosphaeriaceae;Didymocyrtis;	0	0	0	0	0	0	0	0	0	0	0	0	0	0	0	0	0	0	0	0	0	0	0	0	16	9	0	0	0	8	0	0	11	19	6	0	0	0	0	11	12	11	0	0	9	10	0	15	0
Eukaryota;Ascomycota;Dothideomycetes;Capnodiales;Cladosporiaceae;Neocladosporium;Neocladosporium leucadendri	12	6	0	0	10	0	5	11	0	0	0	5	0	9	0	3	0	10	0	0	0	0	0	0	0	0	6	10	0	0	0	6	16	7	0	0	0	0	0	4	0	20	0	0	0	0	0	0	0
Eukaryota;Mucoromycota;NA;Mortierellales;Mortierellaceae;Mortierella;Mortierella capitata	0	0	0	0	0	0	0	0	0	0	0	0	0	0	0	0	0	0	0	0	0	0	0	0	0	0	0	0	0	0	0	0	0	0	0	0	0	0	0	0	0	0	0	0	0	0	0	0	8
Eukaryota;Mucoromycota;NA;Mortierellales;Mortierellaceae;Mortierella;Mortierella gamsii	0	0	0	0	0	0	0	0	0	0	0	0	0	0	0	0	0	0	0	0	0	0	0	0	0	0	0	0	0	0	0	0	0	0	0	0	0	0	0	0	0	0	0	0	0	0	0	0	0
Eukaryota;Ascomycota;Archaeorhizomycetes;Archaeorhizomycetales;Archaeorhizomycetaceae;Archaeorhizomyces;Archaeorhizomyces borealis	0	0	0	0	0	0	0	0	0	0	0	0	0	0	0	0	0	0	0	0	0	0	0	0	0	0	0	0	0	0	0	0	0	0	0	0	0	0	0	0	0	0	0	0	0	0	0	0	0
Eukaryota;Ascomycota;Sordariomycetes;Hypocreales;Nectriaceae;Ilyonectria;	0	0	0	0	0	0	0	0	0	0	0	0	0	0	0	0	0	0	0	0	0	0	0	0	0	0	0	0	0	0	0	0	0	0	0	0	0	0	0	0	0	0	0	0	0	0	0	0	1
Eukaryota;Basidiomycota;Agaricomycetes;Cantharellales;NA;Minimedusa;Minimedusa polyspora	24	0	17	8	11	7	0	14	0	0	13	14	0	0	0	11	4	11	3	0	10	0	0	10	0	0	0	0	0	0	0	0	0	0	0	0	0	0	0	0	0	0	0	0	0	0	0	0	0
Eukaryota;Ascomycota;Dothideomycetes;Pleosporales;Phaeosphaeriaceae;Parastagonospora;	0	0	0	0	0	0	0	0	0	0	0	0	0	0	0	0	0	0	0	0	0	0	0	0	0	0	0	0	0	0	0	0	0	0	0	0	0	0	0	0	0	0	0	0	0	0	0	0	0
Eukaryota;Mucoromycota;NA;Mortierellales;Mortierellaceae;Mortierella;Mortierella globulifera	0	0	0	0	0	0	0	0	0	0	0	0	0	0	0	0	0	0	0	0	0	0	0	0	0	0	0	0	0	0	0	0	0	0	0	0	0	0	0	0	0	0	0	0	0	0	0	0	0
Eukaryota;Ascomycota;Dothideomycetes;Pleosporales;Pleosporaceae;Alternaria;Alternaria eureka	12	9	7	3	13	8	7	9	4	6	3	8	6	8	6	8	1	9	3	15	4	3	5	6	2	0	1	0	0	2	0	0	0	0	0	0	0	0	0	0	0	0	0	0	0	0	1	1	0
Eukaryota;Mucoromycota;NA;Mortierellales;Mortierellaceae;Haplosporangium;Haplosporangium bisporale	0	0	0	0	0	0	0	0	0	0	0	0	0	0	0	0	0	0	0	0	0	0	0	0	0	0	0	0	0	0	0	0	0	0	0	0	0	0	0	0	0	0	0	0	0	0	0	0	0
Eukaryota;Ascomycota;Sordariomycetes;NA;NA;Xylomelasma;Xylomelasma sp. EMSL 2471	0	0	0	0	0	0	0	0	0	0	0	0	0	0	0	0	0	0	0	0	0	0	0	0	0	0	0	0	0	0	0	0	0	0	0	0	0	0	0	0	0	0	0	0	0	0	0	0	11
Eukaryota;Ascomycota;Pezizomycetes;Pezizales;Pyronemataceae;NA;	0	0	0	0	0	0	0	0	0	0	0	0	0	0	0	0	0	0	0	0	0	0	0	0	0	0	0	0	0	0	0	0	0	0	0	0	0	0	0	0	0	0	0	0	0	0	0	0	8
Eukaryota;Ascomycota;Sordariomycetes;Hypocreales;Nectriaceae;Cylindrocarpon;	0	0	0	0	0	0	0	0	0	0	0	0	0	0	0	0	0	0	0	0	0	0	0	0	0	0	0	0	0	0	0	0	0	0	0	0	0	0	0	0	0	0	0	0	0	0	0	0	0
Eukaryota;Bacillariophyta;Coscinodiscophyceae;Thalassiosirales;Thalassiosiraceae;Thalassiosira;Thalassiosira pseudonana	0	0	0	0	0	0	0	0	0	0	0	0	0	0	0	0	0	0	0	0	0	0	0	0	0	0	0	0	0	0	0	0	0	0	0	0	0	0	0	0	0	0	0	0	0	0	0	0	0
Eukaryota;Ascomycota;Eurotiomycetes;Chaetothyriales;Herpotrichiellaceae;Exophiala;Exophiala angulospora	0	0	0	0	0	0	0	0	0	0	0	0	0	0	0	0	0	0	0	0	0	0	0	0	0	0	0	0	0	0	0	0	0	0	0	0	0	0	0	0	0	0	0	0	0	0	0	0	7
Eukaryota;Ascomycota;Sordariomycetes;Hypocreales;Nectriaceae;Fusarium;	7	1	2	0	2	0	2	3	3	2	5	0	2	0	4	0	1	0	0	0	1	0	1	0	6	1	3	3	0	1	1	2	3	5	0	1	2	2	2	2	3	7	5	3	3	2	1	2	0
Eukaryota;Basidiomycota;Agaricomycetes;Cantharellales;Ceratobasidiaceae;Waitea;Waitea circinata	0	0	0	0	0	0	0	0	0	0	0	0	0	0	0	0	0	0	0	0	0	0	0	0	0	0	0	0	0	0	0	0	0	0	0	0	0	0	0	0	0	0	0	0	0	0	0	0	20
Eukaryota;Basidiomycota;Agaricomycetes;Agaricales;Psathyrellaceae;Coprinellus;	52	23	12	0	15	12	4	19	0	0	0	18	6	15	0	0	0	0	0	0	14	0	0	0	7	0	0	0	0	0	0	0	0	0	0	0	0	0	0	0	0	0	0	0	0	0	0	0	0
Eukaryota;Ascomycota;Sordariomycetes;Hypocreales;Ophiocordycipitaceae;Haptocillium;Haptocillium balanoides	0	0	0	0	0	0	0	0	0	0	0	0	0	0	0	0	0	0	0	0	0	0	0	0	0	0	0	0	0	0	0	0	0	0	0	0	0	0	0	0	0	0	0	0	0	0	0	0	0
Eukaryota;Basidiomycota;Agaricomycetes;Agaricales;Pluteaceae;Pluteus;	0	0	0	0	0	0	0	0	0	0	0	0	0	0	0	0	0	0	0	0	0	0	0	0	0	0	0	0	0	0	0	0	0	0	0	0	0	0	0	0	0	0	0	0	0	0	0	0	0
Eukaryota;Ascomycota;Orbiliomycetes;Orbiliales;Orbiliaceae;Dactylaria;Dactylaria sp. P7	0	0	0	0	0	0	0	0	0	0	0	0	0	0	0	0	0	0	0	0	0	0	0	0	0	0	0	0	0	0	0	0	0	0	0	0	0	0	0	0	0	0	0	0	0	0	0	0	0
Eukaryota;Mucoromycota;NA;Umbelopsidales;Umbelopsidaceae;Umbelopsis;Umbelopsis vinacea	0	0	0	0	0	24	22	0	1	0	0	44	0	0	0	0	0	0	16	37	39	10	28	0	0	0	0	0	0	0	0	0	0	0	0	0	0	0	0	0	0	0	0	0	0	0	0	0	0
Eukaryota;Basidiomycota;Agaricomycetes;Agaricales;Entolomataceae;Entoloma;Entoloma mirum	0	0	0	0	0	0	0	0	0	0	0	0	0	0	0	0	0	0	0	0	0	0	0	0	0	0	0	0	0	0	0	0	0	0	0	0	0	0	0	0	0	0	0	0	0	0	0	0	0
Eukaryota;Ascomycota;Sordariomycetes;Xylariales;Xylariaceae;Xylaria;	0	0	0	0	0	0	0	0	0	0	0	0	0	0	0	0	0	0	0	0	0	0	0	0	10	9	9	12	3	12	8	9	14	22	4	2	3	10	9	5	6	16	9	7	19	13	8	6	0
Eukaryota;Ascomycota;Eurotiomycetes;NA;;NA;	0	17	0	0	24	0	0	26	1	0	0	0	0	0	0	0	0	22	0	19	0	0	0	19	16	0	0	9	1	0	11	15	12	0	0	0	0	0	0	0	0	14	7	0	0	0	0	20	0
Eukaryota;Basidiomycota;Agaricomycetes;Agaricales;Cortinariaceae;Hebeloma;	0	0	0	0	0	0	0	0	0	0	0	0	0	0	0	0	0	0	0	0	0	0	0	0	0	0	0	0	0	0	0	0	0	0	0	0	0	0	0	0	0	0	0	0	0	0	0	0	0
Eukaryota;Ascomycota;Dothideomycetes;Pleosporales;Didymellaceae;Phoma;Phoma sp. ATCC MYA-3200	0	0	0	0	0	0	0	0	0	0	0	0	0	0	0	0	0	0	0	0	0	0	0	0	0	0	0	0	0	0	0	0	0	0	0	0	0	0	0	0	0	0	0	0	0	0	0	0	0
Eukaryota;Basidiomycota;Agaricomycetes;Agaricales;Inocybaceae;Inocybe;	0	0	0	0	0	0	0	0	0	0	0	0	0	0	0	0	0	0	0	0	0	0	0	0	0	0	0	0	0	0	0	0	0	0	0	0	0	0	0	0	0	0	0	0	0	0	0	0	0
Eukaryota;Mucoromycota;NA;Mortierellales;Mortierellaceae;Mortierella;Mortierella oligospora	0	0	0	0	0	0	0	0	0	0	0	0	0	0	0	0	0	0	0	0	0	0	0	0	0	0	0	0	0	0	0	0	0	0	0	0	0	0	0	0	0	0	0	0	0	0	0	0	0
Eukaryota;Ascomycota;Pezizomycetes;Pezizales;Pyronemataceae;Scutellinia;Scutellinia cejpii	0	0	0	0	0	0	0	0	0	0	0	0	0	0	0	0	0	0	0	0	0	0	0	0	0	0	0	0	0	0	0	0	0	0	0	0	0	0	0	0	0	0	0	0	0	0	0	0	0
Eukaryota;Ascomycota;Eurotiomycetes;Eurotiales;Thermoascaceae;Byssochlamys;Byssochlamys verrucosa	0	0	0	0	0	0	0	0	0	0	0	0	0	0	0	0	0	0	0	0	0	0	0	0	44	44	21	1	7	0	11	6	14	8	0	0	7	12	0	5	0	17	10	8	4	0	0	30	0
Eukaryota;Basidiomycota;Agaricomycetes;Agaricales;Tricholomataceae;Hydropus;Hydropus scabripes	0	0	0	0	0	0	0	0	0	0	0	0	0	0	0	0	0	0	0	0	0	0	0	0	0	0	0	0	0	0	0	0	0	0	0	0	0	0	0	0	0	0	0	0	0	0	0	0	0
Eukaryota;Basidiomycota;Agaricomycetes;Agaricales;Lyophyllaceae;Fibulochlamys;Fibulochlamys chilensis	0	0	0	0	0	0	0	0	0	0	0	0	0	0	0	0	0	0	0	0	0	0	0	0	0	0	0	0	0	0	0	0	0	0	0	0	0	0	0	0	0	0	0	0	0	0	0	0	0
Eukaryota;Ascomycota;Eurotiomycetes;Chaetothyriales;Herpotrichiellaceae;Phialophora;Phialophora verrucosa	0	0	0	0	0	0	0	0	0	0	0	0	0	0	0	0	0	0	0	0	0	0	0	0	0	0	0	0	0	0	0	0	0	0	0	0	0	0	0	0	0	0	0	0	0	0	0	0	0
Eukaryota;Ascomycota;Sordariomycetes;Xylariales;Xylariaceae;NA;	0	0	0	0	0	0	0	0	0	0	0	0	0	0	0	0	0	0	0	0	0	0	0	0	13	17	13	18	5	7	6	6	20	18	2	1	5	21	7	7	15	27	12	6	8	6	14	5	0
Eukaryota;Ascomycota;Dothideomycetes;Pleosporales;Didymosphaeriaceae;Paraphaeosphaeria;Paraphaeosphaeria michotii	0	0	0	0	0	0	0	0	0	0	0	0	0	0	0	0	0	0	0	0	0	0	0	0	0	0	0	0	0	0	0	0	0	0	0	0	0	0	0	0	0	0	0	0	0	0	0	0	0
Eukaryota;Basidiomycota;Agaricomycetes;Agaricales;Pleurotaceae;Nematoctonus;Nematoctonus leiosporus	0	0	0	0	0	0	0	0	0	0	0	0	0	0	0	0	0	0	0	0	0	0	0	0	0	0	0	0	0	0	0	0	0	0	0	0	0	0	0	0	0	0	0	0	0	0	0	0	0
Eukaryota;Ascomycota;Pezizomycetes;NA;NA;NA;Pezizomycetes sp. BLD9	0	0	0	0	0	0	0	0	0	0	0	0	0	0	0	0	0	0	0	0	0	0	0	0	0	0	0	0	0	0	0	0	0	0	0	0	0	0	0	0	0	0	0	0	0	0	0	0	0
Eukaryota;Ascomycota;Dothideomycetes;Capnodiales;Teratosphaeriaceae;Capnobotryella;Capnobotryella sp. MA 4642	25	17	15	7	23	11	3	20	8	7	6	19	11	8	5	14	8	14	4	18	8	9	7	12	1	1	0	1	0	0	0	0	2	0	0	0	0	1	1	0	1	2	0	0	1	1	0	1	0
Eukaryota;Ascomycota;Eurotiomycetes;Eurotiales;Aspergillaceae;Penicillium;	1	1	0	1	1	3	2	2	1	0	0	1	0	1	1	0	1	0	0	2	0	0	0	1	2	0	1	0	0	1	0	0	2	4	0	0	2	1	1	1	1	3	0	0	0	0	0	2	5
Eukaryota;Ascomycota;Saccharomycetes;Saccharomycetales;NA;;	0	0	0	0	0	0	0	0	0	0	0	0	0	0	0	0	0	0	0	0	0	0	0	0	0	0	0	0	0	0	0	0	0	0	0	0	0	0	0	0	0	0	0	0	0	0	0	0	0
Eukaryota;Ascomycota;Eurotiomycetes;Chaetothyriales;Herpotrichiellaceae;Exophiala;Exophiala capensis	58	17	13	7	35	4	7	20	13	8	11	15	10	0	15	14	9	15	0	6	15	0	0	17	0	0	0	0	0	0	0	0	0	0	0	0	0	0	0	0	0	0	0	0	0	0	0	0	0
Eukaryota;Ascomycota;Dothideomycetes;Capnodiales;Cladosporiaceae;Cladosporium;	21	7	7	5	12	4	3	9	4	3	5	4	4	5	5	6	5	9	2	9	7	4	3	5	2	5	1	1	0	1	4	1	2	1	0	0	0	2	1	1	0	3	0	0	2	4	2	0	0
Eukaryota;Ascomycota;Dothideomycetes;Pleosporales;NA;NA;Pleosporales sp.	4	1	0	1	12	0	0	1	1	1	0	10	0	1	0	1	1	0	0	1	1	0	0	0	0	2	0	0	1	1	0	1	1	1	0	0	0	4	0	0	0	15	1	1	0	0	2	19	0
Eukaryota;Basidiomycota;Agaricomycetes;Agaricales;Entolomataceae;Entoloma;Entoloma xanthochroum	0	0	0	0	9	7	0	0	0	0	0	0	0	0	0	0	0	0	0	0	0	0	0	0	0	0	0	0	0	0	0	0	0	0	0	0	0	0	0	0	0	0	0	0	0	0	0	0	0
Eukaryota;Ascomycota;Eurotiomycetes;Chaetothyriales;Cyphellophoraceae;Cyphellophora;Cyphellophora reptans	0	0	0	0	0	0	0	0	0	0	0	0	3	0	0	0	0	0	0	0	0	0	0	0	0	0	0	0	0	0	0	0	0	0	0	0	0	0	0	0	0	0	0	0	0	0	0	0	0
Eukaryota;Basidiomycota;Agaricomycetes;Agaricales;Psathyrellaceae;Psathyrella;Psathyrella kellermanii	0	0	0	0	0	0	0	0	0	0	0	0	0	0	0	0	0	0	0	0	0	0	0	0	0	0	0	0	0	0	0	0	0	0	0	0	0	0	0	0	0	0	0	0	0	0	0	0	0
Eukaryota;Ascomycota;Dothideomycetes;Pleosporales;Massarinaceae;Stagonospora;Stagonospora sp. VegaE2-84	0	0	0	0	0	0	0	0	0	0	0	0	0	0	0	0	0	0	0	0	0	0	0	0	0	0	0	0	0	0	0	0	0	0	0	0	0	0	0	0	0	0	0	0	0	0	0	0	8
Eukaryota;Ascomycota;Sordariomycetes;Xylariales;Bartaliniaceae;Truncatella;Truncatella angustata	0	0	0	0	0	0	0	0	0	0	0	0	0	0	0	0	0	0	0	0	0	0	0	0	0	0	0	0	0	0	0	0	0	0	0	0	0	0	0	0	0	0	0	0	0	0	0	0	0
Eukaryota;Ascomycota;Eurotiomycetes;Chaetothyriales;Herpotrichiellaceae;Exophiala;Exophiala salmonis	0	0	0	0	0	0	0	0	0	0	0	0	0	0	0	0	0	0	0	0	0	0	0	0	0	0	0	0	0	0	0	0	0	0	0	0	0	0	0	0	0	0	0	0	0	0	0	0	0
Eukaryota;Ascomycota;Leotiomycetes;Helotiales;Rutstroemiaceae;NA;	0	0	0	0	0	0	0	0	0	0	0	0	0	0	0	0	0	0	0	0	0	0	0	0	25	23	19	24	2	15	21	14	20	31	6	6	6	16	10	5	9	34	18	5	16	11	8	14	0
Eukaryota;Ascomycota;Eurotiomycetes;Eurotiales;Trichocomaceae;Talaromyces;Talaromyces purpureogenus	0	0	0	0	0	0	0	0	0	0	0	0	0	0	0	0	0	0	0	0	0	0	0	0	0	0	0	0	0	0	0	0	0	0	0	0	0	0	0	0	0	0	0	0	0	0	0	0	17
Eukaryota;Ascomycota;Eurotiomycetes;Onygenales;NA;;	0	0	0	0	0	0	0	0	0	0	0	0	0	0	0	0	0	0	0	0	0	0	0	0	0	0	0	0	0	0	0	0	0	0	0	0	0	0	0	0	0	0	0	0	0	0	0	0	0
Eukaryota;Ascomycota;Dothideomycetes;Mytilinidiales;Mytilinidiaceae;Mytilinidion;Mytilinidion californicum	0	0	0	0	0	0	0	0	0	0	0	0	0	0	0	0	0	0	0	0	0	0	0	0	0	0	0	0	0	0	0	0	0	0	0	0	0	0	0	0	0	0	0	0	0	0	0	0	0
Eukaryota;Ascomycota;Dothideomycetes;Pleosporales;Pleosporaceae;Alternaria;Alternaria leptinellae	50	13	14	16	45	18	13	16	20	7	22	11	17	24	13	14	6	17	1	20	10	9	4	18	0	0	0	0	0	0	0	0	0	0	0	0	0	0	0	0	0	0	0	0	0	0	0	0	0
Eukaryota;Mucoromycota;Glomeromycetes;Diversisporales;NA;Entrophospora;Entrophospora sp. JJ61	39	8	13	0	43	14	0	37	0	0	26	22	13	19	9	10	0	18	0	0	12	9	9	10	2	0	0	24	0	0	0	15	0	28	0	0	0	0	0	0	0	0	5	0	0	17	0	10	0
Eukaryota;Ascomycota;Sordariomycetes;Hypocreales;Stachybotryaceae;Myrothecium;Myrothecium sp. CL-2015	56	22	24	9	32	13	16	18	16	8	17	15	24	16	18	19	10	12	3	13	11	16	7	22	0	0	0	0	1	0	0	0	0	0	0	0	0	0	0	0	0	0	0	0	0	0	0	0	0
Eukaryota;Ascomycota;Sordariomycetes;Xylariales;Xylariaceae;Xylaria;Xylaria sp. 5 RV-2015	0	0	0	0	0	0	0	0	0	0	0	0	0	0	0	0	0	0	0	0	0	0	0	0	0	0	0	0	0	0	0	0	0	0	0	0	0	0	0	0	0	0	0	0	0	0	0	0	0
Eukaryota;Ascomycota;Dothideomycetes;Capnodiales;Cladosporiaceae;Cladosporium;Cladosporium sp. CBS 125.88	0	0	0	0	0	0	0	0	0	0	0	0	0	0	0	0	0	0	0	0	0	0	0	0	0	0	0	0	0	0	0	0	0	0	0	0	0	0	0	0	0	0	0	0	0	0	0	0	0
Eukaryota;Ascomycota;Eurotiomycetes;Chaetothyriales;Herpotrichiellaceae;Capronia;Capronia sp. EXF-9885	0	0	0	0	0	0	0	0	0	0	0	0	0	0	0	0	0	0	0	0	0	0	0	0	0	0	0	0	0	0	0	0	0	0	0	0	0	0	0	0	0	0	0	0	0	0	0	0	0
Eukaryota;Basidiomycota;Agaricomycetes;Agaricales;NA;;	0	0	0	4	11	4	0	0	0	0	7	8	0	0	0	0	0	0	0	0	0	5	0	0	7	0	0	0	0	0	0	0	8	9	0	0	0	0	0	0	0	0	0	0	0	0	0	0	0
Eukaryota;Ascomycota;Saccharomycetes;Saccharomycetales;Debaryomycetaceae;Debaryomyces;Debaryomyces hansenii	0	0	0	0	6	0	0	0	0	0	0	0	0	0	0	0	0	0	0	0	0	0	0	0	0	0	0	0	0	0	0	0	0	0	0	0	0	0	0	0	0	0	0	0	0	0	0	0	0
Eukaryota;Ascomycota;Eurotiomycetes;Chaetothyriales;Cyphellophoraceae;Cyphellophora;Cyphellophora gamsii	0	0	0	0	0	0	0	0	0	0	0	0	0	0	0	0	0	0	0	0	0	0	0	0	0	0	0	0	0	0	0	0	0	0	0	0	0	0	0	0	0	0	0	0	0	0	0	0	0
Eukaryota;Basidiomycota;Agaricomycetes;Agaricales;Crepidotaceae;Simocybe;Simocybe sp. HMJAU sn	0	0	0	0	0	0	0	0	0	0	0	0	0	0	0	0	0	0	0	0	0	0	0	0	0	0	0	0	0	0	0	0	0	0	0	0	0	0	0	0	0	0	0	0	0	0	0	0	0
Eukaryota;Basidiomycota;Agaricomycetes;Agaricales;Tricholomataceae;Omphalina;Omphalina pyxidata	49	20	15	16	51	24	0	57	16	10	19	22	25	10	18	9	9	22	0	21	19	0	5	20	0	0	0	0	0	0	0	0	0	0	0	0	0	0	0	0	0	0	0	0	0	0	0	0	0
Eukaryota;Ascomycota;Sordariomycetes;Ophiostomatales;Ophiostomataceae;Sporothrix;Sporothrix stenoceras	0	0	0	0	0	0	0	0	0	0	0	0	0	0	0	0	0	0	0	0	0	0	0	0	0	0	0	0	0	0	0	0	0	0	0	0	0	0	0	0	0	0	0	0	0	0	0	0	26
Eukaryota;Mucoromycota;NA;Umbelopsidales;Umbelopsidaceae;Umbelopsis;	87	30	55	15	87	0	0	0	27	0	45	0	50	16	0	0	20	0	0	0	0	0	2	26	0	0	0	0	0	0	0	0	0	0	0	0	0	0	0	0	0	0	0	0	0	0	0	0	0
Eukaryota;Ascomycota;Sordariomycetes;Hypocreales;Nectriaceae;NA;	0	0	0	0	0	0	0	0	0	0	0	0	0	0	0	0	0	0	1	0	0	0	0	0	0	0	0	0	0	0	0	0	0	0	0	0	0	0	0	0	0	0	0	0	0	0	0	0	0
Eukaryota;Ascomycota;Dothideomycetes;Pleosporales;NA;NA;Pleosporales sp. r305	87	24	8	20	52	9	17	45	18	15	11	24	26	31	0	26	9	41	0	18	15	9	0	28	0	0	0	0	0	0	0	0	0	0	0	0	0	0	0	0	0	0	0	0	0	0	0	0	0
Eukaryota;Ascomycota;Eurotiomycetes;Chaetothyriales;Cyphellophoraceae;Cyphellophora;	0	0	0	0	0	0	0	0	0	0	0	0	0	0	0	0	0	0	0	0	0	0	0	0	0	0	0	0	0	0	0	0	0	0	0	0	0	0	0	0	0	0	1	0	0	0	0	0	0
Eukaryota;Ascomycota;Eurotiomycetes;Chaetothyriales;Herpotrichiellaceae;Veronaea;	0	0	0	0	13	0	0	0	0	0	0	0	0	0	0	0	0	0	0	0	0	0	0	0	43	30	16	15	15	47	18	27	18	84	9	0	11	21	0	14	21	21	19	16	46	24	0	16	0
Eukaryota;Ascomycota;Sordariomycetes;Hypocreales;Bionectriaceae;Gliomastix;Gliomastix murorum	0	0	0	0	0	0	0	0	0	0	0	0	0	0	0	0	0	0	0	0	0	0	0	0	0	0	0	0	0	0	0	0	0	0	0	0	0	0	0	0	0	0	0	0	0	0	0	0	1
Eukaryota;Ascomycota;Dothideomycetes;Pleosporales;Pleosporaceae;Drechslera;Drechslera nobleae	0	0	0	0	0	0	0	0	0	0	0	0	0	0	0	0	0	0	0	0	0	0	0	0	0	0	0	0	0	0	0	0	0	0	0	0	0	0	0	0	0	0	0	0	0	0	0	0	0
Eukaryota;Ascomycota;Sordariomycetes;Hypocreales;Hypocreaceae;Trichoderma;Trichoderma oblongisporum	0	0	0	0	0	0	0	0	0	0	0	0	0	0	0	0	0	0	0	0	0	0	0	0	0	0	0	0	0	0	0	0	0	0	0	0	0	0	0	0	0	0	0	0	0	0	0	0	0
Eukaryota;Ascomycota;Leotiomycetes;NA;Pseudeurotiaceae;Geomyces;	0	0	0	0	0	0	0	0	0	0	0	0	0	0	0	0	0	0	0	0	0	0	0	0	0	0	0	0	0	0	0	0	0	0	0	0	0	0	0	0	0	0	0	1	0	0	0	0	21
Eukaryota;Ascomycota;Sordariomycetes;Sordariales;Lasiosphaeriaceae;Podospora;Podospora curvuloides	0	0	0	0	0	0	0	0	0	0	0	0	0	0	0	0	0	0	0	0	0	0	0	0	0	0	0	0	0	0	0	0	0	0	0	0	0	0	0	0	0	0	0	0	0	0	0	0	0
Eukaryota;Ascomycota;Dothideomycetes;Pleosporales;Pleosporaceae;Drechslera;Drechslera biseptata	0	0	0	0	0	0	0	0	0	0	0	0	0	0	0	0	0	0	0	0	0	0	0	0	0	0	0	0	0	0	0	0	0	0	0	0	0	0	0	0	0	0	0	0	0	0	0	0	0
Eukaryota;Ascomycota;Sordariomycetes;Hypocreales;Stachybotryaceae;NA;	3	1	5	1	6	1	0	3	1	3	5	6	5	1	2	2	4	5	1	4	6	1	0	5	0	0	0	0	0	0	0	0	0	0	0	0	0	0	0	0	0	0	0	0	0	0	0	0	0
Eukaryota;Ascomycota;Leotiomycetes;Helotiales;NA;NA;ericoid mycorrhizal sp. Sd2	0	0	0	0	0	0	0	0	0	0	0	0	0	0	0	0	0	0	0	4	0	0	0	0	54	54	36	0	0	42	31	24	32	134	0	0	0	38	0	0	22	49	41	0	24	25	30	36	0
Eukaryota;Basidiomycota;Agaricomycetes;Agaricales;Entolomataceae;Rhodocybe;Rhodocybe tugrulii	119	20	23	33	84	26	10	51	21	10	41	61	20	0	0	31	0	37	0	52	20	0	27	25	0	0	0	0	0	0	0	0	0	0	0	0	0	0	0	0	0	0	0	0	0	0	0	0	0
Eukaryota;Ascomycota;Eurotiomycetes;Chaetothyriales;Herpotrichiellaceae;Phialophora;Phialophora americana	56	16	0	0	47	16	0	0	1	5	20	22	0	0	0	0	0	27	0	0	15	0	9	0	0	0	0	0	0	0	0	0	0	0	0	0	0	0	0	0	0	0	0	0	0	0	0	0	0
Eukaryota;Streptophyta;Klebsormidiophyceae;Klebsormidiales;Klebsormidiaceae;Klebsormidium;Klebsormidium elegans	54	33	38	29	75	27	29	37	38	18	30	44	35	29	9	26	0	39	13	31	33	14	28	44	0	0	0	0	0	0	0	0	0	0	0	0	0	0	0	0	0	0	0	0	0	0	0	0	0
Eukaryota;Basidiomycota;Agaricomycetes;Agaricales;Cortinariaceae;Hebeloma;Hebeloma pamphiliense	0	0	0	0	0	0	0	0	0	0	0	0	0	0	0	0	0	0	0	0	0	0	0	0	0	0	0	0	0	0	0	0	0	0	0	0	0	0	0	0	0	0	0	0	0	0	0	0	0
Eukaryota;Basidiomycota;Agaricomycetes;Cantharellales;Ceratobasidiaceae;Rhizoctonia;Rhizoctonia solani	0	0	0	0	0	0	0	0	0	0	0	0	0	0	0	0	0	0	0	0	0	0	0	0	0	0	0	0	0	0	0	0	0	0	0	0	0	0	0	0	0	0	0	0	0	0	0	0	0
Eukaryota;Ascomycota;Eurotiomycetes;Onygenales;Gymnoascaceae;Gymnoascus;	0	0	0	0	6	0	0	0	0	0	0	0	0	0	0	0	0	0	0	0	0	0	0	0	23	32	32	50	0	34	23	19	22	70	0	0	12	31	12	20	22	32	20	6	16	20	36	15	0
Eukaryota;Basidiomycota;Agaricomycetes;Agaricales;Lyophyllaceae;Lyophyllum;Lyophyllum turcicum	0	0	0	0	0	0	0	0	0	0	0	0	0	0	0	0	0	0	0	0	0	0	0	0	0	0	0	0	0	0	0	0	0	0	0	0	0	0	0	0	0	0	0	0	0	0	0	0	0
Eukaryota;Basidiomycota;Agaricomycetes;Agaricales;Psathyrellaceae;Psathyrella;	0	0	0	0	0	0	0	0	0	0	0	0	0	0	0	0	0	0	0	0	0	0	0	0	0	0	0	0	0	0	0	0	0	0	0	0	0	0	0	0	0	0	0	0	0	0	0	0	0
Eukaryota;Ascomycota;Dothideomycetes;Pleosporales;Pleosporaceae;Alternaria;	98	2	7	2	49	7	4	6	5	2	5	3	0	5	5	7	4	5	1	3	3	5	1	5	1	11	12	12	1	11	9	16	5	22	1	0	1	14	1	9	10	5	5	0	10	3	1	4	13
Eukaryota;Ascomycota;Dothideomycetes;Pleosporales;Phaeosphaeriaceae;Paraphoma;Paraphoma fimeti	0	0	0	0	0	0	0	0	0	0	0	0	0	0	0	0	0	0	0	0	0	0	0	0	0	0	0	0	0	0	0	0	0	0	0	0	0	0	0	0	0	0	0	0	0	0	0	0	0
Eukaryota;Basidiomycota;Agaricomycetes;Agaricales;Pluteaceae;Pluteus;Pluteus brunneidiscus	0	0	0	0	0	0	0	0	0	0	0	0	0	0	0	0	0	0	0	0	0	0	0	0	0	0	0	0	0	0	0	0	0	0	0	0	0	0	0	0	0	0	0	0	0	0	0	0	14
Eukaryota;Chytridiomycota;Chytridiomycetes;Chytridiales;Chytridiaceae;Phlyctochytrium;Phlyctochytrium africanum	0	0	0	0	0	0	0	0	0	0	0	0	0	0	0	0	0	0	0	0	0	0	0	0	0	0	0	0	0	0	0	0	0	0	0	0	0	0	0	0	0	0	0	0	0	0	0	0	0
Eukaryota;Chytridiomycota;Chytridiomycetes;Rhizophydiales;NA;Operculomyces;Operculomyces laminatus	0	0	0	0	0	0	0	0	0	0	0	0	0	0	0	0	0	0	0	0	0	0	0	0	0	0	0	0	0	0	0	0	0	0	0	0	0	0	0	0	0	0	0	0	0	0	0	0	10
Eukaryota;Basidiomycota;Agaricomycetes;Agaricales;Entolomataceae;Clitopilus;	0	0	0	0	0	0	0	0	0	0	0	0	0	0	0	0	0	0	0	0	0	0	0	0	0	0	0	0	0	0	0	0	0	0	0	0	0	0	0	0	0	0	0	0	0	0	0	0	12
Eukaryota;Ascomycota;Sordariomycetes;Hypocreales;Cordycipitaceae;Simplicillium;Simplicillium lanosoniveum	0	0	0	0	0	0	0	0	0	0	0	0	0	0	0	0	0	0	0	0	0	0	0	0	0	0	0	0	0	0	0	0	0	0	0	0	0	0	0	0	0	0	0	0	0	0	0	0	0
Eukaryota;Mucoromycota;NA;Mucorales;Mucoraceae;Mucor;	0	0	0	0	0	0	0	0	0	0	0	0	0	0	0	0	0	0	0	0	0	0	0	0	0	0	0	0	0	0	0	0	0	0	0	0	0	0	0	0	0	0	0	0	0	0	0	0	0
Eukaryota;Basidiomycota;Agaricomycetes;Agaricales;Pleurotaceae;Nematoctonus;Nematoctonus pachysporus	0	0	0	0	0	0	0	0	0	0	0	0	0	0	0	0	0	0	0	0	0	0	0	0	0	0	0	0	0	0	0	0	0	0	0	0	0	0	0	0	0	0	0	0	0	0	0	0	32
Eukaryota;Basidiomycota;Agaricomycetes;Agaricales;Cortinariaceae;Cortinarius;Cortinarius sp. UBC F28435	0	0	0	0	0	0	0	0	0	0	0	0	0	0	0	0	0	0	0	0	0	0	0	0	0	0	0	0	0	0	0	0	0	0	0	0	0	0	0	0	0	0	0	0	0	0	0	0	0
Eukaryota;Ascomycota;Eurotiomycetes;Chaetothyriales;Herpotrichiellaceae;Exophiala;Exophiala sp. STAF220	0	0	0	0	0	0	0	0	0	0	0	0	0	0	0	0	0	0	0	0	0	0	0	0	0	0	0	0	0	0	0	0	1	0	0	0	0	0	0	0	0	0	0	0	0	0	0	0	0
Eukaryota;Ascomycota;Dothideomycetes;Tubeufiales;Tubeufiaceae;Helicosporium;Helicosporium indicum	0	0	0	0	0	0	0	0	0	0	0	0	0	0	0	0	0	0	0	0	0	0	0	0	0	0	0	0	0	0	0	0	0	0	0	0	0	0	0	0	0	0	0	0	0	0	0	0	0
Eukaryota;Ascomycota;Dothideomycetes;Pleosporales;NA;NA;Pleosporales sp. MU-2009-2	1	0	0	1	14	0	0	6	0	1	0	5	0	0	0	0	0	4	0	1	0	0	1	0	1	1	2	0	0	0	0	0	0	0	0	0	0	2	0	0	0	0	1	0	1	0	0	0	0
Eukaryota;Ascomycota;Sordariomycetes;Hypocreales;Clavicipitaceae;Metarhizium;Metarhizium marquandii	0	0	0	0	0	0	0	0	0	0	0	0	0	0	0	0	0	0	0	0	0	0	0	0	0	0	0	0	0	0	0	0	0	0	0	0	0	0	0	0	0	0	0	0	0	0	0	0	2
Eukaryota;Ascomycota;Dothideomycetes;Dothideales;Saccotheciaceae;Aureobasidium;Aureobasidium pullulans	144	42	65	31	100	46	42	47	32	18	46	55	70	36	33	22	18	22	0	41	0	0	23	48	17	19	11	23	0	9	0	0	0	0	7	0	0	15	0	0	0	0	0	0	14	0	0	0	0
Eukaryota;Ascomycota;Dothideomycetes;Pleosporales;NA;;	2	0	1	0	3	0	0	1	2	1	0	0	0	0	0	2	0	2	0	2	0	0	0	1	3	1	0	4	0	4	0	0	1	3	0	1	3	0	3	4	4	3	3	3	1	0	2	4	1
Eukaryota;Basidiomycota;Malasseziomycetes;Malasseziales;Malasseziaceae;Malassezia;Malassezia sp. LCP-2008a	0	0	0	0	0	0	0	0	0	0	0	0	0	0	0	0	0	0	0	0	0	0	0	0	0	0	0	0	0	0	0	0	0	0	0	0	0	0	0	0	0	0	0	0	0	0	0	0	0
Eukaryota;Ascomycota;Eurotiomycetes;Chaetothyriales;Herpotrichiellaceae;Exophiala;Exophiala lacus	0	0	0	0	0	0	0	0	0	0	0	0	0	0	0	0	0	0	0	0	0	0	0	0	0	0	0	0	0	0	0	0	0	0	0	0	0	0	0	0	0	0	0	0	0	0	0	0	41
Eukaryota;Ascomycota;Sordariomycetes;Hypocreales;Clavicipitaceae;Paecilomyces;Paecilomyces sp. KUC5016	0	0	0	0	0	0	0	0	0	0	0	0	0	0	0	0	0	0	0	0	0	0	0	0	0	0	0	0	0	0	0	0	0	0	0	0	0	0	0	0	0	0	0	0	0	0	0	0	0
Eukaryota;Ascomycota;Sordariomycetes;Sordariales;Sordariaceae;Sordaria;	0	0	0	0	0	0	0	0	0	0	0	0	0	0	0	0	0	0	0	0	0	0	0	0	0	0	0	0	0	0	0	0	0	0	0	0	0	0	0	0	0	0	0	0	0	0	0	0	0
Eukaryota;Ascomycota;Eurotiomycetes;Chaetothyriales;Herpotrichiellaceae;Exophiala;Exophiala pisciphila	0	0	0	0	0	0	0	0	0	0	0	0	0	0	0	0	0	0	0	0	0	0	0	0	0	0	0	0	0	0	0	0	0	0	0	0	0	0	0	0	0	0	0	0	0	0	0	0	29
Eukaryota;Ascomycota;Eurotiomycetes;Chaetothyriales;Trichomeriaceae;Knufia;	198	72	70	49	187	63	1	101	46	50	57	75	72	44	39	45	36	72	23	102	56	34	19	68	0	1	1	0	0	0	0	0	0	0	0	0	0	0	0	0	0	0	0	0	1	0	0	0	0
Eukaryota;Basidiomycota;Agaricomycetes;Agaricales;Bolbitiaceae;Conocybe;Conocybe nitrophila	0	0	0	0	0	0	0	0	0	0	0	0	0	0	0	0	0	0	0	0	0	0	0	0	0	0	0	0	0	0	0	0	0	0	0	0	0	0	0	0	0	0	0	0	0	0	0	0	0
Eukaryota;Ascomycota;Dothideomycetes;Botryosphaeriales;Botryosphaeriaceae;Macrophomina;Macrophomina phaseolina	0	0	0	0	0	0	0	0	0	0	0	0	0	0	0	0	0	0	0	0	0	0	0	0	0	0	0	0	0	0	0	0	0	0	0	0	0	0	0	0	0	0	0	0	0	0	0	0	0
Eukaryota;Ascomycota;Leotiomycetes;Helotiales;NA;Cadophora;Cadophora sp.	0	0	0	0	0	0	0	0	0	0	0	0	0	0	0	0	0	0	0	0	0	0	0	0	0	0	0	0	0	0	0	0	0	0	0	0	0	0	0	0	0	0	0	0	0	0	0	0	25
Eukaryota;Mucoromycota;NA;Mucorales;Mucoraceae;Mucor;Mucor racemosus	0	0	0	0	0	0	0	0	0	0	0	0	0	0	0	0	0	0	0	0	0	0	0	0	0	0	0	0	0	0	0	0	0	0	0	0	0	0	0	0	0	0	0	0	0	0	0	0	0
Eukaryota;Ascomycota;Eurotiomycetes;Eurotiales;Aspergillaceae;Aspergillus;	0	0	0	0	0	0	0	0	0	0	0	0	0	0	0	0	0	0	0	0	0	0	0	0	0	0	0	0	0	0	0	0	0	1	0	0	0	0	0	0	0	0	0	0	0	0	0	0	59
Eukaryota;Ascomycota;Dothideomycetes;Dothideales;Saccotheciaceae;Aureobasidium;	189	68	109	47	109	72	40	62	45	15	60	112	63	67	48	40	29	43	20	47	40	34	28	69	0	0	0	0	0	0	22	13	0	25	0	0	0	0	0	4	14	19	22	0	0	0	0	0	0
Eukaryota;Ascomycota;Dothideomycetes;Pleosporales;Coniothyriaceae;Coniothyrium;Coniothyrium sp. JK40	235	91	104	62	201	66	87	120	51	40	87	126	80	74	68	51	38	91	23	68	66	43	26	85	0	0	0	0	0	0	0	0	0	0	0	0	0	0	0	0	0	0	0	0	0	0	0	0	0
Eukaryota;Ascomycota;Dothideomycetes;Pleosporales;Phaeosphaeriaceae;Sclerostagonospora;Sclerostagonospora sp. CBS 118152	254	84	94	40	224	25	31	97	53	37	83	119	92	58	38	67	46	62	15	67	73	50	49	87	0	0	0	18	0	16	18	0	18	0	0	0	12	35	0	19	0	20	0	21	32	0	22	23	0
Eukaryota;Ascomycota;Dothideomycetes;Pleosporales;Pleosporaceae;Pyrenophora;	359	63	82	67	260	115	55	121	68	42	72	141	85	72	46	69	23	99	16	47	60	44	22	81	0	0	0	0	0	0	0	0	0	0	0	0	0	0	0	0	0	0	0	0	0	0	0	0	0
Eukaryota;Ascomycota;Leotiomycetes;NA;NA;NA;Leotiomycetes sp. LAB-2013	341	71	84	52	267	80	80	107	75	48	123	123	84	92	60	63	60	72	11	82	102	42	39	93	0	0	0	0	0	0	0	0	0	0	0	0	0	0	0	0	0	0	0	0	0	0	0	0	0
Eukaryota;Ascomycota;Dothideomycetes;Pleosporales;Cucurbitariaceae;Pyrenochaeta;Pyrenochaeta sp. shylm24	0	0	0	0	0	0	0	0	0	0	0	0	0	0	0	0	0	0	0	0	0	0	0	0	0	0	0	0	0	0	0	0	0	0	0	0	0	0	0	0	0	0	0	0	0	0	0	0	11
Eukaryota;Ascomycota;Eurotiomycetes;Chaetothyriales;Herpotrichiellaceae;Exophiala;Exophiala sp.	0	0	0	0	0	0	0	0	0	0	0	0	0	0	0	0	0	0	0	0	0	0	0	0	0	0	0	0	0	0	0	0	1	0	0	0	0	0	0	0	0	0	0	0	0	0	0	0	0
Eukaryota;Ascomycota;Orbiliomycetes;Orbiliales;Orbiliaceae;Dactylella;Dactylella zhongdianensis	0	0	0	0	0	0	0	0	0	0	0	0	0	0	0	0	0	0	0	0	0	0	0	0	0	0	0	0	0	0	0	0	0	0	0	0	0	0	0	0	0	0	0	0	0	0	0	0	0
Eukaryota;Ascomycota;Dothideomycetes;Tubeufiales;Tubeufiaceae;Helicomyces;Helicomyces roseus	0	0	0	0	0	0	0	0	0	0	0	0	0	0	0	0	0	0	0	0	0	0	0	0	0	0	0	0	0	0	0	0	0	0	0	0	0	0	0	0	0	0	0	0	0	0	0	0	0
Eukaryota;Ascomycota;Eurotiomycetes;Chaetothyriales;Herpotrichiellaceae;Rhinocladiella;Rhinocladiella anceps	0	0	0	0	0	0	0	0	0	0	0	0	0	0	0	0	0	0	0	0	0	0	0	0	0	0	0	0	0	0	0	0	0	0	0	0	0	0	0	0	0	0	0	0	0	0	0	0	70
Eukaryota;Basidiomycota;Agaricomycetes;Agaricales;Hygrophoraceae;Hygrocybe;	0	0	0	0	0	0	0	0	0	0	0	0	0	0	0	0	0	0	0	0	0	0	0	0	0	0	0	0	0	0	0	0	0	0	0	0	0	0	0	0	0	0	0	0	0	0	0	0	0
Eukaryota;Ascomycota;Dothideomycetes;Minutisphaerales;Minutisphaeraceae;Minutisphaera;Minutisphaera aspera	0	0	0	0	0	0	0	0	0	0	0	0	0	0	0	0	0	0	0	0	0	0	0	0	0	0	0	0	0	0	0	0	0	0	0	0	0	0	0	0	0	0	0	0	0	0	0	0	0
Eukaryota;Ascomycota;Leotiomycetes;NA;Pseudeurotiaceae;Geomyces;Geomyces sp. 12NJ08	0	0	0	0	0	0	0	0	0	0	0	0	0	0	0	0	0	0	0	0	0	0	0	0	0	0	0	0	0	0	0	0	0	0	0	0	0	0	0	0	0	0	0	0	0	0	0	0	97
Eukaryota;Ascomycota;Leotiomycetes;Helotiales;NA;NA;Helotiales sp.	0	0	0	0	0	0	0	0	0	0	0	0	0	0	0	0	0	0	0	0	0	0	0	0	0	0	0	0	0	0	0	0	0	0	0	0	0	0	0	0	0	1	0	0	0	0	0	0	2
Eukaryota;Ascomycota;Sordariomycetes;Hypocreales;Clavicipitaceae;Metapochonia;Metapochonia suchlasporia	0	0	0	0	0	0	0	0	0	0	0	0	0	0	0	0	0	0	0	0	0	0	0	0	0	0	0	0	0	0	0	0	0	0	0	0	0	0	0	0	0	0	0	0	0	0	0	0	105
Eukaryota;Ascomycota;Leotiomycetes;Helotiales;NA;Leptodontidium;	0	0	0	0	0	0	0	0	0	0	0	0	0	0	0	0	0	0	0	0	0	0	0	0	0	0	0	0	0	0	0	0	0	0	0	0	0	0	0	0	0	0	0	0	0	0	0	0	0
Eukaryota;Ascomycota;Leotiomycetes;Helotiales;NA;Cadophora;	13	0	19	0	18	0	0	17	0	0	11	0	18	0	0	11	0	0	0	0	0	0	0	0	3	0	0	0	0	0	0	0	0	0	0	0	0	0	0	0	0	0	0	1	0	0	0	0	0
Eukaryota;Basidiomycota;Agaricomycetes;Agaricales;Entolomataceae;Entoloma;Entoloma graphitipes	0	0	0	0	0	0	0	0	0	0	0	0	0	0	0	0	0	0	0	0	0	0	0	0	0	0	0	0	0	0	0	0	0	0	0	0	0	0	0	0	0	0	0	0	0	0	0	0	0
Eukaryota;Basidiomycota;Agaricomycetes;Agaricales;Entolomataceae;Entoloma;Entoloma byssisedum	0	0	0	0	0	0	0	0	0	0	0	0	0	0	0	0	0	0	0	0	0	0	0	0	0	0	0	0	0	0	0	0	0	0	0	0	0	0	0	0	0	0	0	0	0	0	0	0	0
Eukaryota;Basidiomycota;Agaricomycetes;Agaricales;Strophariaceae;Stropharia;Stropharia aeruginosa	0	0	0	0	0	0	0	0	0	0	0	0	0	0	0	0	0	0	0	0	0	0	0	0	0	0	0	0	0	0	0	0	0	0	0	0	0	0	0	0	0	0	0	0	0	0	0	0	0
Eukaryota;Ascomycota;Sordariomycetes;Hypocreales;Hypocreaceae;Trichoderma;	49	35	43	22	52	40	22	51	26	8	26	31	16	36	15	45	7	28	0	24	23	0	16	38	0	7	14	20	0	25	0	8	2	23	0	0	0	9	0	18	16	15	0	0	0	0	8	23	32
Eukaryota;Ascomycota;Leotiomycetes;Helotiales;NA;Cadophora;Cadophora luteo-olivacea	72	10	0	7	57	30	15	20	9	11	11	29	20	21	17	0	5	19	0	26	22	23	0	17	202	143	158	167	27	189	156	130	195	291	58	31	68	144	76	86	97	142	142	72	182	94	133	105	36
Eukaryota;Ascomycota;Sordariomycetes;Diaporthales;Schizoparmaceae;Coniella;Coniella fragariae	0	0	0	0	0	0	0	0	5	0	0	0	0	0	0	0	0	0	0	0	0	0	0	0	407	512	364	504	94	414	351	343	429	647	71	52	161	347	115	196	280	560	269	171	305	252	274	279	0
Eukaryota;Ascomycota;Eurotiomycetes;Chaetothyriales;Herpotrichiellaceae;Exophiala;Exophiala bonariae	0	0	0	0	0	0	0	0	0	0	0	0	0	0	5	0	0	0	0	0	0	0	0	0	124	120	131	91	31	98	103	81	98	172	44	25	46	105	44	85	44	177	84	56	129	86	92	79	0
Eukaryota;Ascomycota;Dothideomycetes;Pleosporales;Pleosporaceae;Drechslera;	546	176	165	123	509	121	99	252	145	98	202	286	185	150	137	166	87	197	38	178	138	133	87	187	84	74	40	85	12	73	62	19	68	101	14	10	24	57	25	27	42	70	68	22	72	54	55	69	0
Eukaryota;Basidiomycota;Agaricomycetes;Sebacinales;Sebacinaceae;NA;Sebacinaceae sp. 5 MB-2012	49	0	0	0	23	11	9	0	0	0	8	14	0	0	11	10	0	0	0	0	0	0	0	15	0	0	0	0	0	0	0	0	0	0	0	0	0	0	0	0	0	0	0	0	0	0	0	0	0
Eukaryota;Ascomycota;Dothideomycetes;Pleosporales;Pleosporaceae;Alternaria;Alternaria malorum	0	0	0	0	0	0	0	0	0	0	0	0	0	0	0	0	0	0	0	0	0	0	0	0	0	0	0	0	0	0	0	0	0	0	0	0	0	0	0	0	0	0	0	0	0	0	0	0	325
Eukaryota;Basidiomycota;Agaricomycetes;Agaricales;Pluteaceae;Pluteus;Pluteus exiguus	0	0	0	0	0	0	0	0	0	0	0	0	0	0	0	0	0	0	0	0	0	0	0	0	0	0	0	0	0	0	0	0	0	0	0	0	0	0	0	0	0	0	0	0	0	0	0	0	0
Eukaryota;Basidiomycota;Agaricomycetes;Agaricales;Entolomataceae;Entoloma;Entoloma chalybaeum	0	0	0	0	0	0	0	0	0	0	0	0	0	0	0	0	0	0	0	0	0	0	0	0	0	0	0	0	0	0	0	0	0	0	0	0	0	0	0	0	0	0	0	0	0	0	0	0	0
Eukaryota;Basidiomycota;Agaricomycetes;Sebacinales;Sebacinaceae;Sebacina;Sebacina sp. Rr35	0	0	0	0	0	0	0	0	0	0	0	0	0	0	0	0	0	0	0	0	0	0	0	0	0	0	0	0	0	0	0	0	0	0	0	0	0	0	0	0	0	0	0	0	0	0	0	0	0
Eukaryota;Ascomycota;Eurotiomycetes;Chaetothyriales;Herpotrichiellaceae;Phialophora;	1	0	23	23	1	0	0	14	16	0	0	0	15	10	12	17	8	0	0	11	0	0	0	15	0	0	0	0	0	0	0	0	0	0	0	0	0	0	0	0	1	0	0	1	0	0	0	0	235
Eukaryota;Basidiomycota;Agaricomycetes;Agaricales;Entolomataceae;Entoloma;	0	0	0	0	0	0	0	0	0	0	0	0	0	0	0	0	0	0	0	0	0	0	0	0	0	0	0	1	0	0	0	0	25	0	0	0	0	0	0	0	0	0	0	0	0	0	0	0	77
Eukaryota;Ascomycota;Sordariomycetes;Hypocreales;Clavicipitaceae;Metarhizium;Metarhizium carneum	0	0	0	0	0	0	0	0	0	0	0	0	0	0	0	0	0	0	0	0	0	0	0	0	8	7	0	9	0	1	0	5	4	0	0	0	0	0	0	0	0	5	3	0	4	0	0	1	351
Eukaryota;Basidiomycota;Agaricomycetes;Agaricales;Entolomataceae;Entoloma;Entoloma vindobonense	0	0	0	0	8	0	7	24	0	8	16	0	0	5	4	0	0	5	0	0	10	0	9	0	0	0	0	0	0	0	0	0	15	0	0	0	0	0	0	0	0	0	0	0	0	0	0	6	0
Eukaryota;Ascomycota;Eurotiomycetes;Chaetothyriales;Herpotrichiellaceae;Minimelanolocus;Minimelanolocus asiaticus	0	0	0	0	0	0	0	0	0	0	0	0	0	0	0	0	0	0	0	0	0	0	0	0	0	0	0	0	0	0	0	0	0	0	0	0	0	0	0	0	0	0	0	0	0	0	0	0	0
Eukaryota;Basidiomycota;Agaricomycetes;Corticiales;Corticiaceae;NA;	0	0	0	0	0	0	0	0	0	0	0	0	0	0	0	0	0	0	0	0	0	0	0	0	0	0	0	0	0	0	0	0	0	0	0	0	0	0	0	0	0	0	0	0	0	0	0	0	0
Eukaryota;Ascomycota;Leotiomycetes;Helotiales;NA;Phialocephala;Phialocephala fluminis	2263	634	682	288	1634	547	395	841	504	373	630	718	502	556	408	402	290	493	114	525	430	346	292	611	0	0	0	0	0	0	0	0	0	0	0	0	0	0	0	0	0	0	0	0	0	0	0	0	0
Eukaryota;Ascomycota;Sordariomycetes;Hypocreales;Hypocreaceae;Trichoderma;Trichoderma hamatum	0	0	0	0	0	0	0	0	0	0	0	0	0	0	0	0	0	0	0	0	0	0	0	0	0	0	0	0	0	0	0	0	0	0	0	0	0	0	0	0	0	0	0	0	0	0	0	0	492
Eukaryota;Ascomycota;Leotiomycetes;Helotiales;NA;;Helotiales sp.	0	0	0	0	1	0	0	0	0	0	0	0	0	0	0	0	0	0	0	0	0	0	0	0	0	0	0	14	0	0	0	0	0	0	0	0	0	0	0	0	0	10	0	0	0	0	0	0	0
Eukaryota;Ascomycota;Eurotiomycetes;Chaetothyriales;NA;;	966	277	384	250	804	285	225	440	271	160	287	467	347	353	196	245	173	356	0	287	226	159	131	333	532	539	411	517	210	399	387	289	591	933	109	117	212	427	147	281	346	581	438	200	388	347	380	353	0
Eukaryota;Ascomycota;Pezizomycetes;Pezizales;Pyronemataceae;Geopora;Geopora sp.	0	0	0	0	0	0	0	0	0	0	0	0	0	0	0	0	0	0	0	0	0	0	0	0	1059	995	893	1044	222	891	663	677	1073	1665	156	159	327	1052	292	444	581	1449	655	368	681	658	733	638	0
Eukaryota;Ascomycota;Dothideomycetes;Pleosporales;NA;NA;Pleosporales sp. 9 KB-2015	138	48	33	23	72	36	1	45	12	16	48	49	20	36	15	26	0	40	0	50	0	0	9	26	1136	1163	1153	1445	288	1027	975	783	1190	2026	299	209	505	1236	349	595	811	1531	1193	491	1062	840	999	966	0
Eukaryota;Mucoromycota;NA;Mortierellales;Mortierellaceae;Mortierella;Mortierella alpina	0	0	0	0	0	0	0	0	0	0	0	0	0	0	0	0	0	0	0	0	0	0	0	0	0	0	0	0	0	0	0	0	0	0	0	0	0	0	0	0	0	0	0	0	0	0	0	0	174
Eukaryota;Ascomycota;Eurotiomycetes;Chaetothyriales;Herpotrichiellaceae;NA;Herpotrichiellaceae sp.	77	46	15	18	59	16	0	30	15	16	22	29	42	30	0	29	0	0	0	23	22	0	0	20	318	301	281	333	47	311	231	214	316	582	62	36	108	300	86	139	202	320	276	116	211	191	205	242	0
Eukaryota;Ascomycota;Leotiomycetes;Helotiales;NA;Cadophora;Cadophora orchidicola	0	0	0	0	0	0	0	0	0	0	0	0	0	0	0	0	0	0	0	0	0	0	0	0	0	0	0	0	0	0	0	0	0	0	0	0	0	0	0	0	0	0	0	0	0	0	0	0	0
Eukaryota;Mucoromycota;NA;Mortierellales;Mortierellaceae;Mortierella;	3	0	1	2	1	0	1	1	0	1	0	1	1	0	0	1	0	0	0	0	0	0	0	0	37	87	61	64	21	79	42	40	104	114	15	9	30	59	18	40	41	82	53	25	67	38	67	54	733
Eukaryota;Basidiomycota;Agaricomycetes;Agaricales;Hygrophoraceae;Hygrocybe;Hygrocybe conica	0	0	0	0	0	0	0	0	0	0	0	0	0	0	0	0	0	0	0	1	0	0	0	0	0	0	0	0	0	0	0	0	0	0	0	0	0	0	0	0	0	0	0	0	0	0	0	0	0
Eukaryota;Ascomycota;Eurotiomycetes;Eurotiales;Aspergillaceae;Penicillium;Penicillium sp.	0	416	439	284	375	345	303	487	262	174	152	350	113	134	43	0	108	237	41	285	147	122	36	303	434	328	371	443	92	328	285	260	454	655	51	53	153	281	167	200	268	393	265	156	243	266	308	365	220
Eukaryota;Ascomycota;Sordariomycetes;Xylariales;Apiosporaceae;Arthrinium;	0	0	0	0	0	0	0	0	0	0	0	0	0	0	0	0	0	0	0	0	0	0	0	0	0	0	0	0	0	0	0	0	0	0	0	0	0	0	0	0	0	0	0	0	0	0	0	0	1176
Eukaryota;Ascomycota;Eurotiomycetes;Chaetothyriales;Herpotrichiellaceae;Exophiala;	23	11	0	0	0	6	0	0	0	0	0	0	7	6	3	0	0	0	0	0	0	0	0	0	22	47	25	33	0	30	48	33	33	26	13	0	9	34	0	0	0	15	26	14	1	23	23	33	68
Eukaryota;Ascomycota;Leotiomycetes;Helotiales;NA;;	0	0	0	1	1	0	0	1	0	0	0	0	1	1	0	2	0	0	0	0	0	0	1	0	0	0	1	2	1	0	1	1	0	1	1	0	1	2	3	1	0	3	1	0	2	1	3	1	89
Eukaryota;Ascomycota;Dothideomycetes;Pleosporales;Pleosporaceae;NA;Pleosporaceae sp.	2956	915	1158	514	2399	700	641	1260	728	589	554	1064	737	840	636	623	441	501	178	739	670	495	445	897	122	173	145	127	35	107	149	99	177	230	19	10	53	95	47	0	135	152	99	66	106	77	150	114	0
Eukaryota;Basidiomycota;Agaricomycetes;Agaricales;Agaricaceae;Tulostoma;	6688	1882	2282	1105	4837	1674	1344	2556	1360	982	2054	2738	1829	1746	1308	1460	879	1843	462	1892	1384	937	860	2052	0	0	0	0	0	0	0	0	0	0	0	0	0	0	0	0	0	0	0	0	0	0	0	0	0
Eukaryota;Ascomycota;Leotiomycetes;Helotiales;NA;Leptodontidium;Leptodontidium sp.	0	0	0	0	0	0	0	0	0	0	0	0	0	0	0	0	0	0	0	0	0	0	0	0	0	0	0	0	0	0	0	0	0	0	0	0	0	0	0	0	0	0	0	0	0	0	0	0	0
Eukaryota;Ascomycota;NA;;NA;;	5	2	3	40	3	1	2	47	1	0	1	0	3	2	1	0	0	2	0	3	42	2	2	2	2	0	0	3	1	0	2	0	1	0	1	0	0	1	0	2	0	0	0	0	1	0	0	1	4
Eukaryota;Ascomycota;Dothideomycetes;Pleosporales;Phaeosphaeriaceae;Ophiosimulans;Ophiosimulans tanaceti	6543	2087	2472	1352	5923	2138	1804	2947	1685	1012	2564	3296	2404	1898	1408	1699	848	2063	429	2266	1657	1093	1147	2185	0	0	0	0	0	0	0	0	0	0	0	0	0	0	0	0	0	0	0	0	0	0	0	0	0
Eukaryota;Ascomycota;Eurotiomycetes;Chaetothyriales;NA;NA;Chaetothyriales sp.	7638	2224	2295	1513	5470	1880	1602	2985	1601	1297	2324	2752	1935	1957	1511	1600	980	2147	538	2132	1461	1037	978	2170	775	961	732	918	71	717	746	551	826	1490	114	55	363	780	248	403	553	1005	807	357	634	562	610	621	0
Eukaryota;Ascomycota;Eurotiomycetes;Chaetothyriales;Herpotrichiellaceae;Cladophialophora;Cladophialophora chaetospira	9885	2974	3156	1783	6950	2512	1885	3914	2159	1483	2915	3611	2600	2600	1859	2025	1284	2538	630	2567	1982	1424	1220	2855	323	352	309	425	95	366	338	192	346	617	118	53	171	353	85	126	215	436	270	148	272	221	296	231	574
Eukaryota;Basidiomycota;Agaricomycetes;Agaricales;Entolomataceae;Clitopilus;Clitopilus prunulus	0	0	0	0	0	0	0	0	0	0	0	0	0	0	0	0	3	0	0	1	0	0	0	0	0	0	0	0	0	0	0	0	0	0	0	0	0	0	0	0	0	0	0	0	0	0	0	0	0
Eukaryota;Ascomycota;Eurotiomycetes;Chaetothyriales;Herpotrichiellaceae;Cladophialophora;Cladophialophora emmonsii	0	0	0	0	0	0	0	0	0	0	0	0	0	0	0	0	0	0	0	0	0	0	0	0	0	0	0	0	0	0	0	0	0	0	0	0	0	0	0	0	0	0	0	0	0	0	0	1	6455
Eukaryota;Ascomycota;Leotiomycetes;Helotiales;Rutstroemiaceae;Rutstroemia;	0	0	0	0	17	0	0	0	0	0	0	0	0	0	0	0	0	0	0	0	0	0	0	0	18800	20025	15962	18817	4703	14646	13507	12101	17995	24523	3851	3084	7456	16961	6129	7496	12313	25607	15594	7589	14613	11776	13016	14056	0
Eukaryota;Basidiomycota;Agaricomycetes;Agaricales;Hygrophoraceae;Hygrocybe;Hygrocybe aff. conica PBM 918	0	0	0	0	0	0	0	0	0	0	0	0	0	0	0	0	0	0	0	0	0	0	0	0	1	0	0	0	0	0	0	0	0	0	0	0	0	0	0	0	0	0	0	0	0	0	0	0	0
[truncated: 95 more columns]
