# Supplementary material for: Revisiting the effect of PCR replication and sequencing depth on biodiversity metrics in environmental DNA metabarcoding
Source: Ecol Evol. 2021 Oct 22;11(22):15766–79. doi: 10.1002/ece3.8239 (PMC8601883; doi:10.1002/ece3.8239)
Supplement: Supplementary file 3 — Table S2 [file ECE3-11-15766-s010.xlsx]

## Sheet: Sheet 1
Table_S2_PITS_taxonomy_table_decontaminated
Table S2. Taxonomy table for the PITS dataset after decontamination and before rarefaction or the application of a minimum read threshold. Values in cells represent the number of reads assigned of each taxon to the given technical replicate
sum.taxonomy	FO1_replicate1	FO1_replicate17	FO1_replicate18	FO1_replicate19	FO1_replicate2	FO1_replicate20	FO1_replicate21	FO1_replicate22	FO1_replicate23	FO1_replicate24	FO1_replicate3	FO1_replicate4	FO1_replicate5	FO1_replicate6	FO1_replicate7	FO1_replicate8	FO1_replicate10	FO1_replicate11	FO1_replicate12	FO1_replicate13	FO1_replicate14	FO1_replicate15	FO1_replicate16	FO1_replicate9	FO2_replicate1	FO2_replicate17	FO2_replicate18	FO2_replicate19	FO2_replicate2	FO2_replicate20	FO2_replicate21	FO2_replicate22	FO2_replicate23	FO2_replicate24	FO2_replicate3	FO2_replicate4	FO2_replicate5	FO2_replicate6	FO2_replicate7	FO2_replicate8	FO2_replicate10	FO2_replicate11	FO2_replicate12	FO2_replicate13	FO2_replicate14	FO2_replicate15	FO2_replicate16	FO2_replicate9	YL1_replicate1
Eukaryota;Chlorophyta;Chlorophyceae;Chaetophorales;Barrancaceae;Barranca;Barranca multiflagellata	0	0	0	0	0	0	0	0	0	0	0	0	0	0	0	0	0	0	0	0	0	0	0	0	0	0	0	0	0	0	0	0	0	0	0	0	0	0	0	0	0	0	0	0	0	0	0	0	0
Eukaryota;Chlorophyta;Chlorophyceae;Chaetophorales;Chaetophoraceae;Diplosphaera;Diplosphaera chodatii	0	0	0	0	0	0	0	0	0	0	1	0	0	0	1	0	0	0	0	0	0	0	0	0	0	0	1	0	0	1	0	0	1	0	0	1	0	2	0	0	0	0	1	0	2	5	0	2	0
Eukaryota;Chlorophyta;Chlorophyceae;Chaetophorales;NA;;	0	0	0	0	0	0	0	0	0	0	0	0	0	0	0	0	0	0	0	0	0	0	0	0	0	0	0	0	0	0	0	0	0	0	0	0	0	0	0	0	0	0	0	0	0	0	0	0	0
Eukaryota;Chlorophyta;Chlorophyceae;Chlamydomonadales;Chlamydomonadaceae;Chlamydomonas;	22	1	0	0	0	13	0	0	0	1	0	0	17	22	7	0	0	0	0	0	0	7	27	0	0	0	0	28	0	0	39	0	0	38	0	0	32	0	93	15	0	0	0	0	0	164	42	406	1
Eukaryota;Chlorophyta;Chlorophyceae;Chlamydomonadales;Chlamydomonadaceae;Chlamydomonas;Chlamydomonas bacca	0	0	0	0	0	0	0	0	0	0	0	0	0	0	0	0	0	0	0	0	0	0	0	0	0	0	0	0	0	0	0	0	0	0	0	0	0	0	0	0	0	0	0	0	0	0	0	0	0
Eukaryota;Chlorophyta;Chlorophyceae;Chlamydomonadales;Chlamydomonadaceae;Chlamydomonas;Chlamydomonas debaryana	0	0	0	0	0	0	0	0	0	0	0	0	0	0	0	0	0	0	0	0	0	0	0	0	0	0	0	0	0	0	0	0	0	0	0	0	0	0	0	0	0	0	0	0	0	0	0	0	55
Eukaryota;Chlorophyta;Chlorophyceae;Chlamydomonadales;Chlamydomonadaceae;Chlamydomonas;Chlamydomonas dorsoventralis	0	0	0	0	0	0	0	0	0	0	0	0	0	0	0	0	0	0	0	0	0	0	0	0	0	0	0	0	0	0	0	0	0	0	0	0	0	0	0	0	0	0	0	0	0	0	0	0	22
Eukaryota;Chlorophyta;Chlorophyceae;Chlamydomonadales;Chlamydomonadaceae;Chlamydomonas;Chlamydomonas leiostraca	0	0	0	0	0	0	0	0	0	0	0	0	0	0	0	0	0	0	0	0	0	0	0	0	0	0	0	0	0	0	0	0	0	0	0	0	0	0	0	0	0	0	0	0	0	0	0	0	0
Eukaryota;Chlorophyta;Chlorophyceae;Chlamydomonadales;Chlamydomonadaceae;Chlamydomonas;Chlamydomonas parallestriata	0	0	0	0	0	0	0	0	0	0	0	0	0	0	0	0	0	0	0	0	0	0	0	0	0	0	0	0	0	0	0	0	0	0	0	0	0	0	0	0	0	0	0	0	0	0	0	0	0
Eukaryota;Chlorophyta;Chlorophyceae;Chlamydomonadales;Chlamydomonadaceae;Chlamydomonas;Chlamydomonas primoveris	0	0	0	0	0	0	0	0	0	0	0	0	0	0	0	0	0	0	0	0	0	0	0	0	0	0	0	0	0	0	0	0	0	0	0	0	0	0	0	0	0	0	0	0	0	0	0	0	0
Eukaryota;Chlorophyta;Chlorophyceae;Chlamydomonadales;Chlamydomonadaceae;Chlamydomonas;Chlamydomonas reinhardtii	0	0	0	0	0	0	0	0	0	0	0	0	0	0	0	0	0	0	0	0	0	0	0	0	0	0	0	0	0	0	0	0	0	0	0	0	0	0	0	0	0	0	0	0	0	0	0	0	1
Eukaryota;Chlorophyta;Chlorophyceae;Chlamydomonadales;Chlamydomonadaceae;Chlamydomonas;Chlamydomonas sp. CCAP 11/139	0	0	0	0	0	0	0	0	0	0	0	0	0	0	0	0	0	0	0	0	0	0	0	0	0	0	0	0	0	0	0	0	0	0	0	0	0	0	0	0	0	0	0	0	0	0	0	0	0
Eukaryota;Chlorophyta;Chlorophyceae;Chlamydomonadales;Chlamydomonadaceae;Chlamydomonas;Chlamydomonas sp. CCAP 11/151	0	0	0	0	0	0	0	0	0	0	0	0	0	0	0	0	0	0	0	0	0	0	0	0	0	0	0	1	0	0	0	0	0	0	0	0	0	0	0	0	0	0	0	0	0	0	0	0	0
Eukaryota;Chlorophyta;Chlorophyceae;Chlamydomonadales;Chlamydomonadaceae;Chlamydomonas;Chlamydomonas sp. KNUA040	0	0	0	0	0	0	0	0	0	0	0	0	0	0	0	0	0	0	0	0	0	0	0	0	0	0	0	0	0	0	0	0	0	0	0	0	0	0	0	0	0	0	0	0	0	0	0	0	0
Eukaryota;Chlorophyta;Chlorophyceae;Chlamydomonadales;Chlamydomonadaceae;Chlamydomonas;Chlamydomonas sp. KU101	0	0	0	0	0	0	0	0	0	0	0	0	0	0	0	0	0	0	0	0	0	0	0	0	0	0	0	0	0	0	0	0	0	0	0	0	0	0	0	0	0	0	0	0	0	0	0	0	0
Eukaryota;Chlorophyta;Chlorophyceae;Chlamydomonadales;Chlamydomonadaceae;Chlamydomonas;Chlamydomonas sp. KU111	0	0	0	0	0	0	0	0	0	0	0	0	0	0	0	0	0	0	0	0	0	0	0	0	0	0	0	0	0	0	0	0	0	0	0	0	0	0	0	0	0	0	0	0	0	0	0	0	0
Eukaryota;Chlorophyta;Chlorophyceae;Chlamydomonadales;Chlamydomonadaceae;Chlamydomonas;Chlamydomonas sp. MACC 674	0	0	0	0	0	0	0	0	0	0	0	0	0	0	0	0	0	0	0	0	0	0	0	0	0	0	0	0	0	0	0	0	0	0	0	0	0	0	0	0	0	0	0	0	0	0	0	0	0
Eukaryota;Chlorophyta;Chlorophyceae;Chlamydomonadales;Chlamydomonadaceae;Chlamydomonas;Chlamydomonas sp. MACC 835	0	0	0	0	0	0	0	0	0	0	0	0	0	0	0	0	0	0	0	0	0	0	0	0	17	0	0	0	0	0	0	98	0	0	0	0	0	0	0	0	0	0	0	0	0	0	0	0	163
Eukaryota;Chlorophyta;Chlorophyceae;Chlamydomonadales;Chlamydomonadaceae;Chlamydomonas;Chlamydomonas sphaeroides	0	0	0	0	0	0	0	0	0	0	0	0	0	0	0	0	0	0	0	0	0	0	0	0	0	0	0	0	0	0	0	0	0	0	0	0	0	0	0	0	0	0	0	0	0	0	0	0	0
Eukaryota;Chlorophyta;Chlorophyceae;Chlamydomonadales;Chlamydomonadaceae;Chlamydomonas;Chlamydomonas sphagnophila	0	0	0	0	0	0	0	0	0	0	0	0	0	0	0	0	0	0	0	0	0	0	0	0	0	0	0	0	0	0	0	0	0	0	0	0	0	0	0	0	0	0	0	0	0	0	0	0	0
Eukaryota;Chlorophyta;Chlorophyceae;Chlamydomonadales;Chlamydomonadaceae;Chloromonas;Chloromonas perforata	0	0	0	0	0	0	0	0	0	0	0	0	0	0	0	0	0	0	0	0	0	0	0	0	0	0	0	0	0	0	0	0	0	0	0	0	0	0	0	0	0	0	0	0	0	0	0	0	0
Eukaryota;Chlorophyta;Chlorophyceae;Chlamydomonadales;Chlamydomonadaceae;Chloromonas;Chloromonas playfairii	0	0	0	0	0	0	0	0	0	0	0	0	0	0	0	0	0	0	0	0	0	0	0	0	0	0	0	0	0	0	0	0	0	0	0	0	0	0	0	0	0	0	0	0	0	0	0	0	0
Eukaryota;Chlorophyta;Chlorophyceae;Chlamydomonadales;Chlamydomonadaceae;Chloromonas;Chloromonas subdivisa	0	0	0	0	0	0	0	0	0	0	0	0	0	0	0	0	0	0	0	0	0	0	0	0	0	0	0	0	0	0	0	0	0	0	0	0	0	0	0	0	0	0	0	0	0	0	0	0	0
Eukaryota;Chlorophyta;Chlorophyceae;Chlamydomonadales;Chlamydomonadaceae;Lobochlamys;Lobochlamys culleus	0	0	0	0	0	0	0	0	0	0	0	0	0	0	0	0	0	0	0	0	0	0	0	0	0	0	0	0	0	0	0	0	0	0	0	0	0	0	0	0	0	0	0	0	0	0	0	0	0
Eukaryota;Chlorophyta;Chlorophyceae;Chlamydomonadales;Chlamydomonadaceae;NA;	0	0	0	0	0	0	0	0	0	0	0	0	0	0	0	0	0	0	0	0	0	0	0	0	0	0	0	0	0	0	0	0	0	0	0	0	0	0	0	0	0	0	0	0	0	0	0	0	0
Eukaryota;Chlorophyta;Chlorophyceae;Chlamydomonadales;Chlamydomonadaceae;NA;Chlamydomonadaceae sp. MCWWS21	0	0	0	0	0	0	0	0	0	0	0	0	0	0	0	0	0	0	0	0	0	0	0	0	0	0	0	0	0	0	0	0	0	0	0	0	0	0	0	0	0	0	0	0	0	0	0	0	0
Eukaryota;Chlorophyta;Chlorophyceae;Chlamydomonadales;Chlamydomonadaceae;NA;Chlamydomonadaceae sp. MCWWS30	0	0	0	0	0	0	0	0	0	0	0	0	0	0	0	0	0	0	0	0	0	0	0	0	0	0	0	0	0	0	0	0	0	0	0	0	0	0	0	0	0	0	0	0	0	0	0	0	45
Eukaryota;Chlorophyta;Chlorophyceae;Chlamydomonadales;Chlamydomonadaceae;Vitreochlamys;Vitreochlamys nekrassovii	0	0	0	0	0	0	0	0	0	0	0	0	0	0	0	0	0	0	0	0	0	0	0	0	0	0	0	0	0	0	0	0	0	0	0	0	0	0	0	0	0	0	0	0	0	0	0	0	0
Eukaryota;Chlorophyta;Chlorophyceae;Chlamydomonadales;Chlorococcaceae;Chlorococcum;	0	0	0	0	0	0	0	0	0	0	0	0	0	0	0	0	0	0	0	0	0	0	0	0	0	0	0	0	0	0	0	0	0	0	0	0	0	0	0	0	0	0	0	0	0	0	0	0	0
Eukaryota;Chlorophyta;Chlorophyceae;Chlamydomonadales;Chlorococcaceae;Chlorococcum;Chlorococcum oleofaciens	0	0	0	0	0	0	0	0	0	0	0	0	0	0	0	0	0	0	0	0	0	0	0	0	0	0	0	0	0	0	0	0	0	0	0	0	0	0	0	0	0	0	0	0	0	0	0	0	1
Eukaryota;Chlorophyta;Chlorophyceae;Chlamydomonadales;Chlorococcaceae;Chlorococcum;Chlorococcum sp. CCAP 11/52	0	0	0	0	0	0	0	0	0	0	0	0	0	0	0	0	0	0	0	0	0	0	0	0	0	0	0	0	0	0	0	0	0	0	0	0	0	0	0	0	0	0	0	0	0	0	0	0	119
Eukaryota;Chlorophyta;Chlorophyceae;Chlamydomonadales;Dunaliellaceae;Dunaliella;	0	0	0	0	0	0	0	0	0	0	0	0	0	0	0	0	0	0	0	0	0	0	0	0	0	0	0	0	0	0	0	0	0	0	0	0	0	0	0	0	0	0	0	0	0	0	0	0	0
Eukaryota;Chlorophyta;Chlorophyceae;Chlamydomonadales;Dunaliellaceae;Dunaliella;Dunaliella primolecta	0	0	0	0	0	0	0	0	0	0	0	0	0	0	0	0	0	0	0	0	0	0	0	0	0	0	0	0	0	0	0	0	0	0	0	0	0	0	0	0	0	0	0	0	0	0	0	0	0
Eukaryota;Chlorophyta;Chlorophyceae;Chlamydomonadales;NA;;	0	0	0	0	0	0	0	0	0	0	0	0	0	0	0	0	0	0	0	0	0	0	0	0	0	0	0	0	0	0	0	0	0	0	0	0	0	0	0	0	0	0	0	0	0	0	0	0	0
Eukaryota;Chlorophyta;Chlorophyceae;Chlamydomonadales;NA;Tetracystis;Tetracystis excentrica	0	0	0	0	0	0	0	0	0	0	0	0	0	0	0	0	0	0	0	0	0	0	0	0	0	0	0	0	0	0	0	0	0	0	0	0	0	0	0	0	0	0	0	0	0	0	0	0	0
Eukaryota;Chlorophyta;Chlorophyceae;Chlamydomonadales;Volvocaceae;Gonium;	0	0	0	0	0	0	0	0	0	0	0	0	0	0	0	0	0	0	0	0	0	0	0	0	0	0	0	0	0	0	0	0	0	0	0	0	0	0	0	0	0	0	0	0	0	0	0	0	0
Eukaryota;Chlorophyta;Chlorophyceae;Chlamydomonadales;Volvocaceae;Gonium;Gonium pectorale	0	0	0	0	0	0	0	0	0	0	0	0	0	0	0	0	0	0	0	0	0	0	0	0	0	0	0	0	0	0	0	0	0	0	0	0	0	0	0	0	0	0	0	0	0	0	0	0	0
Eukaryota;Chlorophyta;Chlorophyceae;Chlamydomonadales;Volvocaceae;Yamagishiella;Yamagishiella sp. 1403259_D_Yamagishiella	0	0	0	0	0	0	0	0	0	0	0	0	0	0	0	0	0	0	0	0	0	0	0	0	0	0	0	0	0	0	0	0	0	0	0	0	0	0	0	0	0	0	0	0	0	0	0	0	0
Eukaryota;Chlorophyta;Chlorophyceae;Chlorosarcinales;NA;Chlorosarcinopsis;Chlorosarcinopsis sp. A KF-2011	0	0	0	0	0	0	0	0	0	0	0	0	0	0	0	0	0	0	0	0	0	0	0	0	0	0	0	0	0	0	0	0	0	0	0	0	0	0	0	0	0	0	0	0	0	0	0	0	0
Eukaryota;Chlorophyta;Chlorophyceae;NA;;Pleurastrum;	0	0	0	0	0	0	0	0	0	0	0	0	0	0	0	0	0	0	0	0	0	0	0	0	0	0	0	0	0	0	0	0	0	0	0	0	0	0	0	0	0	0	0	0	0	0	0	0	0
Eukaryota;Chlorophyta;Chlorophyceae;Sphaeropleales;Bracteacoccaceae;Bracteacoccus;	0	0	0	0	0	0	0	0	0	0	0	0	0	0	0	0	0	0	0	0	0	0	0	0	0	0	0	0	0	0	0	0	0	51	33	0	0	0	0	0	0	0	0	62	51	0	0	0	0
Eukaryota;Chlorophyta;Chlorophyceae;Sphaeropleales;Bracteacoccaceae;Bracteacoccus;Bracteacoccus cohaerens	0	0	0	0	0	0	0	0	0	0	0	0	0	0	0	0	0	0	0	0	0	0	0	0	0	0	0	0	0	0	0	0	0	1	0	0	0	0	0	0	0	0	0	3	4	0	0	0	0
Eukaryota;Chlorophyta;Chlorophyceae;Sphaeropleales;Bracteacoccaceae;Bracteacoccus;Bracteacoccus ruber	0	0	0	0	0	0	1	0	0	0	0	0	0	0	0	0	0	0	0	0	0	0	0	0	0	0	0	0	0	0	0	0	0	0	0	0	0	0	0	0	0	0	0	0	0	0	0	0	0
Eukaryota;Chlorophyta;Chlorophyceae;Sphaeropleales;Selenastraceae;Monoraphidium;Monoraphidium griffithii	0	0	0	2	0	1	0	0	0	0	0	0	0	0	0	0	0	0	0	0	1	0	0	0	0	0	0	0	0	0	0	0	0	0	0	0	0	0	0	0	0	0	0	0	0	0	0	0	0
Eukaryota;Chlorophyta;Chlorophyceae;Sphaeropleales;Selenastraceae;Nephrochlamys;Nephrochlamys subsolitaria	15	0	0	0	0	0	0	0	0	0	0	0	5	0	0	0	0	0	0	0	0	0	0	0	0	0	0	0	0	0	0	0	0	0	0	0	0	0	0	0	0	0	0	67	0	0	0	0	0
Eukaryota;Chlorophyta;Trebouxiophyceae;Chlorellales;Chlorellaceae;Chlorella;	0	0	0	0	0	0	0	0	0	0	0	0	0	0	0	0	0	0	0	0	0	0	0	0	0	0	0	0	0	0	0	0	1	0	0	0	0	0	0	0	3	0	0	0	0	0	0	0	0
Eukaryota;Chlorophyta;Trebouxiophyceae;Chlorellales;Chlorellaceae;Chlorella;Chlorella sp. GTD8A1	0	0	0	0	0	0	0	0	0	0	0	0	0	0	0	0	0	0	0	0	0	0	6	0	0	28	0	65	58	0	100	0	95	95	159	31	6	0	0	0	143	0	0	23	37	0	0	0	0
Eukaryota;Chlorophyta;Trebouxiophyceae;Chlorellales;Chlorellaceae;Chlorella;Chlorella sp. MAT-2008a	0	0	0	0	0	0	0	0	0	0	0	0	0	0	0	0	0	0	0	0	0	0	0	0	0	0	0	0	0	0	0	0	0	0	0	0	0	0	0	0	0	0	0	0	0	0	0	0	0
Eukaryota;Chlorophyta;Trebouxiophyceae;Chlorellales;Chlorellaceae;Chlorella;Chlorella sp. NUA-2014-3	0	0	0	0	0	0	0	0	0	0	0	0	0	0	0	0	0	0	0	0	0	0	0	0	0	0	0	0	0	0	0	0	0	0	0	0	0	0	0	0	0	0	0	0	0	0	0	0	0
Eukaryota;Chlorophyta;Trebouxiophyceae;Chlorellales;Chlorellaceae;Chlorella;Chlorella vulgaris	0	0	0	0	0	0	0	0	0	0	0	0	0	0	0	0	0	0	0	0	0	0	0	0	0	0	0	0	0	0	0	0	0	0	0	0	0	0	0	0	0	0	0	0	0	0	0	0	0
Eukaryota;Chlorophyta;Trebouxiophyceae;Chlorellales;Chlorellaceae;Chloroidium;	0	0	0	0	0	0	0	0	0	0	0	0	0	0	0	0	0	0	0	0	0	0	0	0	0	0	0	0	0	0	0	0	0	0	0	0	0	0	0	0	0	0	0	0	0	0	0	0	0
Eukaryota;Chlorophyta;Trebouxiophyceae;Chlorellales;Chlorellaceae;Marvania;Marvania geminata	0	0	0	0	0	0	0	0	0	0	0	0	0	0	0	0	0	0	0	0	0	0	0	0	0	0	0	0	0	0	0	0	0	0	0	0	0	0	0	0	0	0	0	0	0	0	0	0	0
Eukaryota;Chlorophyta;Trebouxiophyceae;Chlorellales;Chlorellaceae;NA;	0	0	0	0	0	0	0	0	0	0	0	0	0	0	0	0	0	0	0	0	0	0	0	0	34	0	0	0	0	0	0	0	0	0	0	0	0	0	0	0	0	0	0	0	0	0	0	0	0
Eukaryota;Chlorophyta;Trebouxiophyceae;Chlorellales;Chlorellaceae;Pseudochlorella;Pseudochlorella signiensis	0	0	0	0	0	0	0	0	0	0	0	0	0	0	0	0	0	0	0	0	0	0	0	0	0	0	0	0	0	0	0	0	0	0	0	0	0	0	0	0	0	0	0	0	0	0	0	0	0
Eukaryota;Chlorophyta;Trebouxiophyceae;Chlorellales;Oocystaceae;Coenochloris;	0	0	0	0	0	0	0	0	0	0	0	0	0	0	0	0	0	0	0	0	0	0	0	0	0	25	0	0	0	0	0	0	0	54	0	0	38	6	0	0	49	0	0	0	44	0	0	0	0
Eukaryota;Chlorophyta;Trebouxiophyceae;Chlorellales;Oocystaceae;Coenochloris;Coenochloris signiensis	17	1	9	14	0	0	0	0	0	12	0	0	0	8	0	0	0	0	0	0	0	0	16	0	0	0	0	0	0	0	0	0	0	0	0	0	0	0	20	0	0	0	0	0	0	0	0	0	0
Eukaryota;Chlorophyta;Trebouxiophyceae;Chlorellales;Oocystaceae;Coenochloris;Coenochloris sp. CCCryo145-01	0	0	0	0	0	0	0	0	0	0	0	0	0	0	0	0	0	0	0	0	0	0	0	0	0	0	0	0	0	0	0	0	0	0	0	0	0	0	0	0	0	0	0	0	0	0	0	0	0
Eukaryota;Chlorophyta;Trebouxiophyceae;Microthamniales;NA;Elliptochloris;Elliptochloris antarctica	0	0	0	0	0	0	0	0	0	0	0	0	0	0	0	0	0	0	0	0	0	0	0	0	0	0	0	0	0	0	0	0	0	0	0	0	0	0	0	0	0	1	0	0	0	0	0	1	0
Eukaryota;Chlorophyta;Trebouxiophyceae;Microthamniales;NA;Elliptochloris;Elliptochloris marina	0	0	0	0	0	0	0	0	0	0	0	0	0	0	0	0	0	0	0	0	0	0	0	0	18	10	0	0	0	0	0	0	62	0	54	0	0	102	9	0	0	238	66	32	132	132	61	146	0
Eukaryota;Chlorophyta;Trebouxiophyceae;Microthamniales;NA;Elliptochloris;Elliptochloris perforata	0	0	0	0	0	0	0	0	0	0	0	1	0	0	0	0	0	0	0	0	0	0	0	0	0	0	0	0	0	0	0	0	0	0	0	0	0	2	0	0	0	0	0	0	0	0	0	0	0
Eukaryota;Chlorophyta;Trebouxiophyceae;Microthamniales;NA;Stichococcus;	0	0	0	0	0	0	0	0	0	0	0	0	0	0	0	0	0	0	0	0	0	0	0	0	0	0	0	0	0	0	0	0	0	0	0	0	0	0	0	0	0	0	0	0	0	0	0	0	0
Eukaryota;Chlorophyta;Trebouxiophyceae;Microthamniales;NA;Stichococcus;Stichococcus sp. IOAC700S	22	0	0	0	0	0	0	0	0	0	0	0	0	0	0	0	0	0	0	0	0	0	0	0	0	0	0	60	0	0	0	28	0	61	17	0	0	22	0	7	0	0	36	57	105	145	0	23	0
Eukaryota;Chlorophyta;Trebouxiophyceae;Microthamniales;NA;Stichococcus;Stichococcus sp. KP09AW1004	0	0	0	0	0	0	0	0	0	0	0	0	0	0	0	0	0	0	0	0	0	0	1	0	1	4	0	0	0	0	35	0	16	0	0	39	15	0	0	0	0	0	0	0	0	0	0	8	0
Eukaryota;Chlorophyta;Trebouxiophyceae;NA;;Dictyosphaerium;	0	0	0	0	0	0	0	0	0	0	0	0	0	0	0	0	0	0	0	0	0	0	0	0	0	0	0	0	0	0	0	0	0	0	0	0	0	0	0	0	0	0	0	0	0	0	0	0	0
Eukaryota;Chlorophyta;Trebouxiophyceae;NA;;NA;	0	0	0	0	0	0	0	0	0	0	0	0	0	0	0	0	0	0	0	0	0	0	0	0	61	0	34	0	0	0	0	0	0	0	0	0	0	0	23	30	0	0	94	0	0	0	39	0	0
Eukaryota;Chlorophyta;Trebouxiophyceae;NA;;Neocystis;	0	0	0	0	0	0	0	0	0	0	0	0	0	0	0	0	0	0	0	0	0	0	0	0	0	0	0	0	0	0	0	0	0	1	0	0	0	0	0	0	0	0	0	0	0	0	0	0	0
Eukaryota;Chlorophyta;Trebouxiophyceae;NA;;Neocystis;Neocystis brevis	0	0	0	0	0	0	0	0	0	0	0	0	0	0	0	0	0	0	0	0	0	0	0	0	0	0	0	0	0	0	0	0	0	0	0	0	0	0	0	0	0	0	0	0	0	0	0	0	0
Eukaryota;Chlorophyta;Trebouxiophyceae;NA;;Neocystis;Neocystis mucosa	0	0	0	0	0	0	0	0	0	0	0	0	0	0	0	0	0	0	0	0	0	0	0	0	0	0	0	0	0	0	0	0	0	0	0	0	0	0	0	0	0	0	0	0	0	0	0	0	0
Eukaryota;Chlorophyta;Trebouxiophyceae;NA;NA;Dictyosphaerium;Dictyosphaerium sp. JI6-1	23	15	0	0	0	0	0	0	0	0	0	0	0	0	0	0	0	0	0	0	0	0	0	0	0	0	0	0	0	0	0	0	0	0	0	0	0	0	0	0	0	0	0	0	0	0	0	0	0
Eukaryota;Chlorophyta;Trebouxiophyceae;NA;NA;NA;Trebouxiophyceae sp. SAG 34.83	0	0	0	0	0	0	0	0	0	0	0	0	0	0	0	0	0	0	0	0	0	0	0	0	0	1	1	0	0	2	0	1	0	4	0	0	0	1	0	19	1	0	0	2	1	1	1	5	0
Eukaryota;Chlorophyta;Trebouxiophyceae;NA;NA;Neocystis;Neocystis mucosa	0	0	0	0	0	0	0	0	0	0	0	0	0	0	0	0	0	0	0	0	0	0	0	0	0	0	2	0	0	0	0	0	0	0	2	0	0	0	0	1	0	0	0	0	0	0	0	0	0
Eukaryota;Chlorophyta;Trebouxiophyceae;NA;NA;Pseudostichococcus;Pseudostichococcus monallantoides	0	1	0	0	0	0	1	0	0	0	1	0	0	0	0	0	0	0	0	0	0	1	0	0	3	0	0	1	1	3	3	3	0	0	3	5	1	0	1	0	5	3	1	0	1	4	8	3	1
Eukaryota;Chlorophyta;Trebouxiophyceae;Prasiolales;Koliellaceae;Koliella;Koliella longiseta	0	0	0	0	0	0	0	0	0	0	0	0	0	0	0	0	0	0	0	0	0	0	0	0	0	0	0	0	0	0	0	0	0	0	0	0	0	0	0	0	0	0	0	0	0	0	0	0	0
Eukaryota;Chlorophyta;Trebouxiophyceae;Prasiolales;Koliellaceae;Koliella;Koliella spiculiformis	0	0	0	0	0	0	0	0	0	0	0	0	0	0	0	0	0	0	0	0	0	0	0	0	0	0	0	0	0	0	0	0	0	0	0	0	0	0	0	0	0	0	0	0	0	0	0	0	1
Eukaryota;Chlorophyta;Trebouxiophyceae;Prasiolales;Koliellaceae;NA;	0	0	0	0	0	0	0	0	0	0	0	0	0	0	0	0	0	0	0	0	0	0	0	0	0	0	0	0	0	0	16	0	0	0	0	0	0	0	0	0	0	0	0	0	0	0	0	0	0
Eukaryota;Chlorophyta;Trebouxiophyceae;Prasiolales;Koliellaceae;Raphidonema;Raphidonema nivale	0	0	0	0	0	0	0	0	0	0	0	0	0	0	0	0	0	0	0	0	0	0	0	0	0	0	0	17	0	0	0	0	0	49	0	0	0	0	0	0	0	0	0	0	0	0	0	0	0
Eukaryota;Chlorophyta;Ulvophyceae;Ulotrichales;NA;;	0	0	0	0	0	0	0	0	0	0	0	0	0	0	0	0	0	0	0	0	0	0	0	0	0	0	0	0	0	0	0	0	0	0	0	0	0	0	0	0	0	0	0	0	0	0	0	0	27
Eukaryota;Chlorophyta;Ulvophyceae;Ulotrichales;NA;Planophila;Planophila laetevirens	0	0	0	0	0	0	0	0	0	0	0	0	0	0	0	0	0	0	0	0	0	0	0	0	0	11	0	0	0	18	25	0	98	281	0	16	0	17	0	18	0	0	128	48	0	0	0	0	0
Eukaryota;Chlorophyta;Ulvophyceae;Ulvales;NA;Desmochloris;Desmochloris halophila	0	0	0	0	0	0	0	0	0	0	0	0	0	0	0	0	0	0	0	0	0	0	0	0	0	0	0	0	0	0	0	0	0	0	0	0	0	0	0	0	0	0	0	0	0	0	0	0	0
Eukaryota;Chlorophyta;Ulvophyceae;Ulvales;NA;Pseudendoclonium;Pseudendoclonium arthropyreniae	0	0	0	0	0	0	0	0	0	0	0	0	0	0	0	0	0	0	0	0	0	0	0	0	0	0	0	0	0	0	0	0	0	0	0	0	0	0	0	0	0	0	0	0	0	0	0	0	0
Eukaryota;Mucoromycota;NA;Mortierellales;Mortierellaceae;Mortierella;Mortierella sp. 11 GB-2015	0	0	0	0	0	0	0	0	0	0	0	0	0	0	0	0	0	0	0	0	0	0	0	0	0	0	0	0	0	0	0	0	0	86	0	0	0	0	0	0	0	0	0	0	0	0	0	0	22
Eukaryota;Streptophyta;Bryopsida;Bryales;Bryaceae;Anomobryum;	0	0	0	0	0	0	0	0	0	0	0	0	0	0	0	0	0	0	0	0	0	0	0	0	0	0	0	0	0	0	0	0	0	0	0	0	0	0	0	0	0	0	0	0	0	0	1	0	0
Eukaryota;Streptophyta;Bryopsida;Bryales;Bryaceae;Bryum;Bryum argenteum	0	0	0	0	0	0	0	0	0	0	0	0	0	0	0	0	0	0	0	0	0	0	0	0	661	359	343	681	366	571	918	614	634	1463	774	491	380	422	323	60	671	876	1289	926	1310	1265	661	1178	0
Eukaryota;Streptophyta;Bryopsida;Bryales;Bryaceae;NA;	0	0	0	0	0	0	0	0	0	0	0	0	0	0	0	0	0	0	0	0	0	0	0	0	4	2	4	5	2	2	6	6	3	14	7	6	5	6	3	0	4	8	14	10	9	16	0	19	0
Eukaryota;Streptophyta;Bryopsida;Bryales;Bryaceae;Ptychostomum;Ptychostomum archangelicum	0	0	0	0	0	0	0	0	0	0	0	0	0	0	0	0	0	0	0	0	0	0	0	0	0	0	0	0	0	0	0	0	0	0	0	0	0	0	0	0	0	0	0	0	0	0	0	0	0
Eukaryota;Streptophyta;Bryopsida;Bryales;Bryaceae;Ptychostomum;Ptychostomum pallens	0	0	0	0	0	0	0	0	0	0	0	0	0	0	0	0	0	0	0	0	0	0	0	0	0	0	0	0	0	0	0	0	0	0	0	0	0	0	0	0	0	0	2	0	0	0	0	0	0
Eukaryota;Streptophyta;Bryopsida;Bryales;Bryaceae;Rosulabryum;Rosulabryum capillare	0	0	0	0	0	0	0	0	0	0	0	0	0	0	0	0	0	0	0	0	0	0	0	0	4	5	1	5	1	1	3	5	3	4	5	2	8	6	2	0	4	5	5	5	7	8	1	11	0
Eukaryota;Streptophyta;Bryopsida;Dicranales;Leucobryaceae;Campylopus;Campylopus carolinae	0	0	0	0	0	0	0	0	0	0	0	0	0	0	0	0	0	0	0	0	0	0	0	0	0	0	0	0	0	0	0	0	0	0	0	0	0	0	0	0	0	0	0	0	0	0	0	0	0
Eukaryota;Streptophyta;Bryopsida;Funariales;Funariaceae;Funaria;Funaria hygrometrica	0	0	0	0	0	0	0	0	0	0	0	0	0	0	0	0	0	0	0	0	0	0	0	0	1	0	2	0	1	0	1	0	0	1	0	0	0	1	0	0	0	1	3	1	0	3	1	0	0
Eukaryota;Streptophyta;Jungermanniopsida;NA;;NA;	0	0	0	0	0	0	0	0	0	0	0	0	0	0	0	0	0	0	0	0	0	0	0	0	0	0	0	0	0	0	0	0	0	0	0	0	0	0	0	0	0	0	0	0	0	0	0	0	0
Eukaryota;Streptophyta;Klebsormidiophyceae;Klebsormidiales;Klebsormidiaceae;Interfilum;	0	0	0	0	1	0	0	1	0	0	0	0	0	2	0	0	1	0	0	0	0	0	0	1	1	26	53	186	26	82	2	39	58	165	78	0	1	36	0	0	81	4	3	0	136	5	225	35	0
Eukaryota;Streptophyta;Klebsormidiophyceae;Klebsormidiales;Klebsormidiaceae;Interfilum;Interfilum massjukiae	1	0	0	0	0	0	0	0	2	1	0	0	0	2	0	0	0	1	0	0	0	0	0	0	0	0	0	0	0	0	0	0	0	0	0	0	0	0	0	0	0	0	0	0	0	0	0	0	0
Eukaryota;Streptophyta;Klebsormidiophyceae;Klebsormidiales;Klebsormidiaceae;Interfilum;Interfilum sp. SAG 2147	0	0	0	0	0	0	0	0	0	0	0	0	0	0	0	0	0	0	0	0	0	0	1	0	0	0	0	0	0	1	0	0	0	1	0	0	0	0	0	0	1	1	1	0	0	0	0	0	0
Eukaryota;Streptophyta;Klebsormidiophyceae;Klebsormidiales;Klebsormidiaceae;Interfilum;Interfilum sp. SAG 36.88	323	204	159	202	192	66	157	169	169	184	196	209	0	383	101	0	106	169	137	108	130	1	257	161	302	363	353	1008	183	818	767	638	679	1842	128	319	647	177	147	68	691	801	1573	752	734	1205	831	551	0
Eukaryota;Streptophyta;Klebsormidiophyceae;Klebsormidiales;Klebsormidiaceae;Klebsormidium;	147	75	31	26	61	81	64	31	75	57	52	77	23	130	39	4	11	33	23	20	23	26	92	55	95	40	23	43	11	56	119	17	41	177	26	60	17	11	10	7	137	89	64	106	104	64	23	175	0
Eukaryota;Streptophyta;Klebsormidiophyceae;Klebsormidiales;Klebsormidiaceae;Klebsormidium;Klebsormidium bilatum	0	0	0	0	0	0	0	1	0	0	1	0	0	0	0	0	0	0	0	0	1	0	0	0	0	0	0	0	0	0	0	0	0	0	0	0	0	0	0	0	0	0	0	0	0	0	0	1	0
Eukaryota;Streptophyta;Klebsormidiophyceae;Klebsormidiales;Klebsormidiaceae;Klebsormidium;Klebsormidium crenulatum	0	0	1	0	0	0	0	0	0	0	0	0	0	0	0	0	0	0	0	0	1	0	0	0	0	0	0	0	0	0	0	0	0	0	0	0	0	0	0	0	0	0	0	0	0	0	0	0	0
Eukaryota;Streptophyta;Klebsormidiophyceae;Klebsormidiales;Klebsormidiaceae;Klebsormidium;Klebsormidium elegans	10491	5521	4134	3763	4208	6598	4336	3827	5252	4126	5395	5067	3942	9381	2621	799	2202	3944	3231	2725	3122	3441	4985	3252	2320	2437	3097	5316	1712	3420	4240	3618	5404	7776	3668	2958	2969	1999	1991	774	3606	4422	5060	4314	6560	9433	4279	4784	0
Eukaryota;Streptophyta;Klebsormidiophyceae;Klebsormidiales;Klebsormidiaceae;Klebsormidium;Klebsormidium flaccidum	667	466	314	317	213	530	298	281	298	339	319	350	291	531	125	36	106	256	182	129	176	188	822	207	81	118	114	174	54	175	160	191	285	1027	182	172	180	79	181	72	148	216	393	531	390	584	227	117	0
Eukaryota;Streptophyta;Klebsormidiophyceae;Klebsormidiales;Klebsormidiaceae;Klebsormidium;Klebsormidium mucosum	0	0	0	0	1	0	0	0	0	0	0	0	0	0	0	0	0	0	0	0	0	0	0	0	0	0	0	0	0	0	0	0	0	0	38	0	0	0	0	0	0	0	0	0	0	0	0	0	0
Eukaryota;Streptophyta;Klebsormidiophyceae;Klebsormidiales;Klebsormidiaceae;Klebsormidium;Klebsormidium sp. K05	0	0	0	0	0	0	0	0	0	0	0	0	0	0	0	0	0	0	0	0	0	0	0	0	0	0	0	0	0	0	0	0	1	0	0	0	0	0	0	0	0	0	0	0	0	0	0	0	0
Eukaryota;Streptophyta;Klebsormidiophyceae;Klebsormidiales;Klebsormidiaceae;Klebsormidium;Klebsormidium sp. Pitztal1	52	24	20	21	10	29	18	11	25	25	17	22	12	33	10	2	11	20	13	11	20	4	17	14	8	8	10	12	3	6	13	17	25	33	12	12	9	9	8	3	12	8	26	15	27	27	12	20	0
Eukaryota;Streptophyta;Klebsormidiophyceae;Klebsormidiales;Klebsormidiaceae;Klebsormidium;Klebsormidium sp. SAG 37.86	1	0	1	0	0	0	0	0	0	0	0	1	0	0	0	0	0	0	0	0	1	2	0	2	0	0	0	0	0	0	0	0	0	0	0	0	0	0	0	0	0	0	0	0	0	0	0	0	0
Eukaryota;Streptophyta;Klebsormidiophyceae;Klebsormidiales;Klebsormidiaceae;Klebsormidium;Klebsormidium subtilissimum	0	15	0	0	0	0	0	0	0	0	0	0	0	0	0	0	0	0	0	0	0	0	0	0	0	0	0	0	0	0	0	0	0	0	0	0	0	0	0	0	0	0	0	0	0	0	0	0	0
Eukaryota;Streptophyta;Klebsormidiophyceae;Klebsormidiales;Klebsormidiaceae;NA;	0	0	0	0	0	0	0	0	0	0	0	0	0	0	0	0	0	0	0	0	0	0	0	1	0	0	0	0	0	0	0	0	0	0	0	0	0	0	0	0	0	0	0	0	0	0	0	0	0
Eukaryota;Streptophyta;Liliopsida;Asparagales;Amaryllidaceae;Allium;	0	0	0	0	0	0	0	0	0	0	0	0	0	0	0	0	0	0	0	0	0	0	0	0	0	0	0	0	0	0	0	0	0	0	0	0	0	0	0	0	0	0	0	0	0	0	0	0	0
Eukaryota;Streptophyta;Liliopsida;Asparagales;Amaryllidaceae;Allium;Allium ampeloprasum	0	0	0	0	0	0	0	0	0	0	0	0	0	0	0	0	0	0	0	0	0	0	0	0	0	0	0	0	0	0	0	0	0	0	0	0	0	0	0	0	0	0	0	0	0	0	0	0	0
Eukaryota;Streptophyta;Liliopsida;Asparagales;Amaryllidaceae;Allium;Allium cepa	0	34	0	0	0	0	0	0	0	0	0	0	0	0	0	0	0	0	0	0	0	0	0	0	0	0	0	0	0	0	0	1208	0	0	798	0	0	0	0	0	0	0	0	0	0	0	0	0	0
Eukaryota;Streptophyta;Liliopsida;Liliales;Liliaceae;Fritillaria;Fritillaria verticillata	0	0	0	0	0	0	0	0	0	0	0	0	0	0	0	0	0	0	0	0	0	0	0	0	0	0	0	0	0	0	0	0	0	0	0	0	0	0	0	0	0	0	0	0	0	0	0	0	0
Eukaryota;Streptophyta;Liliopsida;Poales;Cyperaceae;Carex;	0	0	0	0	0	0	0	0	0	0	0	0	0	0	0	0	0	0	0	0	0	0	0	0	0	0	0	0	0	0	0	0	0	0	0	0	0	0	0	0	0	0	0	0	0	0	0	0	0
Eukaryota;Streptophyta;Liliopsida;Poales;Cyperaceae;Carex;Carex norvegica	0	0	0	0	0	0	0	0	0	0	0	0	0	0	0	0	0	0	0	0	0	0	0	0	0	0	0	0	0	0	0	0	0	0	0	0	0	0	0	0	0	0	0	0	0	0	0	0	0
Eukaryota;Streptophyta;Liliopsida;Poales;Cyperaceae;Carex;Carex viridula	0	0	0	0	0	0	0	0	0	0	0	0	0	0	0	0	0	0	0	0	0	0	0	0	0	0	0	0	0	0	0	0	0	0	0	0	0	0	0	0	0	0	0	0	0	0	0	0	0
Eukaryota;Streptophyta;Liliopsida;Poales;Poaceae;Aegilops;Aegilops triuncialis	0	0	0	0	0	0	0	0	0	0	0	0	0	0	0	0	0	0	0	0	0	0	0	0	0	0	0	0	0	0	0	0	0	0	0	0	0	0	0	0	0	0	0	0	0	0	0	0	0
Eukaryota;Streptophyta;Liliopsida;Poales;Poaceae;Alopecurus;Alopecurus aequalis	0	0	0	0	0	0	0	0	0	0	0	0	0	0	0	0	0	0	0	0	0	0	0	0	0	0	0	0	0	0	0	0	0	0	0	0	0	0	0	0	0	0	0	0	0	0	0	0	0
Eukaryota;Streptophyta;Liliopsida;Poales;Poaceae;Alopecurus;Alopecurus geniculatus	0	0	0	0	0	0	0	0	0	0	0	0	0	0	0	0	0	0	0	0	0	0	0	0	0	0	0	0	0	0	0	0	0	0	0	0	0	0	0	0	0	0	0	0	0	0	0	0	0
Eukaryota;Streptophyta;Liliopsida;Poales;Poaceae;Avena;	0	0	0	0	0	0	0	0	0	0	0	0	0	0	0	0	0	0	0	0	0	0	0	0	0	0	0	0	0	0	0	0	0	0	0	0	0	0	0	0	0	0	0	0	0	0	0	0	0
Eukaryota;Streptophyta;Liliopsida;Poales;Poaceae;Avena;Avena fatua	0	0	0	0	0	0	0	0	13	0	0	0	0	0	0	0	0	0	0	0	0	0	20	0	0	0	0	0	0	0	0	0	0	0	0	0	0	0	0	0	0	0	0	0	0	0	0	0	0
Eukaryota;Streptophyta;Liliopsida;Poales;Poaceae;Bromopsis;Bromus benekenii	0	0	0	0	0	0	0	0	0	0	0	0	0	0	0	0	0	0	0	0	0	0	0	0	0	0	0	0	0	0	0	0	0	0	0	0	0	0	0	0	0	0	0	0	0	0	0	0	0
Eukaryota;Streptophyta;Liliopsida;Poales;Poaceae;Bromus;	0	0	0	0	0	0	2	0	0	0	0	0	0	0	0	0	0	0	0	0	0	0	1	0	0	0	0	0	0	0	0	0	0	0	0	0	0	0	0	0	0	0	0	0	0	0	0	0	0
Eukaryota;Streptophyta;Liliopsida;Poales;Poaceae;Bromus;Bromus sterilis	0	0	0	0	0	0	11	0	0	0	0	0	0	0	0	0	0	0	0	0	0	0	0	0	0	0	0	0	0	0	0	0	0	0	0	0	0	0	0	0	0	0	0	0	0	0	0	0	0
Eukaryota;Streptophyta;Liliopsida;Poales;Poaceae;Calamagrostis;	0	0	0	0	0	0	0	0	0	0	0	0	0	0	0	0	0	0	0	0	0	0	0	0	0	0	0	0	0	0	0	0	0	0	0	0	0	0	0	0	0	0	0	0	0	0	0	0	0
Eukaryota;Streptophyta;Liliopsida;Poales;Poaceae;Calamagrostis;Calamagrostis epigeios	0	0	0	0	0	0	0	0	0	0	0	0	0	0	0	0	0	0	0	0	0	0	0	0	0	0	0	0	0	0	0	0	0	0	0	0	0	0	0	0	0	0	0	0	0	0	0	0	0
Eukaryota;Streptophyta;Liliopsida;Poales;Poaceae;Chasechloa;Chasechloa egregia	0	0	0	0	0	0	0	0	0	0	0	0	0	0	0	0	0	0	0	0	0	0	0	0	0	0	0	0	0	0	0	0	0	0	0	0	0	0	0	0	0	0	0	0	0	0	0	0	0
Eukaryota;Streptophyta;Liliopsida;Poales;Poaceae;Chloris;Chloris filiformis	0	0	0	0	0	0	0	0	0	0	0	0	0	0	0	0	0	0	0	0	0	0	0	0	0	0	0	0	0	0	0	0	0	0	0	0	0	0	0	0	0	0	0	0	0	0	0	0	0
Eukaryota;Streptophyta;Liliopsida;Poales;Poaceae;Cutandia;Cutandia dichotoma	0	0	0	0	0	0	0	0	0	0	0	0	0	0	0	0	0	0	0	0	0	0	0	0	0	0	0	0	0	0	0	0	0	0	0	0	0	0	0	0	0	0	0	0	0	0	0	0	0
Eukaryota;Streptophyta;Liliopsida;Poales;Poaceae;Dactyloctenium;Dactyloctenium ctenoides	0	0	0	0	0	0	0	0	0	0	0	0	0	0	0	0	0	0	0	0	0	0	0	0	0	0	0	0	0	0	0	0	0	0	0	0	0	0	0	0	0	0	0	0	0	0	0	0	0
Eukaryota;Streptophyta;Liliopsida;Poales;Poaceae;Danthonia;Danthonia decumbens	0	0	0	0	0	0	0	0	0	0	0	0	0	0	0	0	0	0	0	0	0	0	0	0	0	0	0	0	0	0	0	0	0	0	0	0	0	0	0	0	0	0	0	0	0	0	0	0	0
Eukaryota;Streptophyta;Liliopsida;Poales;Poaceae;Distichlis;	0	0	0	0	0	0	0	0	0	0	0	0	0	0	0	0	0	0	0	0	0	0	0	0	0	0	0	0	0	0	0	0	0	0	0	0	0	0	0	0	0	0	0	0	0	0	0	0	0
Eukaryota;Streptophyta;Liliopsida;Poales;Poaceae;Distichlis;Distichlis spicata	0	0	0	0	0	0	0	0	0	0	0	0	0	0	0	0	0	0	0	0	0	0	0	0	0	0	0	0	0	0	0	0	0	0	0	0	0	0	0	0	0	0	0	0	0	0	0	0	8
Eukaryota;Streptophyta;Liliopsida;Poales;Poaceae;Elymus;	0	0	0	0	0	0	0	0	0	0	0	0	0	0	0	0	0	0	0	0	0	0	0	0	0	0	0	0	0	0	0	0	0	0	0	0	0	0	0	0	0	0	0	0	0	0	0	0	2449
Eukaryota;Streptophyta;Liliopsida;Poales;Poaceae;Elymus;Elymus caninus	0	0	0	0	0	0	0	0	0	0	0	0	0	0	0	0	0	0	0	0	0	0	0	0	0	0	0	0	0	0	0	0	0	0	0	0	0	0	0	0	0	0	0	0	0	0	0	0	0
Eukaryota;Streptophyta;Liliopsida;Poales;Poaceae;Elymus;Elymus repens	0	0	0	0	0	0	0	0	0	0	0	0	0	0	0	0	0	0	0	0	0	0	0	0	0	0	0	0	0	0	0	0	0	0	0	0	0	0	0	0	0	0	0	0	0	0	0	0	4
Eukaryota;Streptophyta;Liliopsida;Poales;Poaceae;Festuca;	0	0	0	0	0	0	0	0	0	0	0	0	0	0	0	0	0	0	0	0	0	0	0	0	0	0	0	0	0	0	0	0	0	0	0	0	0	0	0	0	0	0	0	0	0	0	0	0	0
Eukaryota;Streptophyta;Liliopsida;Poales;Poaceae;Festuca;Festuca bromoides	17	0	0	0	0	0	0	0	40	0	0	0	22	0	0	0	0	0	0	0	0	0	0	0	0	0	0	0	0	0	0	0	0	0	0	0	0	0	0	0	0	0	0	0	0	0	0	0	0
Eukaryota;Streptophyta;Liliopsida;Poales;Poaceae;Festuca;Festuca myuros	0	0	0	0	9	0	0	0	0	32	0	0	0	0	0	0	0	0	0	1	0	28	20	0	0	0	0	0	0	0	0	0	0	0	0	0	0	0	0	0	0	0	0	0	0	0	0	0	0
Eukaryota;Streptophyta;Liliopsida;Poales;Poaceae;Festuca;Festuca ovina	0	0	0	0	0	0	0	0	0	0	0	0	0	0	0	0	0	0	0	0	0	0	0	0	0	0	0	0	0	0	0	0	0	0	0	0	0	0	0	0	0	0	0	0	0	0	0	0	0
Eukaryota;Streptophyta;Liliopsida;Poales;Poaceae;Festuca;Festuca rubra	0	0	0	0	0	0	0	0	0	0	0	0	0	0	0	0	0	0	0	0	0	0	0	0	0	0	0	0	0	0	0	0	0	0	0	0	0	0	0	0	0	0	0	0	0	0	0	0	0
Eukaryota;Streptophyta;Liliopsida;Poales;Poaceae;Festuca;Festuca sp. SJ-2014	0	0	0	0	0	0	0	0	0	0	0	0	0	0	0	0	0	0	0	0	0	0	0	0	0	0	0	0	0	0	0	0	0	0	0	0	0	0	0	0	0	0	0	0	0	0	0	0	0
Eukaryota;Streptophyta;Liliopsida;Poales;Poaceae;Hordeum;	0	0	0	0	0	0	0	0	0	0	0	0	0	0	0	0	0	0	0	0	0	0	0	0	0	0	0	0	0	0	0	0	0	0	0	0	0	0	0	0	0	0	0	0	0	0	0	0	0
Eukaryota;Streptophyta;Liliopsida;Poales;Poaceae;Hordeum;Hordeum secalinum	0	0	0	0	0	0	0	0	0	0	0	0	0	0	0	0	0	0	0	0	0	0	0	0	0	0	0	0	0	0	0	0	0	0	0	0	0	0	0	0	0	0	0	0	0	0	0	0	0
Eukaryota;Streptophyta;Liliopsida;Poales;Poaceae;Leymus;	0	0	0	0	0	0	0	0	0	0	0	0	0	0	0	0	0	0	0	0	0	0	0	0	0	0	0	0	0	0	0	0	0	0	0	0	0	0	0	0	0	0	0	0	0	0	0	0	20
Eukaryota;Streptophyta;Liliopsida;Poales;Poaceae;Leymus;Leymus arenarius	0	0	0	0	0	0	0	0	0	0	0	0	0	0	0	0	0	0	0	0	0	0	0	0	0	0	0	0	0	0	0	0	0	0	0	0	0	0	0	0	0	0	0	0	0	0	0	0	0
Eukaryota;Streptophyta;Liliopsida;Poales;Poaceae;Leymus;Leymus chinensis	0	0	0	0	0	0	0	0	0	0	0	0	0	0	0	0	0	0	0	0	0	0	0	0	0	0	0	0	0	0	0	0	0	0	0	0	0	0	0	0	0	0	0	0	0	0	0	0	0
Eukaryota;Streptophyta;Liliopsida;Poales;Poaceae;Leymus;Leymus cinereus	0	0	0	0	0	0	0	0	0	0	0	0	0	0	0	0	0	0	0	0	0	0	0	0	0	0	0	0	0	0	0	0	0	0	0	0	0	0	0	0	0	0	0	0	0	0	0	0	6
Eukaryota;Streptophyta;Liliopsida;Poales;Poaceae;Leymus;Leymus innovatus	0	0	0	0	0	0	0	0	0	0	0	0	0	0	0	0	0	0	0	0	0	0	0	0	0	0	0	0	0	0	0	0	0	0	0	0	0	0	0	0	0	0	0	0	0	0	0	0	0
Eukaryota;Streptophyta;Liliopsida;Poales;Poaceae;Leymus;Leymus multicaulis	0	0	0	0	0	0	0	0	0	0	0	0	0	0	0	0	0	0	0	0	0	0	0	0	0	0	0	0	0	0	0	0	0	0	0	0	0	0	0	0	0	0	0	0	0	0	0	0	0
Eukaryota;Streptophyta;Liliopsida;Poales;Poaceae;Leymus;Leymus secalinus	0	0	0	0	0	0	0	0	0	0	0	0	0	0	0	0	0	0	0	0	0	0	0	0	0	0	0	0	0	0	0	0	0	0	0	0	0	0	0	0	0	0	0	0	0	0	0	0	0
Eukaryota;Streptophyta;Liliopsida;Poales;Poaceae;Lolium;	0	0	0	0	0	0	0	0	0	0	0	0	0	0	0	0	0	0	0	0	0	0	0	0	0	0	0	0	0	0	0	0	0	0	0	0	0	0	0	0	0	0	0	0	0	0	0	0	0
Eukaryota;Streptophyta;Liliopsida;Poales;Poaceae;Lolium;Lolium canariense	0	0	0	0	0	0	0	0	0	0	0	0	0	0	0	0	0	0	0	0	0	0	0	0	0	0	0	0	0	0	0	0	0	0	0	0	0	0	0	0	0	0	0	0	0	0	0	0	0
Eukaryota;Streptophyta;Liliopsida;Poales;Poaceae;Lolium;Lolium edwardii	0	0	0	0	0	0	0	0	0	0	0	0	0	0	0	0	0	0	0	0	0	0	0	0	0	0	0	0	0	0	0	0	0	0	0	0	0	0	0	0	0	0	0	0	0	0	0	0	0
Eukaryota;Streptophyta;Liliopsida;Poales;Poaceae;Lolium;Lolium multiflorum	0	0	0	0	0	0	0	0	0	0	0	0	0	0	0	0	0	0	0	0	0	0	0	0	0	0	0	0	0	0	0	0	0	0	0	0	0	0	0	0	0	0	0	0	0	0	0	0	0
Eukaryota;Streptophyta;Liliopsida;Poales;Poaceae;Lolium;Lolium perenne	0	0	0	0	0	0	0	0	0	0	0	0	0	0	0	0	0	0	0	0	0	0	0	0	0	0	0	0	0	0	0	0	0	0	0	0	0	0	0	0	0	0	0	0	0	0	0	0	0
Eukaryota;Streptophyta;Liliopsida;Poales;Poaceae;Lolium;Lolium rigidum	0	0	0	0	0	0	0	0	0	0	0	0	0	0	0	0	0	0	0	0	0	0	0	0	0	0	0	0	0	0	0	0	0	0	0	0	0	0	0	0	0	0	0	0	0	0	0	0	0
Eukaryota;Streptophyta;Liliopsida;Poales;Poaceae;Lolium;Lolium temulentum	0	0	0	0	0	0	0	0	0	0	0	0	0	0	0	0	0	0	0	0	0	0	0	0	0	0	0	0	0	0	0	0	0	0	0	0	0	0	0	0	0	0	0	0	0	0	0	0	0
Eukaryota;Streptophyta;Liliopsida;Poales;Poaceae;Muhlenbergia;	0	0	0	0	0	0	0	0	0	0	0	0	0	0	0	0	0	0	0	0	0	0	0	0	0	0	0	0	0	0	0	0	0	0	0	0	0	0	0	0	0	0	0	0	0	0	0	0	0
Eukaryota;Streptophyta;Liliopsida;Poales;Poaceae;NA;	0	0	0	0	0	0	0	0	0	0	0	0	0	0	0	0	0	0	0	0	0	0	0	0	4	5	2	0	0	0	0	2	0	0	0	0	1	1	0	0	6	2	1	3	2	0	1	2	0
Eukaryota;Streptophyta;Liliopsida;Poales;Poaceae;Nassella;	0	0	0	0	0	0	0	0	0	0	0	0	0	0	0	0	0	0	0	0	0	0	0	0	20	12	12	8	4	2	2	3	3	0	5	1	3	1	0	1	15	7	16	7	5	6	1	8	0
Eukaryota;Streptophyta;Liliopsida;Poales;Poaceae;Phleum;	0	0	0	0	0	0	0	0	0	0	0	0	0	0	0	0	0	0	0	0	0	0	0	0	0	0	0	0	0	0	0	0	0	0	0	0	0	0	0	0	0	0	0	0	0	0	0	0	0
Eukaryota;Streptophyta;Liliopsida;Poales;Poaceae;Poa;	0	0	0	0	0	0	0	0	0	0	0	0	0	0	0	0	0	0	0	0	0	0	0	0	0	0	0	0	0	0	0	0	0	0	0	0	0	0	0	0	0	0	0	0	0	0	0	0	0
Eukaryota;Streptophyta;Liliopsida;Poales;Poaceae;Schismus;Schismus arabicus	0	0	0	0	0	0	0	0	0	0	0	0	0	0	0	0	0	0	0	0	0	0	0	0	0	0	0	0	0	0	0	0	0	0	0	0	0	0	0	0	0	0	0	0	0	0	0	0	0
Eukaryota;Streptophyta;Liliopsida;Poales;Poaceae;Schismus;Schismus barbatus	0	0	0	0	0	0	0	0	0	0	0	0	0	0	0	0	0	0	0	0	0	0	0	0	0	0	0	0	0	0	0	0	0	0	0	0	0	0	0	0	0	0	0	0	0	0	0	0	0
Eukaryota;Streptophyta;Liliopsida;Poales;Poaceae;Sporobolus;Sporobolus maritimus	0	0	0	0	0	0	0	0	0	0	0	0	0	0	0	0	0	0	0	0	0	0	0	0	0	0	0	0	0	0	0	0	0	0	0	0	0	0	0	0	0	0	0	0	0	0	0	0	434
Eukaryota;Streptophyta;Liliopsida;Poales;Poaceae;Stipa;Stipa capensis	0	0	0	0	0	0	0	0	0	0	0	0	0	0	0	0	0	0	0	0	0	0	0	0	1233	988	840	389	342	286	186	486	105	56	656	413	358	208	52	32	1052	500	1119	414	693	240	147	1012	0
Eukaryota;Streptophyta;Liliopsida;Zingiberales;Costaceae;Costus;	0	0	0	0	0	0	0	0	0	0	0	0	0	0	0	0	0	0	0	0	0	0	0	0	0	0	0	0	0	0	0	0	0	0	0	0	0	0	0	0	0	0	0	0	0	0	0	0	0
Eukaryota;Streptophyta;Liliopsida;Zingiberales;Costaceae;Costus;Costus laevis	0	0	0	0	0	0	0	0	0	0	0	0	0	0	0	0	0	0	0	0	0	0	0	0	0	0	0	0	0	0	0	0	0	0	0	0	0	0	0	0	0	0	0	0	0	0	0	0	0
Eukaryota;Streptophyta;Liliopsida;Zingiberales;Costaceae;Costus;Costus malortieanus	0	0	0	0	0	0	0	0	0	0	0	0	0	0	0	0	0	0	0	0	0	0	0	0	0	0	0	0	0	0	0	0	0	0	0	0	0	0	0	0	0	0	0	0	0	0	0	0	0
Eukaryota;Streptophyta;Liliopsida;Zingiberales;Costaceae;Costus;Costus pulverulentus	0	0	0	0	0	0	0	0	0	0	0	0	0	0	0	0	0	0	0	0	0	0	0	0	0	0	0	0	0	0	0	0	0	0	0	0	0	0	0	0	0	0	0	0	0	0	0	0	0
Eukaryota;Streptophyta;NA;;NA;;	0	0	0	0	0	0	0	0	0	0	0	0	0	0	0	0	1	0	1	0	0	0	0	0	0	0	0	0	0	0	0	0	0	0	0	0	1	0	0	0	0	0	0	0	0	0	1	0	0
Eukaryota;Streptophyta;NA;Apiales;Apiaceae;Aethusa;Aethusa cynapium	0	0	23	0	0	0	0	43	0	0	0	0	0	0	0	0	0	0	0	0	0	11	0	0	0	0	776	0	0	703	0	0	0	0	0	582	0	0	0	0	0	0	0	0	0	1345	0	0	0
Eukaryota;Streptophyta;NA;Apiales;Apiaceae;Angelica;	0	0	0	0	0	0	0	0	0	0	0	0	0	0	0	0	0	0	0	0	1	0	0	0	0	0	0	0	0	0	0	0	0	0	0	0	0	0	0	0	0	0	0	0	0	0	0	0	0
Eukaryota;Streptophyta;NA;Apiales;Apiaceae;Angelica;Angelica acutiloba	0	0	0	0	0	0	0	0	0	0	0	0	0	0	0	0	0	0	0	0	0	0	0	0	0	0	0	0	0	0	0	0	0	0	0	0	0	0	0	0	0	0	0	0	0	0	0	0	0
Eukaryota;Streptophyta;NA;Apiales;Apiaceae;Angelica;Angelica arguta	0	0	0	0	0	0	0	0	0	0	0	0	0	0	0	0	0	0	0	0	0	0	0	0	0	0	0	0	0	0	0	0	0	0	0	0	0	0	0	0	0	0	0	0	0	0	0	0	0
Eukaryota;Streptophyta;NA;Apiales;Apiaceae;Bunium;Bunium bulbocastanum	0	0	0	0	0	0	0	0	0	0	0	0	0	0	0	0	0	0	0	0	0	0	0	0	0	0	0	0	0	0	0	0	0	0	0	0	0	0	0	0	0	0	0	0	0	0	0	0	0
Eukaryota;Streptophyta;NA;Apiales;Apiaceae;Carum;Carum buriaticum	0	0	0	0	0	0	0	0	0	0	0	0	0	0	0	0	0	0	0	0	0	0	0	0	0	0	0	0	0	0	0	0	0	0	0	0	0	0	0	0	0	0	0	0	0	0	0	0	0
Eukaryota;Streptophyta;NA;Apiales;Apiaceae;Cnidium;Cnidium monnieri	0	0	0	0	0	0	0	0	0	0	0	0	0	0	0	0	0	0	0	0	0	0	0	0	0	0	0	0	0	0	0	0	0	0	0	0	0	0	0	0	0	0	0	0	0	0	0	0	0
Eukaryota;Streptophyta;NA;Apiales;Apiaceae;Conioselinum;Conioselinum pacificum	0	0	0	0	0	0	0	0	0	0	0	0	0	0	0	0	0	0	0	0	0	0	0	0	0	0	0	0	0	0	0	0	0	0	0	0	0	0	0	0	0	0	0	0	0	0	0	0	0
Eukaryota;Streptophyta;NA;Apiales;Apiaceae;Conium;Conium maculatum	0	0	0	0	0	0	0	0	0	0	0	0	0	0	0	0	0	0	0	0	0	0	0	0	0	0	0	0	0	0	0	0	0	0	0	0	0	0	0	0	0	0	0	0	0	0	0	0	0
Eukaryota;Streptophyta;NA;Apiales;Apiaceae;Coriandrum;Coriandrum sativum	0	0	0	0	0	0	0	0	0	0	0	0	0	0	0	0	0	0	0	0	0	0	0	0	0	0	10	0	0	9	0	0	0	0	0	7	0	0	0	0	0	0	0	0	0	16	0	0	0
Eukaryota;Streptophyta;NA;Apiales;Apiaceae;Cuminum;Cuminum cyminum	0	0	0	0	0	0	0	0	0	0	0	0	0	0	0	0	0	0	0	0	0	0	0	0	0	0	0	0	0	0	0	0	0	0	0	0	0	0	0	0	0	0	0	0	0	0	0	0	0
Eukaryota;Streptophyta;NA;Apiales;Apiaceae;Cymopterus;Cymopterus glomeratus	0	0	0	0	0	0	0	0	0	0	0	0	0	0	0	0	0	0	0	0	0	0	0	0	0	0	0	0	0	0	0	0	0	0	0	0	0	0	0	0	0	0	0	0	0	0	0	0	0
Eukaryota;Streptophyta;NA;Apiales;Apiaceae;Daucus;Daucus carota	0	0	0	0	0	0	0	0	0	0	0	0	0	0	0	0	0	0	0	0	0	0	0	0	0	0	0	0	0	0	4656	0	0	0	0	0	0	0	0	0	0	0	0	0	0	0	0	0	0
Eukaryota;Streptophyta;NA;Apiales;Apiaceae;Ferula;Ferula lehmannii	0	0	0	0	0	0	0	0	0	0	0	0	0	0	0	0	0	0	0	0	0	0	0	0	0	0	0	0	0	0	0	0	0	0	0	0	0	0	0	0	0	0	0	0	0	0	0	0	0
Eukaryota;Streptophyta;NA;Apiales;Apiaceae;Glehnia;Glehnia littoralis	0	0	0	0	0	0	0	0	0	0	0	0	0	0	0	0	0	0	0	0	0	0	0	0	0	0	0	0	0	0	0	0	0	0	0	0	0	0	0	0	0	0	0	0	0	0	0	0	0
Eukaryota;Streptophyta;NA;Apiales;Apiaceae;Ligusticum;	0	0	0	0	0	0	0	0	0	0	0	0	0	0	0	0	0	0	0	0	0	0	0	0	0	0	0	0	0	0	0	0	0	0	0	0	0	0	0	0	0	0	0	0	0	0	0	0	0
Eukaryota;Streptophyta;NA;Apiales;Apiaceae;Ligusticum;Ligusticum grayi	0	0	0	0	0	0	0	0	0	0	0	0	0	0	0	0	0	0	0	0	0	0	0	0	0	0	0	0	0	0	0	0	0	0	0	0	0	0	0	0	0	0	0	0	0	0	0	0	0
Eukaryota;Streptophyta;NA;Apiales;Apiaceae;Ligusticum;Ligusticum sinense	0	0	0	0	0	0	0	0	0	0	0	0	0	0	0	0	0	0	0	0	0	0	0	0	0	0	0	0	0	0	0	0	0	0	0	0	0	0	0	0	0	0	0	0	0	0	0	0	0
Eukaryota;Streptophyta;NA;Apiales;Apiaceae;Lomatium;	0	0	0	0	0	0	0	0	0	0	0	0	0	0	0	0	0	0	0	0	0	0	0	0	0	0	0	0	0	0	0	0	0	0	0	0	0	0	0	0	0	0	0	0	0	0	0	0	0
Eukaryota;Streptophyta;NA;Apiales;Apiaceae;Meum;Meum athamanticum	0	0	0	0	0	0	0	0	0	0	0	0	0	0	0	0	0	0	0	0	0	0	0	0	0	0	0	0	0	0	0	0	0	0	0	0	0	0	0	0	0	0	0	0	0	0	0	0	0
Eukaryota;Streptophyta;NA;Apiales;Apiaceae;NA;	0	0	0	0	0	0	0	0	0	0	0	0	0	0	0	0	0	0	0	0	0	0	0	0	0	0	0	0	0	0	0	0	0	0	0	0	0	0	0	0	0	0	0	0	0	1	0	0	0
Eukaryota;Streptophyta;NA;Apiales;Apiaceae;NA;Apiaceae sp. SAC-2015	0	0	0	0	0	0	0	0	0	0	0	0	0	0	0	0	0	0	0	0	0	0	0	0	0	0	0	0	0	0	0	0	0	0	0	0	0	0	0	0	0	0	0	0	0	0	0	0	0
Eukaryota;Streptophyta;NA;Apiales;Apiaceae;Peucedanum;	0	0	0	0	0	0	0	0	0	0	0	0	0	0	0	0	0	0	0	0	0	0	0	0	0	0	0	0	0	0	0	0	0	0	0	0	0	0	0	0	0	0	0	0	0	0	0	0	0
Eukaryota;Streptophyta;NA;Apiales;Apiaceae;Peucedanum;Peucedanum japonicum	0	0	0	0	0	0	0	0	0	0	0	0	0	0	0	0	0	0	0	0	0	0	0	0	0	0	0	0	0	0	0	0	0	0	0	0	0	0	0	0	0	0	0	0	0	0	0	0	0
Eukaryota;Streptophyta;NA;Apiales;Apiaceae;Peucedanum;Peucedanum ostruthium	0	0	0	0	0	0	0	0	0	0	0	0	0	0	0	0	0	0	0	0	0	0	0	0	0	0	0	0	0	0	0	0	0	0	0	0	0	0	0	0	0	0	0	0	0	0	0	0	0
Eukaryota;Streptophyta;NA;Apiales;Apiaceae;Peucedanum;Peucedanum praeruptorum	0	0	0	0	0	0	0	0	0	0	0	0	0	0	0	0	0	0	0	0	0	0	0	0	0	0	0	0	0	0	0	0	0	0	0	0	0	0	0	0	0	0	0	0	0	0	0	0	0
Eukaryota;Streptophyta;NA;Apiales;Apiaceae;Peucedanum;Peucedanum terebinthaceum	0	0	0	0	0	0	0	0	0	0	0	0	0	0	0	0	0	0	0	0	0	0	0	0	0	0	0	0	0	0	0	0	0	0	0	0	0	0	0	0	0	0	0	0	0	0	0	0	0
Eukaryota;Streptophyta;NA;Apiales;Apiaceae;Zizia;Zizia aurea	0	0	0	0	0	0	0	0	0	0	0	0	0	0	0	0	0	0	0	0	0	0	0	0	0	0	0	0	0	0	0	0	0	0	0	0	0	0	0	0	0	0	0	0	0	0	0	0	0
Eukaryota;Streptophyta;NA;Asterales;Asteraceae;Achillea;	0	0	0	0	0	0	0	0	0	0	0	0	0	0	0	0	0	0	0	0	0	0	0	0	0	0	0	0	0	0	0	0	0	0	0	0	0	0	0	0	0	0	0	0	0	0	0	0	0
Eukaryota;Streptophyta;NA;Asterales;Asteraceae;Achillea;Achillea millefolium	0	0	0	0	0	0	0	0	0	0	0	0	0	0	0	0	0	0	0	0	0	0	0	0	0	0	0	0	0	0	0	0	0	0	0	0	0	0	0	0	0	0	0	0	0	0	0	0	0
Eukaryota;Streptophyta;NA;Asterales;Asteraceae;Achillea;Achillea wilsoniana	0	0	0	0	0	0	0	0	0	0	0	0	0	0	0	0	0	0	0	0	0	0	0	0	0	0	0	0	0	0	0	0	0	0	0	0	0	0	0	0	0	0	0	0	0	0	0	0	0
Eukaryota;Streptophyta;NA;Asterales;Asteraceae;Artemisia;	0	0	0	0	0	0	0	0	0	0	0	0	0	0	0	0	0	0	0	0	0	0	0	0	0	0	0	0	0	0	0	0	0	0	0	0	0	0	0	0	0	0	0	0	0	0	0	0	0
Eukaryota;Streptophyta;NA;Asterales;Asteraceae;Artemisia;Artemisia vulgaris	0	0	0	0	0	0	0	0	0	0	0	0	0	0	0	0	0	0	0	0	0	0	0	0	0	0	0	0	0	0	0	0	0	0	0	0	0	0	0	0	0	0	0	0	0	0	0	0	0
Eukaryota;Streptophyta;NA;Asterales;Asteraceae;Carduus;	0	0	0	0	0	0	0	0	0	0	0	0	0	0	0	0	0	0	0	0	0	0	0	0	0	0	0	0	0	0	0	0	0	0	0	0	0	0	0	0	0	0	0	0	0	0	0	0	0
Eukaryota;Streptophyta;NA;Asterales;Asteraceae;Carduus;Carduus candicans	0	0	0	0	0	0	0	0	0	0	0	0	0	0	0	0	0	0	0	0	0	0	0	0	0	0	0	0	0	0	0	0	0	0	0	0	0	0	0	0	0	0	0	0	0	0	0	0	0
Eukaryota;Streptophyta;NA;Asterales;Asteraceae;Carduus;Carduus crispus	0	0	0	0	0	0	0	0	0	0	0	0	0	0	0	0	0	0	0	0	0	0	0	0	0	0	0	0	0	0	0	0	0	0	0	0	0	0	0	0	0	0	0	0	0	0	0	0	0
Eukaryota;Streptophyta;NA;Asterales;Asteraceae;Carduus;Carduus pycnocephalus	0	0	0	0	0	0	0	0	0	0	0	0	0	0	0	0	0	0	0	0	0	0	0	0	0	0	0	0	0	0	0	0	0	0	0	0	0	0	0	0	0	0	0	0	0	0	0	0	0
Eukaryota;Streptophyta;NA;Asterales;Asteraceae;Carduus;Carduus tenuiflorus	0	0	0	0	0	0	0	0	0	0	0	0	0	0	0	0	0	0	0	0	0	0	0	0	0	0	0	0	0	0	0	0	0	0	0	0	0	0	0	0	0	0	0	0	0	0	0	0	0
Eukaryota;Streptophyta;NA;Asterales;Asteraceae;Centaurea;Centaurea brugueriana	0	0	0	0	0	0	0	0	0	0	0	0	0	0	0	0	0	0	0	0	1	0	0	0	0	0	0	0	0	0	0	0	0	0	0	0	0	0	0	0	0	0	0	0	0	0	0	0	0
Eukaryota;Streptophyta;NA;Asterales;Asteraceae;Cirsium;Cirsium vulgare	0	0	0	0	0	0	0	0	0	0	0	0	0	0	0	0	0	0	0	0	0	0	0	0	0	0	0	0	0	0	0	0	0	0	0	0	0	0	0	0	0	0	0	0	0	0	0	0	0
Eukaryota;Streptophyta;NA;Asterales;Asteraceae;Erigeron;	0	0	0	0	0	0	0	0	0	0	0	0	0	0	0	0	0	0	0	0	0	0	0	0	0	0	0	0	0	0	0	0	0	0	0	0	0	0	0	0	0	0	0	0	0	0	0	0	0
Eukaryota;Streptophyta;NA;Asterales;Asteraceae;Erigeron;Erigeron acris	0	0	0	0	0	0	0	0	0	0	0	0	0	0	0	0	0	0	0	0	0	0	0	0	0	0	0	0	0	0	0	0	0	0	0	0	0	0	0	0	0	0	0	0	0	0	0	0	0
Eukaryota;Streptophyta;NA;Asterales;Asteraceae;Erigeron;Erigeron annuus	0	0	0	0	0	0	0	0	0	0	0	0	0	0	0	0	0	0	0	0	0	0	0	0	0	0	0	0	0	0	0	0	0	0	0	0	0	0	0	0	0	0	0	0	0	0	0	0	0
Eukaryota;Streptophyta;NA;Asterales;Asteraceae;Erigeron;Erigeron canadensis	0	0	0	0	0	0	0	0	0	0	0	0	0	0	0	0	0	0	0	0	0	0	0	0	0	0	0	0	0	0	0	0	0	0	0	0	0	0	0	0	0	0	0	0	0	0	0	0	0
Eukaryota;Streptophyta;NA;Asterales;Asteraceae;Helminthotheca;Helminthotheca echioides	0	0	0	0	0	0	0	0	0	0	0	0	0	0	0	0	0	0	0	0	0	0	0	0	0	0	0	0	0	0	0	0	0	0	0	0	0	0	0	0	0	0	0	0	0	0	0	0	0
Eukaryota;Streptophyta;NA;Asterales;Asteraceae;Hypochaeris;	0	0	0	0	1	1	1	1	0	0	0	0	0	0	0	0	0	0	0	0	0	0	1	0	4	2	5	4	0	1	7	3	4	4	3	4	3	0	2	0	5	5	6	4	5	5	4	6	0
Eukaryota;Streptophyta;NA;Asterales;Asteraceae;Hypochaeris;Hypochaeris glabra	14779	5675	5032	4506	7846	10179	7296	5029	6942	4742	8474	7313	6873	15468	4534	1055	3155	4873	4684	3699	5483	5189	4505	3775	14350	13901	23565	28882	14571	27849	28778	28452	31079	44162	25737	20398	23163	18066	12395	5936	26315	28983	26377	32513	31521	45740	18204	23219	0
Eukaryota;Streptophyta;NA;Asterales;Asteraceae;Hypochaeris;Hypochaeris maculata	0	0	0	0	0	0	0	0	0	0	0	0	0	0	0	0	0	0	0	0	0	0	0	0	0	0	0	0	0	0	0	0	0	0	0	0	0	0	0	0	0	0	0	1	0	0	0	0	0
Eukaryota;Streptophyta;NA;Asterales;Asteraceae;Hypochaeris;Hypochaeris radicata	0	0	0	0	0	0	0	0	0	0	0	0	0	0	0	0	1	0	0	0	0	0	0	0	0	1	0	2	1	1	3	0	1	1	1	1	0	0	0	0	1	194	223	0	0	2	0	0	0
Eukaryota;Streptophyta;NA;Asterales;Asteraceae;Lactuca;Lactuca sativa	0	0	0	0	0	0	0	0	0	0	0	0	0	0	0	0	0	0	0	0	0	0	0	0	0	0	0	0	0	0	0	0	0	0	0	0	0	0	0	0	0	0	0	1	1	0	0	0	3
Eukaryota;Streptophyta;NA;Asterales;Asteraceae;Logfia;	0	0	0	0	0	0	0	0	2	0	0	0	0	0	0	0	0	0	0	0	0	0	0	0	0	0	0	0	0	0	0	0	0	0	0	0	0	0	0	0	0	0	0	0	0	0	0	0	0
Eukaryota;Streptophyta;NA;Asterales;Asteraceae;Logfia;Logfia gallica	0	0	0	0	0	0	0	0	62	0	0	0	63	0	0	0	0	0	0	0	0	0	0	0	0	0	0	0	0	0	0	0	0	0	0	0	0	0	0	0	0	0	0	0	0	0	0	0	0
Eukaryota;Streptophyta;NA;Asterales;Asteraceae;NA;	0	0	0	0	0	0	0	0	0	0	0	0	0	0	0	0	0	0	0	0	0	0	0	0	0	0	0	0	0	0	0	0	0	0	0	0	0	1	0	0	0	0	0	0	0	0	0	1	0
Eukaryota;Streptophyta;NA;Asterales;Asteraceae;Saussurea;	0	0	0	0	0	0	0	0	0	0	0	0	0	0	0	0	0	0	0	0	0	0	0	0	0	0	0	0	0	0	0	0	0	0	0	0	0	0	0	0	0	0	0	0	0	0	0	0	0
Eukaryota;Streptophyta;NA;Asterales;Asteraceae;Saussurea;Saussurea obvallata	0	0	0	0	0	0	0	0	0	0	0	0	0	0	0	0	0	0	0	0	0	0	0	0	0	0	0	0	0	0	0	0	0	0	0	0	0	0	0	0	0	0	0	0	0	0	0	0	0
Eukaryota;Streptophyta;NA;Asterales;Asteraceae;Senecio;Senecio vulgaris	82	0	49	0	0	0	12	0	24	0	0	30	0	0	11	0	0	0	38	0	50	0	43	30	0	0	0	0	0	0	0	0	0	0	0	0	0	0	0	0	0	0	0	0	0	0	0	0	0
Eukaryota;Streptophyta;NA;Asterales;Asteraceae;Sonchus;	0	0	0	0	0	0	0	0	0	0	0	0	0	0	0	0	0	0	0	0	0	0	0	0	0	0	0	0	0	0	0	0	0	0	0	0	0	0	0	0	0	0	0	0	0	0	0	0	0
Eukaryota;Streptophyta;NA;Asterales;NA;;	0	0	0	0	0	0	0	0	0	0	0	0	0	0	0	0	0	0	0	0	0	0	0	0	0	0	0	0	0	0	0	0	0	0	0	0	0	0	0	0	0	0	0	0	0	0	0	0	0
Eukaryota;Streptophyta;NA;Boraginales;Boraginaceae;Cryptantha;	1	0	0	0	0	2	0	0	0	0	1	0	0	3	0	0	0	0	0	0	0	0	1	0	0	0	0	0	0	0	0	0	0	0	0	0	0	0	0	0	0	0	0	0	0	0	0	0	0
Eukaryota;Streptophyta;NA;Boraginales;Boraginaceae;Cryptantha;Cryptantha patagonica	0	0	0	0	0	0	0	0	0	0	0	0	0	4	0	0	0	1	0	1	0	1	3	0	0	0	0	0	0	0	0	0	0	0	0	0	0	0	0	0	0	0	0	0	0	0	0	0	0
Eukaryota;Streptophyta;NA;Boraginales;Boraginaceae;Cryptantha;Cryptantha torreyana	30	37	0	0	0	18	0	20	0	34	63	42	0	335	0	0	0	112	24	35	0	28	152	0	0	0	0	0	0	0	0	0	0	0	0	0	0	0	0	0	0	0	0	0	0	0	0	0	0
Eukaryota;Streptophyta;NA;Boraginales;Boraginaceae;Lithospermum;Lithospermum officinale	0	0	0	0	0	0	0	0	0	0	0	0	0	0	0	0	0	0	0	0	0	0	0	0	10	0	0	0	0	0	0	793	0	0	0	0	0	0	0	0	0	0	0	1608	0	0	0	0	0
Eukaryota;Streptophyta;NA;Boraginales;Hydrophyllaceae;Phacelia;	0	0	0	0	0	0	0	0	0	0	0	0	0	0	0	0	0	0	0	0	0	0	0	0	0	0	0	0	0	0	0	6	0	0	0	0	0	0	0	0	0	0	22	8	0	0	0	0	0
Eukaryota;Streptophyta;NA;Boraginales;Hydrophyllaceae;Phacelia;Phacelia ramosissima	0	0	0	0	0	0	0	0	0	0	0	0	0	0	0	0	0	0	0	0	0	0	0	0	0	0	0	0	0	0	0	11	0	0	0	0	0	0	0	0	0	0	2	14	0	0	0	0	0
Eukaryota;Streptophyta;NA;Boraginales;NA;;	0	0	0	0	0	0	0	0	0	0	0	0	0	0	0	0	0	0	0	0	0	0	0	0	0	0	0	0	0	0	0	0	0	0	0	0	0	0	0	0	0	0	0	0	0	0	0	0	0
Eukaryota;Streptophyta;NA;Brassicales;Brassicaceae;Brassica;	0	0	0	0	0	0	0	0	0	0	0	0	0	0	0	0	0	0	0	0	0	0	0	0	0	0	0	0	0	0	0	0	0	0	0	0	0	0	0	0	0	0	0	0	0	0	0	0	3
Eukaryota;Streptophyta;NA;Brassicales;Brassicaceae;Brassica;Brassica nigra	0	0	0	0	0	0	0	0	0	0	0	0	0	0	0	0	0	0	0	0	0	0	0	0	0	0	0	0	0	0	0	0	0	0	0	0	0	0	0	0	0	0	0	0	0	0	0	0	0
Eukaryota;Streptophyta;NA;Brassicales;Brassicaceae;Brassica;Brassica oleracea	0	0	0	0	0	0	0	0	0	0	0	0	0	0	0	0	0	0	0	0	0	0	0	0	0	0	0	294	0	0	0	0	0	0	0	2513	0	0	0	0	0	0	0	3942	10375	0	0	0	37542
Eukaryota;Streptophyta;NA;Brassicales;Brassicaceae;Cardamine;	0	0	0	0	0	0	0	0	0	0	0	0	0	0	0	0	0	0	0	0	0	0	0	0	0	0	0	0	0	0	0	0	0	0	0	0	0	0	0	0	0	0	0	0	0	0	0	0	0
Eukaryota;Streptophyta;NA;Brassicales;Brassicaceae;Cardamine;Cardamine hirsuta	0	0	0	0	0	0	0	0	0	0	0	0	0	0	0	0	0	0	0	0	0	0	0	0	0	0	0	0	0	0	0	0	0	0	0	0	0	0	0	0	0	0	0	0	0	0	0	0	0
Eukaryota;Streptophyta;NA;Brassicales;Brassicaceae;Cochlearia;	0	0	0	0	0	0	0	0	0	0	0	0	0	0	0	0	0	0	0	0	0	0	0	0	0	0	0	0	0	0	0	0	0	0	0	0	0	0	0	0	0	0	0	0	0	0	0	0	0
Eukaryota;Streptophyta;NA;Brassicales;Brassicaceae;Cochlearia;Cochlearia danica	0	0	0	0	0	0	0	0	0	0	0	0	0	0	0	0	0	0	0	0	0	0	0	0	0	0	0	0	0	0	0	0	0	0	0	0	0	0	0	0	0	0	0	0	0	0	0	0	0
Eukaryota;Streptophyta;NA;Brassicales;Brassicaceae;Diplotaxis;Diplotaxis acris	0	0	0	0	0	0	0	0	0	0	0	0	0	0	0	0	0	0	0	0	0	0	0	0	0	0	0	0	0	0	0	0	0	0	0	0	0	0	0	0	0	0	0	0	0	0	0	0	0
Eukaryota;Streptophyta;NA;Brassicales;Brassicaceae;Draba;	0	0	0	0	0	0	0	0	0	0	0	0	0	0	0	0	0	0	0	0	0	0	0	0	0	0	0	0	0	0	0	0	0	0	0	0	0	0	0	0	0	0	0	0	0	0	0	0	0
Eukaryota;Streptophyta;NA;Brassicales;Brassicaceae;Draba;Draba borealis	0	0	0	0	0	0	0	0	0	0	0	0	0	0	0	0	0	0	0	0	0	0	0	0	0	0	0	0	0	0	0	0	0	0	0	0	0	0	0	0	0	0	0	0	0	0	0	0	0
Eukaryota;Streptophyta;NA;Brassicales;Brassicaceae;Draba;Draba glabella	0	0	0	0	0	0	0	0	0	0	0	0	0	0	0	0	0	0	0	0	0	0	0	0	0	0	0	0	0	0	0	0	0	0	0	0	0	0	0	0	0	0	0	0	0	0	0	0	0
Eukaryota;Streptophyta;NA;Brassicales;Brassicaceae;Draba;Draba incana	0	0	0	0	0	0	0	0	0	0	0	0	0	0	0	0	0	0	0	0	0	0	0	0	0	0	0	0	0	0	0	0	0	0	0	0	0	0	0	0	0	0	0	0	0	0	0	0	0
Eukaryota;Streptophyta;NA;Brassicales;Brassicaceae;Draba;Draba nemorosa	0	0	0	0	0	0	0	0	0	0	0	0	0	0	0	0	0	0	0	0	0	0	0	0	0	0	0	0	0	0	0	0	0	0	0	0	0	0	0	0	0	0	0	0	0	0	0	0	0
Eukaryota;Streptophyta;NA;Brassicales;Brassicaceae;Erophila;Erophila verna	0	0	0	0	0	0	0	0	0	0	0	0	0	0	0	0	0	0	0	0	0	0	0	0	0	0	0	0	0	0	0	0	0	0	0	0	0	0	0	0	0	0	0	0	0	0	0	0	0
Eukaryota;Streptophyta;NA;Brassicales;Brassicaceae;NA;	0	0	0	0	0	0	0	0	0	0	0	0	0	0	0	0	0	0	0	0	0	0	0	0	0	0	0	0	0	0	0	0	0	0	0	0	0	0	0	0	0	0	0	0	0	0	0	0	1
Eukaryota;Streptophyta;NA;Brassicales;Brassicaceae;Raphanus;	0	0	0	0	0	0	0	0	0	0	0	0	0	0	0	0	0	0	0	0	0	0	0	0	0	0	0	0	0	0	0	0	0	0	0	0	0	0	0	0	0	0	0	0	0	0	0	0	0
Eukaryota;Streptophyta;NA;Brassicales;Brassicaceae;Raphanus;Raphanus sativus	0	0	0	0	0	0	0	0	0	0	0	0	0	0	0	0	0	0	0	0	0	0	0	0	232	0	0	2157	0	0	0	0	0	0	0	160	0	0	0	0	0	0	0	0	0	0	0	0	0
Eukaryota;Streptophyta;NA;Caryophyllales;Aizoaceae;Aizoanthemum;Aizoanthemum hispanicum	0	0	0	0	0	0	0	0	0	0	0	0	0	0	0	0	0	0	0	0	0	0	0	0	0	0	210	0	462	1382	0	0	0	0	0	1470	1934	0	0	327	718	0	2117	0	0	0	0	43	0
Eukaryota;Streptophyta;NA;Caryophyllales;Caryophyllaceae;Cerastium;	0	0	0	0	0	0	0	0	0	0	0	0	0	0	0	0	0	0	0	0	0	0	0	0	0	0	0	0	0	0	0	0	0	0	0	0	0	0	0	0	0	0	0	0	0	0	0	0	0
Eukaryota;Streptophyta;NA;Caryophyllales;Caryophyllaceae;Cerastium;Cerastium alpinum	0	0	0	0	0	0	0	0	0	0	0	0	0	0	0	0	0	0	0	0	0	0	0	0	0	0	0	0	0	0	0	0	0	0	0	0	0	0	0	0	0	0	0	0	0	0	0	0	0
Eukaryota;Streptophyta;NA;Caryophyllales;Caryophyllaceae;NA;	0	0	0	0	0	0	0	0	0	0	0	0	0	0	0	0	0	0	0	0	0	0	0	0	0	0	0	0	0	0	0	0	0	0	0	0	0	0	0	0	0	0	0	0	0	0	0	0	0
Eukaryota;Streptophyta;NA;Caryophyllales;Caryophyllaceae;Stellaria;Stellaria sp. SJ-2014	0	0	0	0	0	0	0	0	0	0	0	0	0	0	0	0	0	0	0	0	0	0	0	0	0	0	0	0	0	0	0	0	0	0	0	0	0	0	0	0	0	0	0	0	0	0	0	0	0
Eukaryota;Streptophyta;NA;Caryophyllales;Chenopodiaceae;Atriplex;	0	0	0	0	0	0	0	0	0	0	0	0	0	0	0	0	0	0	0	0	0	0	0	0	0	0	0	0	0	0	0	0	0	0	0	0	0	0	0	0	0	0	0	0	0	0	0	0	9450
Eukaryota;Streptophyta;NA;Caryophyllales;Chenopodiaceae;Atriplex;Atriplex littoralis	0	0	0	0	0	0	0	0	0	0	0	0	0	0	0	0	0	0	0	0	0	0	0	0	0	0	0	0	0	0	0	0	0	0	0	0	0	0	0	0	0	0	0	0	0	0	0	0	2
Eukaryota;Streptophyta;NA;Caryophyllales;Chenopodiaceae;Atriplex;Atriplex patula	0	0	0	0	0	0	0	0	0	0	0	0	0	0	0	0	0	0	0	0	0	0	0	0	0	0	0	0	0	0	0	0	0	0	0	0	0	0	0	0	0	0	0	0	0	0	0	0	2
Eukaryota;Streptophyta;NA;Caryophyllales;Chenopodiaceae;Atriplex;Atriplex praecox	0	0	0	0	0	0	0	0	0	0	0	0	0	0	0	0	0	0	0	0	0	0	0	0	0	0	0	0	0	0	0	0	0	0	0	0	0	0	0	0	0	0	0	0	0	0	0	0	0
Eukaryota;Streptophyta;NA;Caryophyllales;Chenopodiaceae;NA;	0	0	0	0	0	0	0	0	0	0	0	0	0	0	0	0	0	0	0	0	0	0	0	0	0	0	0	0	0	0	0	0	0	0	0	0	0	0	0	0	0	0	0	0	0	0	0	0	0
Eukaryota;Streptophyta;NA;Caryophyllales;Chenopodiaceae;Salicornia;Salicornia dolichostachya	0	0	0	0	0	0	0	0	0	0	0	0	0	0	0	0	0	0	0	0	0	0	0	0	0	0	0	0	0	0	0	0	0	0	0	0	0	0	0	0	0	0	0	0	0	0	0	0	0
Eukaryota;Streptophyta;NA;Caryophyllales;Chenopodiaceae;Sarcocornia;	0	0	0	0	0	0	0	0	0	0	0	0	0	0	0	0	0	0	0	0	0	0	0	0	0	0	0	0	0	0	0	0	0	0	0	0	0	0	0	0	0	0	0	0	0	0	0	0	0
Eukaryota;Streptophyta;NA;Caryophyllales;NA;;	0	0	0	0	0	0	0	0	0	0	0	0	0	0	0	0	0	0	0	0	0	0	0	0	0	0	0	0	0	0	0	0	0	0	0	0	0	0	0	0	0	0	0	0	0	0	0	0	0
Eukaryota;Streptophyta;NA;Caryophyllales;Polygonaceae;Chorizanthe;	0	0	0	0	0	0	0	0	0	0	0	0	0	0	0	0	0	0	0	0	0	0	0	0	1	0	1	2	0	0	0	0	7	0	0	0	0	0	0	3	0	0	0	0	0	0	0	0	0
Eukaryota;Streptophyta;NA;Caryophyllales;Polygonaceae;Chorizanthe;Chorizanthe pungens	0	0	0	0	0	0	0	0	0	0	0	0	0	0	0	0	0	0	0	0	0	0	0	0	5	0	0	4	0	0	0	6	0	0	0	0	3	0	0	1	0	14	0	0	0	1	0	0	0
Eukaryota;Streptophyta;NA;Caryophyllales;Polygonaceae;Koenigia;Koenigia islandica	0	0	0	0	0	0	0	0	0	0	0	0	0	0	0	0	0	0	0	0	0	0	0	0	0	0	0	0	0	0	0	0	0	0	0	0	0	0	0	0	0	0	0	0	0	0	0	0	0
Eukaryota;Streptophyta;NA;Caryophyllales;Polygonaceae;Persicaria;Persicaria mitis	0	0	0	0	0	0	0	0	0	0	0	0	0	0	0	0	0	0	0	0	0	0	0	0	0	0	94	0	0	0	0	0	624	0	0	0	0	0	49	215	0	0	42	0	103	0	0	0	0
Eukaryota;Streptophyta;NA;Caryophyllales;Polygonaceae;Persicaria;Persicaria tinctoria	0	0	0	0	0	0	0	0	0	0	0	0	0	0	0	0	0	0	0	0	0	0	0	0	0	0	0	0	0	0	0	0	0	0	0	201	0	0	0	0	0	0	2201	0	0	0	0	0	0
Eukaryota;Streptophyta;NA;Caryophyllales;Polygonaceae;Pterostegia;Pterostegia drymarioides	0	0	0	0	0	0	0	0	0	0	0	0	0	0	0	0	0	0	0	0	0	0	0	0	0	0	3	0	6	22	0	0	0	0	0	16	30	0	0	4	7	3	61	0	7	0	0	3	0
Eukaryota;Streptophyta;NA;Caryophyllales;Polygonaceae;Ruprechtia;Ruprechtia apetala	0	0	0	0	0	0	0	0	0	0	0	0	0	0	0	0	0	0	0	0	0	0	0	0	0	0	0	0	0	0	0	0	0	0	0	9	0	0	0	0	0	51	168	0	0	0	0	0	0
Eukaryota;Streptophyta;NA;Caryophyllales;Polygonaceae;Salta;Salta triflora	0	0	0	0	0	0	0	0	0	0	0	0	0	0	0	0	0	0	0	0	0	0	0	0	0	138	0	0	0	0	0	0	0	0	0	0	0	0	0	0	0	375	0	23	568	26	36	0	0
Eukaryota;Streptophyta;NA;Cucurbitales;Cucurbitaceae;Cionosicys;	0	0	0	0	0	0	0	0	0	0	0	0	61	0	0	0	0	0	0	0	0	0	0	0	0	0	0	0	0	0	0	0	0	0	0	0	0	0	0	0	0	0	0	0	0	0	0	0	0
Eukaryota;Streptophyta;NA;Cucurbitales;Cucurbitaceae;Cucurbita;Cucurbita maxima	0	0	0	0	0	0	0	0	0	0	0	0	0	0	0	0	0	0	0	0	0	0	0	0	0	0	2	0	0	0	0	0	0	0	0	0	0	0	0	0	0	0	0	0	0	0	0	0	0
Eukaryota;Streptophyta;NA;Cupressales;Cupressaceae;Juniperus;	0	0	0	0	0	0	0	0	0	0	0	0	0	0	0	0	0	0	0	0	0	0	0	0	0	0	0	0	0	0	0	0	0	0	0	0	1	0	0	0	0	0	0	0	0	0	0	0	0
Eukaryota;Streptophyta;NA;Cupressales;Cupressaceae;Juniperus;Juniperus pseudosabina	0	0	0	0	0	0	0	0	0	0	0	0	0	0	0	0	0	0	0	0	0	0	0	0	0	0	0	0	0	0	0	0	0	0	0	0	94	0	0	0	0	0	0	0	0	0	0	0	0
Eukaryota;Streptophyta;NA;Ericales;Ericaceae;Arctostaphylos;	0	0	0	0	0	0	0	0	0	0	0	0	0	0	0	0	0	0	0	0	0	0	0	0	0	0	0	0	3	0	0	0	0	29	0	0	0	0	0	0	0	0	0	0	0	0	1	0	0
Eukaryota;Streptophyta;NA;Ericales;Ericaceae;Arctostaphylos;Arctostaphylos refugioensis	0	0	0	0	0	0	0	0	0	0	0	0	0	0	0	0	0	0	0	0	0	0	0	0	0	0	0	0	302	0	0	10	0	3117	0	0	0	12	0	33	0	0	0	0	0	0	146	0	0
Eukaryota;Streptophyta;NA;Ericales;Polemoniaceae;Gilia;	262	113	110	69	206	202	128	112	159	82	181	176	157	411	112	23	73	105	137	81	130	108	77	73	0	0	0	0	0	0	0	0	0	0	0	0	0	0	0	0	0	0	0	0	0	0	0	0	0
Eukaryota;Streptophyta;NA;Ericales;Polemoniaceae;Gilia;Gilia aliquanta	0	0	0	0	0	0	0	0	0	0	0	0	0	0	0	0	0	0	0	0	0	1	0	0	0	0	0	0	0	0	0	0	0	0	0	0	0	0	0	0	0	0	0	0	0	0	0	0	0
Eukaryota;Streptophyta;NA;Ericales;Polemoniaceae;Gilia;Gilia leptantha	0	0	0	0	0	0	0	0	0	0	0	0	1	0	0	0	0	0	0	0	0	0	0	0	0	0	0	0	0	0	0	0	0	0	0	0	0	0	0	0	0	0	0	0	0	0	0	0	0
Eukaryota;Streptophyta;NA;Ericales;Polemoniaceae;Gilia;Gilia mexicana	3	2	3	0	3	2	1	0	2	1	3	1	5	3	3	0	1	2	0	1	3	3	1	1	0	0	0	0	0	0	0	0	0	0	0	0	0	0	0	0	0	0	0	0	0	0	0	0	0
Eukaryota;Streptophyta;NA;Ericales;Polemoniaceae;Gilia;Gilia ochroleuca	2	2	0	0	1	0	0	3	0	0	1	0	0	0	0	0	0	0	0	0	0	0	1	0	0	0	0	0	0	0	0	0	0	0	0	0	0	0	0	0	0	0	0	0	0	0	0	0	0
Eukaryota;Streptophyta;NA;Ericales;Polemoniaceae;Gilia;Gilia tenuiflora	188	68	52	54	98	104	91	61	121	51	99	103	91	233	56	6	50	59	78	59	65	60	56	45	0	0	0	0	0	0	0	0	0	2	0	0	24	0	0	0	0	0	0	0	0	0	0	0	0
Eukaryota;Streptophyta;NA;Ericales;Polemoniaceae;Gilia;Gilia tweedyi	1	0	0	0	0	0	0	0	0	0	0	0	0	0	0	0	0	0	0	0	0	0	0	0	0	0	0	0	0	0	0	0	0	0	0	0	0	0	0	0	0	0	0	0	0	0	0	0	0
Eukaryota;Streptophyta;NA;Ericales;Polemoniaceae;NA;	0	0	0	0	0	0	0	0	0	0	0	0	0	1	0	0	0	0	0	0	0	0	0	0	0	0	0	0	0	0	0	0	0	0	0	0	0	0	0	0	0	0	0	0	0	0	0	0	0
Eukaryota;Streptophyta;NA;Ericales;Polemoniaceae;Polemonium;	0	0	0	0	0	0	0	0	0	0	0	0	0	0	0	0	0	0	0	0	0	0	0	0	0	0	0	0	0	0	0	0	0	0	0	0	0	0	0	0	0	0	0	0	0	0	0	0	0
Eukaryota;Streptophyta;NA;Ericales;Polemoniaceae;Polemonium;Polemonium caeruleum	44733	16361	14695	12933	27361	28837	21717	15672	23360	15366	29422	25857	23151	63018	16300	3536	10042	15895	15936	14247	19036	16880	11490	11529	0	0	0	0	0	0	0	0	0	172	0	0	1921	0	0	0	0	0	0	0	0	0	0	0	0
Eukaryota;Streptophyta;NA;Ericales;Polemoniaceae;Polemonium;Polemonium californicum	0	0	0	0	0	0	0	0	0	0	0	0	0	0	0	0	0	0	0	0	0	0	0	0	0	0	0	0	0	0	0	0	0	0	0	0	0	0	0	0	0	0	0	0	0	0	0	0	0
Eukaryota;Streptophyta;NA;Ericales;Primulaceae;Androsace;Androsace sublanata	0	0	0	0	0	0	0	0	0	0	0	0	0	0	0	0	0	0	0	0	0	0	0	0	0	0	0	0	0	0	0	0	0	0	0	0	0	0	0	0	0	0	0	0	0	0	0	0	0
Eukaryota;Streptophyta;NA;Ericales;Primulaceae;Primula;	0	0	0	0	0	0	0	0	0	0	0	0	0	0	0	0	0	0	0	0	0	0	0	0	0	0	0	0	0	0	0	0	0	0	0	0	0	0	0	0	0	0	0	0	0	0	0	0	0
Eukaryota;Streptophyta;NA;Fabales;Fabaceae;Dioclea;Dioclea sp. JFBP-2014b	0	0	0	0	0	0	0	0	0	0	0	0	0	0	0	0	0	0	0	0	0	0	0	0	0	0	0	0	0	0	0	0	0	0	0	0	0	0	0	0	0	0	0	0	0	0	0	0	0
Eukaryota;Streptophyta;NA;Fabales;Fabaceae;Lathyrus;	0	0	0	0	0	0	0	0	0	0	0	0	0	0	0	0	0	0	0	0	0	0	0	0	0	0	0	0	0	0	0	0	0	0	0	0	0	0	0	0	0	0	0	0	0	0	0	0	0
Eukaryota;Streptophyta;NA;Fabales;Fabaceae;Lathyrus;Lathyrus japonicus	0	0	0	0	0	0	0	0	0	0	0	0	0	0	0	0	0	0	0	0	0	0	0	0	0	0	0	0	0	0	0	0	0	0	0	0	0	0	0	0	0	0	0	0	0	0	0	0	0
Eukaryota;Streptophyta;NA;Fabales;Fabaceae;Lupinus;	5070	2151	1674	1435	1793	3477	1642	1616	2112	1528	1873	2121	1778	4366	1470	392	876	1768	1706	991	957	1548	1951	1264	0	0	0	0	0	0	0	0	0	0	0	0	0	0	0	0	0	0	0	0	0	0	0	0	0
Eukaryota;Streptophyta;NA;Fabales;Fabaceae;Lupinus;Lupinus angustifolius	5	3	2	3	2	0	0	126	3	2	24	0	0	195	79	0	0	3	46	2	3	5	1	1	0	0	0	0	0	0	0	0	0	0	0	0	0	0	0	0	0	0	0	0	0	0	0	0	0
Eukaryota;Streptophyta;NA;Fabales;Fabaceae;Lupinus;Lupinus lepidus	1	0	0	0	0	0	0	0	0	0	0	0	0	0	1	0	0	0	0	0	0	0	0	0	0	0	0	0	0	0	0	0	0	0	0	0	0	0	0	0	0	0	0	0	0	0	0	0	0
Eukaryota;Streptophyta;NA;Fabales;Fabaceae;Lupinus;Lupinus sp. AT-2012	0	0	0	0	0	0	0	10	0	0	2	4	0	11	2	0	0	10	0	0	0	8	0	0	0	0	0	0	0	0	0	0	0	0	0	0	0	0	0	0	0	0	0	0	0	0	0	0	0
Eukaryota;Streptophyta;NA;Fabales;Fabaceae;Medicago;	0	0	0	0	0	0	0	0	0	0	0	0	0	0	0	0	0	0	0	0	0	0	0	0	0	0	0	0	0	0	0	0	0	0	0	0	0	0	0	0	0	0	0	0	0	0	0	0	0
Eukaryota;Streptophyta;NA;Fabales;Fabaceae;Medicago;Medicago polymorpha	0	0	0	0	0	0	0	0	0	0	0	0	0	0	0	0	0	0	0	0	0	0	0	0	0	0	0	0	0	0	0	0	0	0	0	0	0	0	0	0	0	0	0	0	0	0	0	0	0
Eukaryota;Streptophyta;NA;Fabales;Fabaceae;Medicago;Medicago sativa	0	0	0	0	0	0	0	0	0	0	0	0	0	0	0	0	0	0	0	0	0	0	0	0	0	0	0	0	0	0	0	0	0	0	0	0	0	0	0	0	0	0	0	0	0	0	0	0	0
Eukaryota;Streptophyta;NA;Fabales;Fabaceae;NA;	0	0	1	0	0	0	0	0	0	0	0	0	0	0	0	0	0	0	0	0	0	0	0	0	0	0	0	0	0	0	0	0	0	0	0	0	0	0	0	0	0	0	0	0	0	0	0	0	0
Eukaryota;Streptophyta;NA;Fabales;Fabaceae;Phaseolus;Phaseolus vulgaris	0	0	0	0	0	0	0	0	0	0	0	0	0	0	0	0	0	0	0	0	0	0	0	0	0	0	0	0	0	0	0	0	0	0	0	0	0	0	0	0	0	0	0	802	0	0	0	0	0
Eukaryota;Streptophyta;NA;Fabales;Fabaceae;Trifolium;Trifolium arvense	0	0	0	0	0	0	0	0	0	0	0	0	0	0	0	0	0	0	0	0	0	0	0	0	0	0	0	0	0	0	0	0	0	0	0	0	0	0	0	0	0	0	0	0	0	0	0	0	0
Eukaryota;Streptophyta;NA;Fabales;Fabaceae;Vicia;	0	0	0	0	0	0	0	0	0	0	0	0	0	0	0	0	0	0	0	0	0	0	0	0	0	0	0	0	0	0	0	0	0	0	0	0	0	0	0	0	0	0	0	0	0	0	0	0	0
Eukaryota;Streptophyta;NA;Fabales;Fabaceae;Vicia;Vicia cracca	0	0	0	0	0	0	0	0	0	0	0	0	0	0	0	0	0	0	0	0	0	0	0	0	0	0	0	0	0	0	0	0	0	0	0	0	0	0	0	0	0	0	0	0	0	0	0	0	0
Eukaryota;Streptophyta;NA;Fabales;Fabaceae;Vicia;Vicia villosa	0	0	0	0	0	0	0	0	0	0	0	0	0	0	0	0	0	0	0	0	0	0	0	0	0	0	0	0	0	0	0	0	0	0	0	0	0	0	0	0	0	0	0	0	0	0	0	0	0
Eukaryota;Streptophyta;NA;Fagales;Juglandaceae;Juglans;Juglans regia	0	0	0	0	0	0	0	0	0	0	0	0	0	0	0	0	0	0	0	0	0	0	0	0	0	0	0	0	0	0	0	0	0	0	0	0	0	0	0	0	0	0	0	0	0	0	0	0	0
Eukaryota;Streptophyta;NA;Gentianales;Rubiaceae;Cordylostigma;Cordylostigma cuspidata	0	0	0	0	0	0	0	0	0	0	0	0	0	0	0	0	0	0	0	0	0	0	0	0	0	0	0	0	0	0	0	0	0	0	0	0	0	0	0	0	0	0	0	0	0	0	0	0	0
Eukaryota;Streptophyta;NA;Geraniales;Geraniaceae;Erodium;Erodium moschatum	0	0	0	0	0	0	0	0	0	0	0	0	0	0	0	0	0	0	0	0	0	0	0	0	0	0	0	0	0	0	0	0	0	0	0	0	0	0	0	0	0	0	0	0	0	0	0	0	0
Eukaryota;Streptophyta;NA;Geraniales;Geraniaceae;Geranium;Geranium dissectum	0	0	0	0	0	0	0	0	0	0	0	0	0	0	0	0	0	0	0	0	0	0	0	0	0	0	0	0	0	0	0	0	0	0	0	0	0	0	0	0	0	0	0	0	0	0	0	0	0
Eukaryota;Streptophyta;NA;Lamiales;Lamiaceae;Lamium;Lamium album	0	0	0	0	0	0	0	0	0	0	0	0	0	0	0	0	0	0	0	0	0	0	0	0	0	0	0	0	0	0	0	0	0	0	0	0	0	0	0	0	0	0	0	0	0	0	0	0	0
Eukaryota;Streptophyta;NA;Lamiales;Lamiaceae;NA;	0	0	0	0	0	0	0	0	0	0	0	0	0	0	0	0	0	0	0	0	0	0	0	0	0	0	0	0	0	0	0	0	0	0	0	0	0	0	0	0	0	0	0	0	0	0	0	0	0
Eukaryota;Streptophyta;NA;Lamiales;Lamiaceae;Tectona;Tectona grandis	0	0	0	0	0	0	0	0	0	0	0	0	0	0	0	0	0	0	0	0	0	0	0	0	0	0	0	0	0	0	0	0	0	0	0	0	0	0	0	0	0	0	0	0	0	0	0	0	0
Eukaryota;Streptophyta;NA;Lamiales;NA;;	0	0	0	0	0	0	0	0	0	0	0	0	0	0	0	0	0	0	0	0	0	0	0	0	0	0	0	0	1	0	0	0	0	0	0	1	0	0	0	0	0	0	0	0	0	0	0	0	0
Eukaryota;Streptophyta;NA;Lamiales;Orobanchaceae;Pedicularis;	0	0	0	0	0	0	0	0	0	0	0	0	0	0	0	0	0	0	0	0	0	0	0	0	0	0	0	0	0	0	0	0	0	0	0	0	0	0	0	0	0	0	0	0	0	0	0	0	0
Eukaryota;Streptophyta;NA;Lamiales;Orobanchaceae;Pedicularis;Pedicularis palustris	0	0	0	0	0	0	0	0	0	0	0	0	0	0	0	0	0	0	0	0	0	0	0	0	0	0	0	0	0	0	0	0	0	0	0	0	0	0	0	0	0	0	0	0	0	0	0	0	0
Eukaryota;Streptophyta;NA;Lamiales;Orobanchaceae;Pedicularis;Pedicularis qinghaiensis	0	0	0	0	0	0	0	0	0	0	0	0	0	0	0	0	0	0	0	0	0	0	0	0	0	0	0	0	0	0	0	0	0	0	0	0	0	0	0	0	0	0	0	0	0	0	0	0	0
Eukaryota;Streptophyta;NA;Lamiales;Orobanchaceae;Pedicularis;Pedicularis sikangensis	0	0	0	0	0	0	0	0	0	0	0	0	0	0	0	0	0	0	0	0	0	0	0	0	0	0	0	0	0	0	0	0	0	0	0	0	0	0	0	0	0	0	0	0	0	0	0	0	0
Eukaryota;Streptophyta;NA;Lamiales;Orobanchaceae;Pedicularis;Pedicularis sylvatica	0	0	0	0	0	0	0	0	0	0	0	0	0	0	0	0	0	0	0	0	0	0	0	0	0	0	0	0	0	0	0	0	0	0	0	0	0	0	0	0	0	0	0	0	0	0	0	0	0
Eukaryota;Streptophyta;NA;Lamiales;Orobanchaceae;Pedicularis;Pedicularis verticillata	0	0	0	0	0	0	0	0	0	0	0	0	0	0	0	0	0	0	0	0	0	0	0	0	0	0	0	0	0	0	0	0	0	0	0	0	0	0	0	0	0	0	0	0	0	0	0	0	0
Eukaryota;Streptophyta;NA;Lamiales;Plantaginaceae;Linaria;	0	0	0	52	43	0	0	63	0	0	50	90	0	137	11	16	0	0	26	0	34	0	149	0	0	0	0	0	0	0	0	0	0	0	0	0	0	0	0	419	0	0	0	0	0	0	0	0	0
Eukaryota;Streptophyta;NA;Lamiales;Plantaginaceae;Nuttallanthus;Nuttallanthus canadensis	0	0	0	0	0	0	0	2	0	0	0	0	0	3	0	0	0	0	0	0	0	0	1	0	0	0	0	0	0	0	0	0	0	0	0	0	0	0	0	4	0	0	0	0	0	0	0	0	0
Eukaryota;Streptophyta;NA;Lamiales;Plantaginaceae;Plantago;	0	0	0	0	0	0	0	0	0	0	0	0	0	0	0	0	0	0	0	0	0	0	0	0	0	0	0	0	0	0	0	0	0	0	0	0	0	0	0	0	0	0	0	0	0	0	0	0	0
Eukaryota;Streptophyta;NA;Lamiales;Plantaginaceae;Plantago;Plantago coronopus	0	0	0	0	0	0	0	0	0	0	0	0	0	0	0	0	0	0	0	0	0	0	0	0	0	0	0	0	0	0	0	0	0	0	0	0	0	0	0	0	0	0	0	0	0	0	0	0	0
Eukaryota;Streptophyta;NA;Lamiales;Scrophulariaceae;NA;	0	0	0	0	0	0	0	0	0	0	0	0	0	0	0	0	0	0	0	0	0	0	0	0	0	0	0	0	0	0	0	0	0	0	0	0	0	0	0	0	0	0	1384	0	0	0	0	0	0
Eukaryota;Streptophyta;NA;Lamiales;Scrophulariaceae;Scrophularia;	0	0	0	0	0	0	0	0	0	0	0	0	0	0	0	0	0	0	0	0	0	0	0	0	0	0	0	0	0	0	0	121	0	0	0	0	0	0	0	0	0	0	0	0	0	0	0	0	0
Eukaryota;Streptophyta;NA;Malpighiales;Salicaceae;Salix;	0	0	0	0	0	0	0	0	0	0	0	0	0	0	0	0	0	0	0	0	0	0	0	0	0	0	0	0	0	0	0	0	0	0	0	0	0	0	0	0	0	0	0	0	0	0	0	0	0
Eukaryota;Streptophyta;NA;Malpighiales;Salicaceae;Salix;Salix herbacea	0	0	0	0	0	0	0	0	0	0	0	0	0	0	0	0	0	0	0	0	0	0	0	0	0	0	0	0	0	0	0	0	0	0	0	0	0	0	0	0	0	0	0	0	0	0	0	0	0
Eukaryota;Streptophyta;NA;Oxalidales;Oxalidaceae;Oxalis;Oxalis acetosella	0	0	0	0	0	0	0	0	0	0	0	0	0	0	0	0	0	0	0	0	0	0	0	0	0	0	0	0	0	0	0	0	0	0	0	0	0	0	0	0	0	0	0	0	0	0	0	0	0
Eukaryota;Streptophyta;NA;Oxalidales;Oxalidaceae;Oxalis;Oxalis cf. compressa MO519	0	0	0	0	0	0	0	0	0	0	0	0	0	0	0	0	0	0	0	0	0	0	0	0	0	0	0	0	0	0	0	0	0	0	0	0	0	0	0	0	0	0	0	0	0	0	0	0	0
Eukaryota;Streptophyta;NA;Oxalidales;Oxalidaceae;Oxalis;Oxalis pes-caprae	0	0	0	0	0	0	0	0	0	0	0	0	0	0	0	0	0	0	0	0	0	0	0	0	0	0	0	0	0	0	0	0	0	0	0	0	0	0	0	0	0	0	0	0	0	0	0	0	0
Eukaryota;Streptophyta;NA;Pinales;Pinaceae;Pseudotsuga;Pseudotsuga sinensis	0	0	0	0	0	0	0	0	0	0	0	0	0	0	0	0	0	0	0	0	0	0	0	0	0	0	0	0	0	0	0	0	0	0	0	0	0	0	0	0	0	0	0	0	0	0	0	0	0
Eukaryota;Streptophyta;NA;Ranunculales;Menispermaceae;Stephania;Stephania tetrandra	0	0	0	0	0	0	0	0	0	0	0	0	0	0	0	0	0	0	0	0	0	0	0	0	0	0	0	0	0	0	0	0	0	0	0	0	0	0	0	0	0	0	0	0	0	0	0	0	0
Eukaryota;Streptophyta;NA;Ranunculales;Ranunculaceae;Aconitum;	0	0	0	0	0	0	0	0	0	0	0	0	0	0	0	0	0	0	0	0	0	0	0	0	0	0	0	0	0	0	0	0	0	0	0	0	0	0	0	0	0	0	0	0	0	0	0	0	0
Eukaryota;Streptophyta;NA;Ranunculales;Ranunculaceae;Aconitum;Aconitum columbianum	0	0	0	0	0	0	0	0	0	0	0	0	0	0	0	0	0	0	0	0	0	0	0	0	0	0	0	0	0	0	0	0	0	0	0	0	0	0	0	0	0	0	0	0	0	0	0	0	0
Eukaryota;Streptophyta;NA;Ranunculales;Ranunculaceae;Aconitum;Aconitum napellus	0	0	0	0	0	0	0	0	0	0	0	0	0	0	0	0	0	0	0	0	0	0	0	0	0	0	0	0	0	0	0	0	0	0	0	0	0	0	0	0	0	0	0	0	0	0	0	0	0
Eukaryota;Streptophyta;NA;Rosales;Cannabaceae;Cannabis;Cannabis sativa	0	0	0	0	0	0	0	0	0	0	0	0	0	0	0	0	0	0	0	0	0	0	0	0	0	0	0	0	0	0	0	0	0	418	0	0	0	0	0	0	0	0	0	0	0	0	0	0	0
Eukaryota;Streptophyta;NA;Rosales;Rosaceae;Acaena;Acaena argentea	0	0	0	0	0	0	0	0	0	0	0	0	0	0	0	0	0	0	0	0	0	0	0	0	0	0	0	0	0	0	0	0	0	0	0	0	0	0	0	0	0	0	0	0	0	0	0	0	0
Eukaryota;Streptophyta;NA;Rosales;Rosaceae;Fragaria;	0	0	0	0	0	0	0	0	0	0	0	0	0	0	0	0	0	0	0	0	0	0	0	0	0	0	0	0	0	0	0	0	0	0	0	0	0	0	0	0	0	0	0	0	0	0	0	0	0
Eukaryota;Streptophyta;NA;Rosales;Rosaceae;Fragaria;Fragaria vesca	0	0	0	0	0	0	0	0	0	0	0	0	0	0	0	0	0	0	0	0	0	0	0	0	0	0	0	0	0	0	0	0	0	0	0	0	0	0	0	0	0	0	0	0	0	0	0	0	0
Eukaryota;Streptophyta;NA;Rosales;Rosaceae;NA;	0	0	0	0	0	0	0	0	0	0	0	0	0	0	0	0	0	0	0	0	0	0	0	0	0	0	0	0	0	0	0	0	0	0	0	0	0	0	0	0	0	0	0	0	0	0	0	0	0
Eukaryota;Streptophyta;NA;Rosales;Rosaceae;Potentilla;	0	0	0	0	0	0	0	0	0	0	0	0	0	0	0	0	0	0	0	0	0	0	0	0	0	0	0	0	0	0	0	0	0	0	0	0	0	0	0	0	0	0	0	0	0	0	0	0	25
Eukaryota;Streptophyta;NA;Rosales;Rosaceae;Potentilla;Potentilla anserina	0	0	0	0	0	0	0	0	0	0	0	0	0	0	0	0	0	0	0	0	0	0	0	0	0	0	0	0	0	0	0	0	0	0	0	0	0	0	0	0	0	0	0	0	0	0	0	0	1915
Eukaryota;Streptophyta;NA;Rosales;Rosaceae;Potentilla;Potentilla anserinoides	0	0	0	0	0	0	0	0	0	0	0	0	0	0	0	0	0	0	0	0	0	0	0	0	0	0	0	0	0	0	0	0	0	0	0	0	0	0	0	0	0	0	0	0	0	0	0	0	0
Eukaryota;Streptophyta;NA;Rosales;Rosaceae;Potentilla;Potentilla egedei	0	0	0	0	0	0	0	0	0	0	0	0	0	0	0	0	0	0	0	0	0	0	0	0	0	0	0	0	0	0	0	0	0	0	0	0	0	0	0	0	0	0	0	0	0	0	0	0	0
Eukaryota;Streptophyta;NA;Rosales;Rosaceae;Potentilla;Potentilla neumaniana	0	0	0	0	0	0	0	0	0	0	0	0	0	0	0	0	0	0	0	0	0	0	0	0	0	0	0	0	0	0	0	0	0	0	0	0	0	0	0	0	0	0	0	0	0	0	0	0	0
Eukaryota;Streptophyta;NA;Rosales;Rosaceae;Rubus;	0	0	0	0	0	0	0	0	0	0	0	0	0	0	0	0	0	0	0	0	0	0	0	0	0	0	0	0	0	0	0	0	0	0	0	0	0	0	0	0	0	0	0	0	0	0	0	0	0
Eukaryota;Streptophyta;NA;Rosales;Rosaceae;Sorbus;Sorbus vexans	0	0	0	0	0	0	0	0	0	0	0	0	0	0	0	0	0	0	0	0	0	0	0	0	0	0	0	0	0	0	0	0	0	0	0	0	0	0	0	0	0	0	0	0	0	0	0	0	0
Eukaryota;Streptophyta;NA;Rosales;Urticaceae;Urtica;Urtica dioica	0	0	0	0	0	0	0	0	0	0	0	0	0	0	0	0	0	0	0	0	0	0	0	0	0	0	0	0	0	0	0	0	0	0	0	0	0	0	0	0	0	0	0	0	0	0	0	0	0
Eukaryota;Streptophyta;NA;Rosales;Urticaceae;Urtica;Urtica sp. Lixinhui-1102	0	0	0	0	0	0	0	0	0	0	0	0	0	0	0	0	0	0	0	0	0	0	0	0	0	0	0	0	0	0	0	0	0	0	0	0	0	0	0	0	0	0	0	0	0	0	0	0	0
Eukaryota;Streptophyta;NA;Sapindales;Anacardiaceae;NA;	0	0	0	0	0	0	0	0	0	0	0	0	0	0	0	0	0	0	0	0	0	0	0	0	0	0	0	0	0	0	0	0	0	0	0	0	0	0	0	0	0	0	0	0	0	0	0	0	0
Eukaryota;Streptophyta;NA;Sapindales;Anacardiaceae;Toxicodendron;Toxicodendron diversilobum	0	0	0	0	0	0	0	0	0	0	0	0	0	0	0	0	0	0	0	0	0	0	0	0	0	0	0	0	0	0	0	0	0	0	0	0	0	0	0	0	0	0	0	0	0	0	0	0	0
Eukaryota;Streptophyta;NA;Sapindales;Anacardiaceae;Toxicodendron;Toxicodendron orientale	0	0	0	0	0	0	0	0	0	0	0	0	0	0	0	0	0	0	0	0	0	0	0	0	0	0	0	0	0	0	0	0	0	0	0	0	0	0	0	0	0	0	0	0	0	0	0	0	0
Eukaryota;Streptophyta;NA;Sapindales;Anacardiaceae;Toxicodendron;Toxicodendron trichocarpum	0	0	0	0	0	0	0	0	0	0	0	0	0	0	0	0	0	0	0	0	0	0	0	0	0	0	0	0	0	0	0	0	0	0	0	0	0	0	0	0	0	0	0	0	0	0	0	0	0
Eukaryota;Streptophyta;NA;Sapindales;Rutaceae;Citrus;	0	0	0	0	0	0	0	0	0	0	0	0	0	0	0	0	0	0	0	0	0	0	0	0	0	0	0	0	0	0	0	0	0	0	0	0	0	0	0	0	0	0	0	0	0	0	0	0	0
Eukaryota;Streptophyta;NA;Sapindales;Rutaceae;Citrus;Citrus medica	0	0	0	0	0	0	0	0	0	0	0	0	0	0	0	0	0	0	0	0	0	0	0	0	0	0	0	0	0	0	0	0	0	0	0	0	0	0	0	0	0	0	0	0	0	0	0	0	0
Eukaryota;Streptophyta;NA;Saxifragales;Crassulaceae;Crassula;Crassula aquatica	2527	1598	1334	912	1105	1859	1601	1064	1551	1151	1854	1152	973	2583	683	275	722	1022	848	840	1250	1007	2025	1053	0	0	0	0	0	0	0	0	0	0	0	0	0	0	0	0	0	0	0	0	0	0	0	0	0
Eukaryota;Streptophyta;NA;Saxifragales;Crassulaceae;Sedum;Sedum villosum	0	0	0	0	0	0	0	0	0	0	0	0	0	0	0	0	0	0	0	0	0	0	0	1	0	0	0	0	0	0	0	0	0	0	0	0	0	0	0	0	0	0	0	0	0	0	0	0	0
Eukaryota;Streptophyta;NA;Solanales;Solanaceae;NA;	0	0	0	0	0	0	0	0	0	0	0	0	0	0	0	0	0	0	0	0	0	0	0	0	0	0	0	0	0	0	0	0	0	0	0	0	0	0	0	0	0	0	0	28	0	0	0	0	0
Eukaryota;Streptophyta;Polytrichopsida;Polytrichales;Polytrichaceae;NA;	0	0	0	0	0	0	0	0	0	0	0	0	0	0	0	0	0	0	0	0	0	0	0	0	0	0	0	0	0	0	0	0	0	0	0	0	0	0	0	0	0	0	0	0	0	0	0	0	0
Eukaryota;Streptophyta;Polytrichopsida;Polytrichales;Polytrichaceae;Polytrichastrum;Polytrichastrum alpinum	0	0	0	0	0	0	0	0	0	0	0	0	0	0	0	0	0	0	0	0	0	0	0	0	0	0	0	0	0	0	0	0	0	0	0	0	0	0	0	0	0	0	0	0	0	0	0	0	0
Eukaryota;Streptophyta;Polytrichopsida;Polytrichales;Polytrichaceae;Polytrichum;Polytrichum juniperinum	0	0	0	0	0	0	0	0	0	0	0	0	0	0	0	0	0	0	0	0	0	0	0	0	0	0	0	0	0	0	0	0	0	0	0	0	0	0	0	0	0	0	0	0	0	0	0	0	0
Eukaryota;Streptophyta;Polytrichopsida;Polytrichales;Polytrichaceae;Polytrichum;Polytrichum sphaerothecium	0	0	0	0	0	0	0	0	0	0	0	0	0	0	0	0	0	0	0	0	0	0	0	0	0	0	0	0	0	0	0	0	0	0	0	0	0	0	0	0	0	0	0	0	0	0	0	0	0
NA	157	140	86	97	54	107	56	120	81	85	127	99	55	335	60	4	53	69	46	19	8	54	290	823	1131	357	531	888	312	1602	240	1444	1231	3874	290	188	624	383	466	21072	577	1381	413	1227	594	1710	957	428	494
[truncated: 95 more columns]
