# Supplementary material for: Revisiting the effect of PCR replication and sequencing depth on biodiversity metrics in environmental DNA metabarcoding
Source: Ecol Evol. 2021 Oct 22;11(22):15766–79. doi: 10.1002/ece3.8239 (PMC8601883; doi:10.1002/ece3.8239)
Supplement: Supplementary file 4 — Table S3 [file ECE3-11-15766-s002.xlsx]

## Sheet: Sheet 1
Table S3. Read processing summary data for the PITS and FITS metabarcoding datasets. Total read pairs processed is the number of read pairs generated during sequencing. Total assigned reads is the count of reads passing all QC and used in CRUX alignment. Number of unassigned reads is the number of reads unaligned/assigned to taxa NA. Number of reads assigned to taxa is the number of reads that we…
Sample Name	Dataset	Total Read Pairs Processed	Total Assigned Reads	Number of Unassigned Reads	Number of Reads Assigned to Taxa
FO1_replicate1	PITS	129933	79639	157	79482
FO1_replicate17	PITS	55165	32507	140	32367
FO1_replicate18	PITS	45636	27730	86	27644
FO1_replicate19	PITS	40222	24406	97	24309
FO1_replicate2	PITS	69934	43208	54	43154
FO1_replicate20	PITS	85342	52106	107	51999
FO1_replicate21	PITS	58451	37433	56	37377
FO1_replicate22	PITS	45518	28263	120	28143
FO1_replicate23	PITS	66253	40293	81	40212
FO1_replicate24	PITS	45241	27819	85	27734
FO1_replicate3	PITS	76612	48156	127	48029
FO1_replicate4	PITS	68532	42715	99	42616
FO1_replicate5	PITS	58943	37520	55	37465
FO1_replicate6	PITS	161947	97598	335	97263
FO1_replicate7	PITS	42970	26226	60	26166
FO1_replicate8	PITS	9352	6148	4	6144
FO1_replicate10	PITS	66403	17411	53	17358
FO1_replicate11	PITS	119493	28342	69	28273
FO1_replicate12	PITS	59401	27156	46	27110
FO1_replicate13	PITS	108331	22969	19	22950
FO1_replicate14	PITS	106118	30496	8	30488
FO1_replicate15	PITS	87222	28601	54	28547
FO1_replicate16	PITS	84763	27012	290	26722
FO1_replicate9	PITS	119599	22288	823	21465
FO2_replicate1	PITS	33518	20601	1131	19470
FO2_replicate17	PITS	29676	18841	357	18484
FO2_replicate18	PITS	45589	30089	531	29558
FO2_replicate19	PITS	62185	40232	888	39344
FO2_replicate2	PITS	28311	18422	312	18110
FO2_replicate20	PITS	56430	37013	1602	35411
FO2_replicate21	PITS	62127	40319	240	40079
FO2_replicate22	PITS	58615	37820	1444	36376
FO2_replicate23	PITS	62547	40460	1231	39229
FO2_replicate24	PITS	105562	65059	3874	61185
FO2_replicate3	PITS	50505	32676	290	32386
FO2_replicate4	PITS	47114	30076	188	29888
FO2_replicate5	PITS	50713	32468	624	31844
FO2_replicate6	PITS	35028	21570	383	21187
FO2_replicate7	PITS	24371	15775	466	15309
FO2_replicate8	PITS	55022	29121	21072	8049
FO2_replicate10	PITS	113608	34252	577	33675
FO2_replicate11	PITS	185900	38188	1381	36807
FO2_replicate12	PITS	145178	42911	413	42498
FO2_replicate13	PITS	111549	47549	1227	46322
FO2_replicate14	PITS	156919	53528	594	52934
FO2_replicate15	PITS	156521	62153	1710	60443
FO2_replicate16	PITS	106219	25910	957	24953
FO2_replicate9	PITS	122831	32207	428	31779
YL1_replicate1	PITS	81170	52816	494	52322
YL1_replicate17	PITS	51682	27670	438	27232
YL1_replicate18	PITS	57082	30654	15998	14656
YL1_replicate19	PITS	68969	36533	640	35893
YL1_replicate2	PITS	69502	37801	602	37199
YL1_replicate20	PITS	27741	14782	144	14638
YL1_replicate21	PITS	75007	37564	553	37011
YL1_replicate22	PITS	92497	49284	506	48778
YL1_replicate23	PITS	26066	13133	171	12962
YL1_replicate24	PITS	59740	29411	369	29042
YL1_replicate3	PITS	45853	23821	171	23650
YL1_replicate4	PITS	65717	35344	463	34881
YL1_replicate5	PITS	84967	44043	304	43739
YL1_replicate6	PITS	73324	39127	376	38751
YL1_replicate7	PITS	56253	28524	225	28299
YL1_replicate8	PITS	72525	39556	791	38765
YL1_replicate10	PITS	175715	34722	309	34413
YL1_replicate11	PITS	149384	28437	301	28136
YL1_replicate12	PITS	112632	26141	327	25814
YL1_replicate13	PITS	174820	33306	235	33071
YL1_replicate14	PITS	143124	8224	27	8197
YL1_replicate15	PITS	170523	35437	228	35209
YL1_replicate16	PITS	185544	24459	136	24323
YL1_replicate9	PITS	140591	34255	1444	32811
YL2_replicate1	PITS	50531	32403	22	32381
YL2_replicate17	PITS	86360	55672	0	55672
YL2_replicate18	PITS	113024	74558	68	74490
YL2_replicate19	PITS	80409	52178	7	52171
YL2_replicate2	PITS	69203	43842	27	43815
YL2_replicate20	PITS	80289	51813	44	51769
YL2_replicate21	PITS	66544	43545	9	43536
YL2_replicate22	PITS	133082	85792	10	85782
YL2_replicate23	PITS	100671	65231	73	65158
YL2_replicate24	PITS	40255	26665	0	26665
YL2_replicate3	PITS	94385	60806	0	60806
YL2_replicate4	PITS	51793	33045	54	32991
YL2_replicate5	PITS	29176	18841	2	18839
YL2_replicate6	PITS	67851	43348	43	43305
YL2_replicate7	PITS	79893	53238	159	53079
YL2_replicate8	PITS	65185	43550	12	43538
YL2_replicate10	PITS	120586	22952	26	22926
YL2_replicate11	PITS	164320	53825	1	53824
YL2_replicate12	PITS	108400	14761	7	14754
YL2_replicate13	PITS	116969	25795	0	25795
YL2_replicate14	PITS	51259	8661	0	8661
YL2_replicate15	PITS	93552	12869	0	12869
YL2_replicate16	PITS	133866	12561	0	12561
YL2_replicate9	PITS	111509	14067	0	14067
StP1_replicate1	PITS	66181	41788	51	41737
StP1_replicate10	PITS	39026	24860	136	24724
StP1_replicate11	PITS	69745	45479	21	45458
StP1_replicate12	PITS	41767	27920	5	27915
StP1_replicate13	PITS	57342	36744	26	36718
StP1_replicate14	PITS	48206	30690	2	30688
StP1_replicate15	PITS	34108	22095	70	22025
StP1_replicate16	PITS	40643	25073	56	25017
StP1_replicate17	PITS	59420	36359	844	35515
StP1_replicate18	PITS	75524	47375	367	47008
StP1_replicate19	PITS	103431	61977	196	61781
StP1_replicate2	PITS	61946	40619	51	40568
StP1_replicate20	PITS	48448	30782	8	30774
StP1_replicate21	PITS	45652	28100	1	28099
StP1_replicate22	PITS	42864	26795	0	26795
StP1_replicate23	PITS	48354	29396	1	29395
StP1_replicate24	PITS	48620	29372	7	29365
StP1_replicate3	PITS	70160	45667	1	45666
StP1_replicate4	PITS	66377	42667	1	42666
StP1_replicate5	PITS	49845	31808	3	31805
StP1_replicate6	PITS	57653	35611	250	35361
StP1_replicate7	PITS	56118	34807	656	34151
StP1_replicate8	PITS	38584	23229	46	23183
StP1_replicate9	PITS	134619	86786	847	85939
StP2_replicate1	PITS	76644	48892	106	48786
StP2_replicate10	PITS	94851	57463	199	57264
StP2_replicate11	PITS	282579	166279	85154	81125
StP2_replicate12	PITS	16943	11281	0	11281
StP2_replicate14	PITS		36264	118	36146
StP2_replicate15	PITS	60457	36264	602	37303
StP2_replicate16	PITS	61062	37905	7904	27870
StP2_replicate17	PITS	59227	35774	103	31660
StP2_replicate18	PITS	52804	31763	147	62329
StP2_replicate19	PITS	98578	62476	290	57596
StP2_replicate2	PITS	96603	57886	84	45744
StP2_replicate20	PITS	71478	45828	0	14610
StP2_replicate21	PITS	22592	14610	16	21550
StP2_replicate22	PITS	34396	21566	73	40274
StP2_replicate23	PITS	66379	40347	150	45734
StP2_replicate24	PITS	77417	45884	79	33840
StP2_replicate4	PITS	55648	33919	279	21495
StP2_replicate5	PITS		35319	77	35242
StP2_replicate6	PITS	34151	21774	16	53066
StP2_replicate7	PITS	56091	35319	54	39460
StP2_replicate8	PITS	80815	53082	532	47550
StP2_replicate9	PITS	60986	39514	20741	73894
StP2_replicate13	PITS	75530	48082	0	1
StP2_replicate3	PITS	164050	94635	1	0
negative_replicate1	PITS	56184	29608	29608	0
negative_replicate3	PITS	169767	86273	86273	0
negative_replicate4	PITS	3236	1658	1658	0
FO1_replicate1	FITS	265630	218818	177794	41024
FO1_replicate17	FITS	85517	69392	56691	12700
FO1_replicate18	FITS	92469	74850	60697	14153
FO1_replicate19	FITS	49312	39796	31858	7938
FO1_replicate2	FITS	212249	174707	142977	31727
FO1_replicate20	FITS	69998	55819	44694	11125
FO1_replicate21	FITS	55608	44802	35856	8946
FO1_replicate22	FITS	110922	89832	72722	17110
FO1_replicate23	FITS	62181	49870	40437	9433
FO1_replicate24	FITS	47254	38293	31657	6636
FO1_replicate3	FITS	81250	64242	51489	12753
FO1_replicate4	FITS	104081	83818	67082	16736
FO1_replicate5	FITS	71169	58184	46503	11681
FO1_replicate6	FITS	76096	61409	50279	11130
FO1_replicate7	FITS	55427	43432	35287	8145
FO1_replicate8	FITS	57842	46640	37617	9023
FO1_replicate10	FITS	66403	30315	24828	5487
FO1_replicate11	FITS	119493	58134	46788	11346
FO1_replicate12	FITS	59401	14156	11549	2607
FO1_replicate13	FITS	108331	58165	46323	11842
FO1_replicate14	FITS	106118	47005	38065	8940
FO1_replicate15	FITS	87222	32283	26128	6155
FO1_replicate16	FITS	84763	29015	23393	5622
FO1_replicate9	FITS	119599	66115	53488	12622
FO2_replicate1	FITS	91327	74483	49684	24793
FO2_replicate17	FITS	96789	79941	53719	26222
FO2_replicate18	FITS	77403	64467	43151	21313
FO2_replicate19	FITS	93302	77453	52068	25385
FO2_replicate2	FITS	22807	18586	12578	6008
FO2_replicate20	FITS	76679	61762	41782	19980
FO2_replicate21	FITS	67767	54961	36646	18315
FO2_replicate22	FITS	59542	48567	32508	16059
FO2_replicate23	FITS	87827	72288	48033	24254
FO2_replicate24	FITS	129715	107300	72574	34726
FO2_replicate3	FITS	18820	15259	10210	5049
FO2_replicate4	FITS	15409	12360	8417	3943
FO2_replicate5	FITS	36100	29214	19434	9780
FO2_replicate6	FITS	81374	67338	44824	22514
FO2_replicate7	FITS	27925	22792	14884	7908
FO2_replicate8	FITS	37037	30569	20290	10279
FO2_replicate10	FITS	113608	49571	33449	16122
FO2_replicate11	FITS	185900	103483	70475	33000
FO2_replicate12	FITS	145178	62806	42289	20517
FO2_replicate13	FITS	111549	30102	20143	9956
FO2_replicate14	FITS	156919	58956	39717	19239
FO2_replicate15	FITS	156521	47332	31641	15683
FO2_replicate16	FITS	106219	53448	35809	17538
FO2_replicate9	FITS	122831	57189	38633	18526
YL1_replicate1	FITS	60044	47733	35990	11743
YL1_replicate17	FITS	102825	81871	61162	20692
YL1_replicate18	FITS	58406	46034	34977	11057
YL1_replicate19	FITS	153408	123499	93445	30054
YL1_replicate2	FITS	41691	32668	24163	8505
YL1_replicate20	FITS	51401	40120	29910	10210
YL1_replicate21	FITS	62157	49579	37759	11820
YL1_replicate22	FITS	72897	57578	43469	14109
YL1_replicate23	FITS	35485	28300	21194	7106
YL1_replicate24	FITS	48203	38503	28929	9574
YL1_replicate3	FITS	75427	60414	45352	15062
YL1_replicate4	FITS	36161	28491	21347	7144
YL1_replicate5	FITS	67937	54335	41357	12978
YL1_replicate6	FITS	44335	34523	25987	8536
YL1_replicate7	FITS	43349	33087	25043	8044
YL1_replicate8	FITS	19883	15294	11478	3816
YL1_replicate10	FITS	175715	85013	65250	19763
YL1_replicate11	FITS	149384	76040	57782	18258
YL1_replicate12	FITS	112632	51740	39601	12139
YL1_replicate13	FITS	174820	88023	67176	20837
YL1_replicate14	FITS	143124	100369	77555	22803
YL1_replicate15	FITS	170523	81589	63927	17662
YL1_replicate16	FITS	185544	110261	86322	23929
YL1_replicate9	FITS	140591	60861	46502	14350
YL2_replicate1	FITS	121891	99078	69352	29726
YL2_replicate17	FITS	76161	61688	45460	16228
YL2_replicate18	FITS	30163	23705	17197	6508
YL2_replicate19	FITS	72143	58314	42097	16217
YL2_replicate2	FITS	79307	64111	46127	17984
YL2_replicate20	FITS	25803	20020	14694	5326
YL2_replicate21	FITS	67584	54502	39895	14607
YL2_replicate22	FITS	52074	41044	29909	11135
YL2_replicate23	FITS	51123	41326	30462	10864
YL2_replicate24	FITS	50095	40094	29172	10922
YL2_replicate3	FITS	145620	120291	87503	32788
YL2_replicate4	FITS	102906	83787	60049	23738
YL2_replicate5	FITS	74549	60498	43779	16719
YL2_replicate6	FITS	97619	79847	57667	22180
YL2_replicate7	FITS	84501	67491	48866	18625
YL2_replicate8	FITS	90890	73716	52799	20917
YL2_replicate10	FITS	120586	69222	48224	20998
YL2_replicate11	FITS	164320	67383	48114	19269
YL2_replicate12	FITS	108400	69291	49283	20008
YL2_replicate13	FITS	116969	61297	43639	17658
YL2_replicate14	FITS	51259	29768	21217	8551
YL2_replicate15	FITS	93552	58919	42909	16010
YL2_replicate16	FITS	133866	93999	68691	25308
YL2_replicate9	FITS	111509	72204	51284	20920
StP1_replicate1	FITS	90454	75399	63826	11561
StP1_replicate10	FITS	259609	216338	185905	30417
StP1_replicate11	FITS	45009	37198	32153	5045
StP1_replicate12	FITS	256234	173193	154785	18408
StP1_replicate13	FITS	121368	58056	49923	8122
StP1_replicate14	FITS	72513	60420	52166	8251
StP1_replicate15	FITS	59285	49759	43093	6666
StP1_replicate16	FITS	75781	63189	54284	8905
StP1_replicate17	FITS	80644	67753	57219	10534
StP1_replicate18	FITS	59133	49812	42309	7503
StP1_replicate19	FITS	28513	23729	20202	3527
StP1_replicate2	FITS	87145	73003	62323	10678
StP1_replicate20	FITS	45822	38295	32596	5694
StP1_replicate21	FITS	26925	22477	19577	2900
StP1_replicate22	FITS	38623	32577	28289	4288
StP1_replicate23	FITS	25332	21355	18761	2594
StP1_replicate24	FITS	58850	49516	41934	7582
StP1_replicate3	FITS	382888	323210	273720	49444
StP1_replicate4	FITS	96310	80638	69590	11035
StP1_replicate5	FITS	186627	156968	132357	24611
StP1_replicate6	FITS	114799	95097	81024	14055
StP1_replicate7	FITS	89173	75177	64065	11112
StP1_replicate8	FITS	70918	60197	51664	8533
StP1_replicate9	FITS	80667	66752	56986	9759
StP2_replicate1	FITS	103844	87914	68034	19880
StP2_replicate10	FITS	41278	34461	25480	8981
StP2_replicate11	FITS	67729	56571	41199	15366
StP2_replicate12	FITS	47408	39088	29264	9824
StP2_replicate13	FITS	63793	52553	38910	13643
StP2_replicate14	FITS	29282	23951	17241	6710
StP2_replicate15	FITS	70357	58470	43599	14870
StP2_replicate16	FITS	26324	22236	17904	4323
StP2_replicate17	FITS	95097	80241	59411	20809
StP2_replicate18	FITS	109576	92280	68934	23346
StP2_replicate19	FITS	67312	56948	41765	15183
StP2_replicate2	FITS	80935	67767	51947	15820
StP2_replicate20	FITS	70866	59973	44085	15860
StP2_replicate21	FITS	83559	70667	51504	19148
StP2_replicate22	FITS	73066	61757	45031	16717
StP2_replicate23	FITS	39873	32890	23800	9090
StP2_replicate24	FITS	41674	34743	26226	8517
StP2_replicate3	FITS	55376	46435	34766	11660
StP2_replicate4	FITS	126416	104419	79217	25198
StP2_replicate5	FITS	73309	61368	44483	16878
StP2_replicate6	FITS	127138	106745	80456	26289
StP2_replicate7	FITS	40190	33762	25131	8631
StP2_replicate8	FITS	50985	42923	33336	9587
StP2_replicate9	FITS	60466	49708	38384	11324
negative_replicate1	FITS	83988	74009	73853	0
negative_replicate2	FITS	34326	28727	8941	0
negative_replicate3	FITS	38488	32521	27593	0
negative_replicate4	FITS	50108	43518	33460	0
negative_replicate1	FITS	62216	54519	30560	0
negative_replicate2	FITS	2684	88	88	0
