# Supplementary material for: Revisiting the effect of PCR replication and sequencing depth on biodiversity metrics in environmental DNA metabarcoding
Source: Ecol Evol. 2021 Oct 22;11(22):15766–79. doi: 10.1002/ece3.8239 (PMC8601883; doi:10.1002/ece3.8239)
Supplement: Supplementary file 5 — Table S4 [file ECE3-11-15766-s004.xlsx]

## Sheet: Sheet1
Table S7. Records of plant genera detected in the PITS dataset compared to the expectation of the plants presence based on traditional survey data recovered from the Global Biodiversity Information Facility (GBIF.org). We used GBIF data grabs from https://doi.org/10.15468/dl.yptmrz for Younger Lagoon and Fort Ord extracts and used https://doi.org/10.15468/dl.7c8huv for St. Paul Island. We perform…
Genua	Total number of technical replicates genera observed in	Genera observed with traditional survey (Yes or No)
Carum	1	No
Chloris	1	No
Chloroidium	1	No
Cuminum	1	No
Cymopterus	1	No
Dactyloctenium	1	No
Diplotaxis	1	No
Dunaliella	1	No
Muhlenbergia	1	No
Pleurastrum	1	No
Stephania	1	No
Tectona	1	No
Tetracystis	1	No
Yamagishiella	1	No
Zizia	1	No
Chasechloa	2	No
Chlorosarcinopsis	2	No
Cionosicys	2	No
Cutandia	2	No
Dictyosphaerium	2	No
Lobochlamys	2	No
Vitreochlamys	2	No
Barranca	3	No
Bunium	3	No
Erophila	3	No
Lithospermum	3	No
Monoraphidium	3	No
Nephrochlamys	3	No
Ruprechtia	3	No
Sarcocornia	3	No
Schismus	3	No
Bromopsis	4	No
Pseudochlorella	4	No
Bracteacoccus	5	No
Cnidium	6	No
Pseudendoclonium	6	No
Salta	6	No
Coriandrum	8	No
Aizoanthemum	9	No
Chloromonas	9	No
Koliella	9	No
Coenochloris	10	No
Mortierella	10	No
Gonium	11	No
Meum	11	No
Aethusa	12	No
Stichococcus	12	No
Diplosphaera	13	No
Marvania	14	No
Elliptochloris	15	No
Desmochloris	18	No
Chlorococcum	20	No
Planophila	20	No
Neocystis	29	No
Pseudostichococcus	29	No
Interfilum	46	No
Peucedanum	46	No
Raphidonema	46	No
Klebsormidium	49	No
Acaena	1	Yes
Anomobryum	1	Yes
Campylopus	1	Yes
Cannabis	1	Yes
Centaurea	1	Yes
Conium	1	Yes
Cucurbita	1	Yes
Daucus	1	Yes
Fragaria	1	Yes
Fritillaria	1	Yes
Helminthotheca	1	Yes
Juglans	1	Yes
Koenigia	1	Yes
Phaseolus	1	Yes
Phleum	1	Yes
Poa	1	Yes
Pseudotsuga	1	Yes
Ptychostomum	1	Yes
Scrophularia	1	Yes
Sedum	1	Yes
Sonchus	1	Yes
Sorbus	1	Yes
Trifolium	1	Yes
Avena	2	Yes
Calamagrostis	2	Yes
Citrus	2	Yes
Danthonia	2	Yes
Erodium	2	Yes
Logfia	2	Yes
Saussurea	2	Yes
Aegilops	3	Yes
Glehnia	3	Yes
Phacelia	3	Yes
Primula	3	Yes
Rubus	3	Yes
Alopecurus	4	Yes
Androsace	4	Yes
Lactuca	4	Yes
Nuttallanthus	4	Yes
Salix	4	Yes
Aconitum	5	Yes
Cochlearia	5	Yes
Juniperus	5	Yes
Toxicodendron	5	Yes
Arctostaphylos	6	Yes
Lamium	6	Yes
Lomatium	6	Yes
Oxalis	6	Yes
Persicaria	6	Yes
Plantago	6	Yes
Salicornia	6	Yes
Chorizanthe	7	Yes
Cirsium	7	Yes
Stellaria	8	Yes
Urtica	9	Yes
Cerastium	10	Yes
Senecio	10	Yes
Pterostegia	11	Yes
Linaria	12	Yes
Chlorella	13	Yes
Cryptantha	13	Yes
Geranium	13	Yes
Vicia	14	Yes
Artemisia	15	Yes
Cardamine	17	Yes
Erigeron	17	Yes
Funaria	17	Yes
Hordeum	19	Yes
Lathyrus	19	Yes
Brassica	20	Yes
Nassella	22	Yes
Polytrichastrum	22	Yes
Polytrichum	22	Yes
Rosulabryum	23	Yes
Atriplex	24	Yes
Bryum	24	Yes
Carex	24	Yes
Crassula	24	Yes
Distichlis	24	Yes
Lolium	24	Yes
Potentilla	24	Yes
Sporobolus	24	Yes
Stipa	24	Yes
Draba	25	Yes
Leymus	25	Yes
Bromus	26	Yes
Carduus	26	Yes
Gilia	26	Yes
Festuca	27	Yes
Polemonium	27	Yes
Elymus	28	Yes
Allium	29	Yes
Medicago	32	Yes
Chlamydomonas	33	Yes
Lupinus	35	Yes
Pedicularis	39	Yes
Raphanus	41	Yes
Conioselinum	45	Yes
Ligusticum	46	Yes
Angelica	47	Yes
Hypochaeris	49	Yes
Achillea	70	Yes
