# Supplementary material for: Revisiting the effect of PCR replication and sequencing depth on biodiversity metrics in environmental DNA metabarcoding
Source: Ecol Evol. 2021 Oct 22;11(22):15766–79. doi: 10.1002/ece3.8239 (PMC8601883; doi:10.1002/ece3.8239)
Supplement: Supplementary file 6 — Table S5 [file ECE3-11-15766-s001.xlsx]

## Sheet: Sheet 1
Table S5. Αlpha diversity for PITS and FITS datasets with 1,000 and 10,000 reads with a 5 minimum read cutoff per replicate calculated with the Observed number of taxa, Shannon's H, and Simpson's D. “Fold inc.” is the fold increase in α diversity observed by increasing the sequencing depth from 1,000 to 10,000 reads. P-values from t-test comparing the α diversity calculated from datasets of 1,000…
	PITS												FITS
	Observed (taxa)				Shannon (H)				Simpson (D)				Observed (taxa)				Shannon (H)				Simpson (D)
	Avg number of taxa with 1k reads	Avg number of taxa with 10k reads	Fold inc.	P value	Avg H with 1k reads	Avg H with 10k reads	Fold inc.	P value	Avg D with 1k reads	Avg D with 10k reads	Fold inc.	P value	Avg number of taxa with 1k reads	Avg number of taxa with 10k reads	Fold inc.	P value	Avg H with 1k reads	Avg H with 10k reads	Fold inc.	P value	Avg D with 1k reads	Avg D with 10k reads	Fold inc.	P value
FO1	7	12.478	1.78257	1.131e-15	1.24585	1.29882	1.04251	0.1529	0.604499	0.612212	1.01276	0.6072	14.4583	41.8462	2.89426	6.507e-16	2.03794	2.25362	1.10583	5.2e-16	0.836731	0.84944	1.01519	1.248e-07
FO2	7.625	13.7391	1.80185	5.133e-11	0.902717	0.953155	1.05587	0.3734	0.40782	0.415663	1.01923	0.7393	11.2083	24.9444	2.22553	< 2.2e-16	1.01584	1.16386	1.14572	1.629e-08	0.395098	0.428589	1.08477	0.0003432
YL1	9.78571	23.7391	2.4259	8.635e-15	1.38719	1.51103	1.08927	0.0584	0.644945	0.659116	1.02197	0.5425	18.8333	46.1765	2.45185	1.427e-15	1.81933	2.04816	1.12578	4.393e-12	0.678891	0.708177	1.04314	0.0002844
YL2	8.70833	11.6522	1.33805	1.462e-13	1.31021	1.32657	1.01248	0.227	0.642384	0.644094	1.00266	0.6817	24.625	63.4286	2.57578	< 2.2e-16	2.39593	2.71197	1.13191	2.2e-16	0.816962	0.840778	1.02915	1.225e-06
StP1	9.33333	14.6667	1.57143	3.978e-14	1.07623	1.14009	1.05933	0.0481	0.451294	0.462998	1.02593	0.3645	16.6667	27.6	1.656	4.027e-08	2.3612	2.45354	1.03911	7.017e-09	0.87777	0.883575	1.00661	0.0003045
StP2	8.17647	13.4167	1.64089	1.964e-08	0.718383	0.767573	1.06847	0.3503	0.290703	0.292857	1.00741	0.9144	7.04167	18.6875	2.65385	3.003e-12	0.498802	0.621095	1.24517	0.01407	0.198126	0.226559	1.14351	0.2598
Average	8.43814	14.9487	1.76012		1.10676	1.1662	1.05466		0.506941	0.51449	1.01499		15.4722	37.1139	2.40954		1.68817	1.87538	1.13225		0.63393	0.656186	1.05373
