# Supplementary material for: Revisiting the effect of PCR replication and sequencing depth on biodiversity metrics in environmental DNA metabarcoding
Source: Ecol Evol. 2021 Oct 22;11(22):15766–79. doi: 10.1002/ece3.8239 (PMC8601883; doi:10.1002/ece3.8239)
Supplement: Supplementary file 7 — Table S6 [file ECE3-11-15766-s008.xlsx]

## Sheet: Sheet1
Table S4. Extrapolated richness for samples sequenced at twice their true sequencing depth. Outliers were called where extrapolated richness values fell outside values of 1.5 times the interquantile range.
Sample Name	Dataset	iNext Extrapolated Richness	Outlier?
FO1_replicate1	FITS	148.794	Yes
FO1_replicate17	FITS	94.656	No
FO1_replicate18	FITS	98.516	No
FO1_replicate19	FITS	85.905	No
FO1_replicate2	FITS	151.435	Yes
FO1_replicate20	FITS	97.886	No
FO1_replicate21	FITS	73.324	No
FO1_replicate22	FITS	95.535	No
FO1_replicate23	FITS	101.972	No
FO1_replicate24	FITS	73.255	No
FO1_replicate3	FITS	97.956	No
FO1_replicate4	FITS	111.208	No
FO1_replicate5	FITS	92.383	No
FO1_replicate6	FITS	99.583	No
FO1_replicate7	FITS	86.039	No
FO1_replicate8	FITS	87.382	No
FO1_replicate10	FITS	70.531	No
FO1_replicate11	FITS	91.542	No
FO1_replicate12	FITS	46.442	No
FO1_replicate13	FITS	101.761	No
FO1_replicate14	FITS	80.486	No
FO1_replicate15	FITS	70.483	No
FO1_replicate16	FITS	69.851	No
FO1_replicate9	FITS	83.694	No
FO2_replicate1	FITS	96.558	No
FO2_replicate17	FITS	97.748	No
FO2_replicate18	FITS	82.572	No
FO2_replicate19	FITS	97.104	No
FO2_replicate2	FITS	44.221	No
FO2_replicate20	FITS	80.363	No
FO2_replicate21	FITS	76.766	No
FO2_replicate22	FITS	69.663	No
FO2_replicate23	FITS	95.821	No
FO2_replicate24	FITS	105.149	No
FO2_replicate3	FITS	39.266	No
FO2_replicate4	FITS	24.528	No
FO2_replicate5	FITS	59.851	No
FO2_replicate6	FITS	77.906	No
FO2_replicate7	FITS	52.401	No
FO2_replicate8	FITS	61.156	No
FO2_replicate10	FITS	69.039	No
FO2_replicate11	FITS	106.706	No
FO2_replicate12	FITS	93.142	No
FO2_replicate13	FITS	55.177	No
FO2_replicate14	FITS	90.034	No
FO2_replicate15	FITS	63.591	No
FO2_replicate16	FITS	77.886	No
FO2_replicate9	FITS	98.323	No
YL1_replicate1	FITS	94.975	No
YL1_replicate17	FITS	127.072	No
YL1_replicate18	FITS	101.103	No
YL1_replicate19	FITS	156.076	No
YL1_replicate2	FITS	76.323	No
YL1_replicate20	FITS	87.772	No
YL1_replicate21	FITS	94.043	No
YL1_replicate22	FITS	124.834	No
YL1_replicate23	FITS	62.883	No
YL1_replicate24	FITS	80.81	No
YL1_replicate3	FITS	110.416	No
YL1_replicate4	FITS	89.234	No
YL1_replicate5	FITS	104.255	No
YL1_replicate6	FITS	81.121	No
YL1_replicate7	FITS	93.098	No
YL1_replicate8	FITS	48.568	No
YL1_replicate10	FITS	128.26	No
YL1_replicate11	FITS	131.469	No
YL1_replicate12	FITS	97.92	No
YL1_replicate13	FITS	145.519	No
YL1_replicate14	FITS	145.952	No
YL1_replicate15	FITS	105.696	No
YL1_replicate16	FITS	145.244	No
YL1_replicate9	FITS	124.468	No
YL2_replicate1	FITS	182.806	No
YL2_replicate17	FITS	140.649	No
YL2_replicate18	FITS	97.038	No
YL2_replicate19	FITS	159.21	No
YL2_replicate2	FITS	147.33	No
YL2_replicate20	FITS	85.559	Yes
YL2_replicate21	FITS	131.654	No
YL2_replicate22	FITS	118.363	No
YL2_replicate23	FITS	132.179	No
YL2_replicate24	FITS	126.071	No
YL2_replicate3	FITS	186.648	No
YL2_replicate4	FITS	155.329	No
YL2_replicate5	FITS	163.158	No
YL2_replicate6	FITS	160.296	No
YL2_replicate7	FITS	159.222	No
YL2_replicate8	FITS	160.172	No
YL2_replicate10	FITS	158.785	No
YL2_replicate11	FITS	164.658	No
YL2_replicate12	FITS	153.029	No
YL2_replicate13	FITS	142.896	No
YL2_replicate14	FITS	104.425	No
YL2_replicate15	FITS	141.14	No
YL2_replicate16	FITS	199.833	No
YL2_replicate9	FITS	148.834	No
StP1_replicate1	FITS	58.222	No
StP1_replicate10	FITS	91.996	Yes
StP1_replicate11	FITS	44.758	No
StP1_replicate12	FITS	78.363	No
StP1_replicate13	FITS	58.046	No
StP1_replicate14	FITS	47.816	No
StP1_replicate15	FITS	49.89	No
StP1_replicate16	FITS	64.323	No
StP1_replicate17	FITS	59.664	No
StP1_replicate18	FITS	49.97	No
StP1_replicate19	FITS	42.241	No
StP1_replicate2	FITS	50.295	No
StP1_replicate20	FITS	41.056	No
StP1_replicate21	FITS	31.088	No
StP1_replicate22	FITS	36.347	No
StP1_replicate23	FITS	30.7	No
StP1_replicate24	FITS	48.204	No
StP1_replicate3	FITS	103.255	Yes
StP1_replicate4	FITS	50.566	No
StP1_replicate5	FITS	68.142	No
StP1_replicate6	FITS	63.488	No
StP1_replicate7	FITS	55.058	No
StP1_replicate8	FITS	50.883	No
StP1_replicate9	FITS	56.477	No
StP2_replicate1	FITS	75.187	No
StP2_replicate10	FITS	37.962	No
StP2_replicate11	FITS	45.057	No
StP2_replicate12	FITS	52.342	No
StP2_replicate13	FITS	40.171	No
StP2_replicate14	FITS	35.883	No
StP2_replicate15	FITS	55.342	No
StP2_replicate16	FITS	36.478	No
StP2_replicate17	FITS	44.883	No
StP2_replicate18	FITS	73.275	No
StP2_replicate19	FITS	53.215	No
StP2_replicate2	FITS	61.194	No
StP2_replicate20	FITS	63.842	No
StP2_replicate21	FITS	51.142	No
StP2_replicate22	FITS	55.591	No
StP2_replicate23	FITS	36.433	No
StP2_replicate24	FITS	43.004	No
StP2_replicate3	FITS	37.777	No
StP2_replicate4	FITS	62.451	No
StP2_replicate5	FITS	60.81	No
StP2_replicate6	FITS	61.758	No
StP2_replicate7	FITS	34.161	No
StP2_replicate8	FITS	51.662	No
StP2_replicate9	FITS	56.342	No
FO1_replicate1	PITS	29.332	No
FO1_replicate10	PITS	23.148	No
FO1_replicate11	PITS	34.078	No
FO1_replicate12	PITS	58.225	Yes
FO1_replicate13	PITS	28.729	No
FO1_replicate14	PITS	32.963	No
FO1_replicate15	PITS	27.945	No
FO1_replicate16	PITS	30.332	No
FO1_replicate17	PITS	34.793	No
FO1_replicate18	PITS	79.194	Yes
FO1_replicate19	PITS	30.089	No
FO1_replicate2	PITS	21.19	No
FO1_replicate20	PITS	30.295	No
FO1_replicate21	PITS	30.953	No
FO1_replicate22	PITS	35.945	No
FO1_replicate23	PITS	141.709	Yes
FO1_replicate24	PITS	27.935	No
FO1_replicate3	PITS	3	Yes
FO1_replicate4	PITS	37.883	No
FO1_replicate5	PITS	33.295	No
FO1_replicate6	PITS	62.583	Yes
FO1_replicate7	PITS	32.07	No
FO1_replicate8	PITS	26.121	No
FO1_replicate9	PITS	48.321	No
FO2_replicate1	PITS	29.945	No
FO2_replicate10	PITS	18.945	No
FO2_replicate11	PITS	16.148	No
FO2_replicate12	PITS	33.962	No
FO2_replicate13	PITS	30.725	No
FO2_replicate14	PITS	45.242	No
FO2_replicate15	PITS	68.307	No
FO2_replicate16	PITS	47.566	No
FO2_replicate17	PITS	17.19	No
FO2_replicate18	PITS	48.332	No
FO2_replicate19	PITS	46.883	No
FO2_replicate2	PITS	22.297	No
FO2_replicate20	PITS	63.167	No
FO2_replicate21	PITS	50.963	No
FO2_replicate22	PITS	22.442	No
FO2_replicate23	PITS	60.038	No
FO2_replicate24	PITS	49.758	No
FO2_replicate3	PITS	20.442	No
FO2_replicate4	PITS	32.332	No
FO2_replicate5	PITS	2	No
FO2_replicate6	PITS	2	No
FO2_replicate7	PITS	25.528	No
FO2_replicate8	PITS	18.148	No
FO2_replicate9	PITS	15.148	No
StP1_replicate1	PITS	48.321	No
StP1_replicate10	PITS	100.383	No
StP1_replicate11	PITS	65.342	No
StP1_replicate12	PITS	31.332	No
StP1_replicate13	PITS	50.143	No
StP1_replicate14	PITS	64.069	No
StP1_replicate15	PITS	56.413	No
StP1_replicate16	PITS	68.56	No
StP1_replicate17	PITS	61.142	No
StP1_replicate18	PITS	122.773	No
StP1_replicate19	PITS	47.433	No
StP1_replicate2	PITS	2	No
StP1_replicate20	PITS	93.925	No
StP1_replicate21	PITS	64.069	No
StP1_replicate22	PITS	81.925	No
StP1_replicate23	PITS	74.851	No
StP1_replicate24	PITS	227.555	Yes
StP1_replicate3	PITS	107.383	No
StP1_replicate4	PITS	110.517	No
StP1_replicate5	PITS	73.477	No
StP1_replicate6	PITS	63.413	No
StP1_replicate7	PITS	24.072	No
StP1_replicate8	PITS	7	No
StP1_replicate9	PITS	33.952	No
StP2_replicate1	PITS	45.443	No
StP2_replicate10	PITS	2	Yes
StP2_replicate11	PITS	2	Yes
StP2_replicate12	PITS	37.314	No
StP2_replicate13	PITS	48.19	No
StP2_replicate14	PITS	26.729	No
StP2_replicate15	PITS	33.793	No
StP2_replicate16	PITS	38.883	No
StP2_replicate17	PITS	44.058	No
StP2_replicate18	PITS	41.967	No
StP2_replicate19	PITS	35.701	No
StP2_replicate2	PITS	98.707	Yes
StP2_replicate20	PITS	1	Yes
StP2_replicate21	PITS	30.078	No
StP2_replicate22	PITS	35.295	No
StP2_replicate23	PITS	37.242	No
StP2_replicate24	PITS	44.222	No
StP2_replicate3	PITS	28.92	No
StP2_replicate4	PITS	27.102	No
StP2_replicate5	PITS	28.379	No
StP2_replicate6	PITS	3	No
StP2_replicate7	PITS	29.102	No
StP2_replicate8	PITS	49.816	No
StP2_replicate9	PITS	26.912	No
YL1_replicate10	PITS	11.245	No
YL1_replicate11	PITS	2	No
YL1_replicate12	PITS	1	No
YL1_replicate13	PITS	30.102	No
YL1_replicate14	PITS	19.865	No
YL1_replicate15	PITS	34.628	No
YL1_replicate16	PITS	24.935	No
YL1_replicate17	PITS	21.896	No
YL1_replicate18	PITS	31.295	No
YL1_replicate19	PITS	27.379	No
YL1_replicate2	PITS	3	No
YL1_replicate20	PITS	35.295	No
YL1_replicate21	PITS	121.497	Yes
YL1_replicate22	PITS	70.591	Yes
YL1_replicate23	PITS	33.379	No
YL1_replicate24	PITS	34.963	No
YL1_replicate3	PITS	16.432	No
YL1_replicate4	PITS	21.19	No
YL1_replicate5	PITS	51.434	No
YL1_replicate6	PITS	48.816	No
YL1_replicate7	PITS	20.19	No
YL1_replicate8	PITS	46.569	No
YL1_replicate9	PITS	2	No
YL2_replicate1	PITS	9.864	No
YL2_replicate10	PITS	13.865	No
YL2_replicate11	PITS	26.912	No
YL2_replicate12	PITS	37.442	No
YL2_replicate13	PITS	40.494	No
YL2_replicate14	PITS	34.442	No
YL2_replicate15	PITS	56.178	No
YL2_replicate16	PITS	24.491	No
YL2_replicate17	PITS	34.072	No
YL2_replicate18	PITS	39.162	No
YL2_replicate19	PITS	46.172	No
YL2_replicate2	PITS	5	No
YL2_replicate20	PITS	45.478	No
YL2_replicate21	PITS	38.314	No
YL2_replicate22	PITS	31.945	No
YL2_replicate23	PITS	30.379	No
YL2_replicate24	PITS	31.102	No
YL2_replicate3	PITS	9.864	No
YL2_replicate4	PITS	35.07	No
YL2_replicate5	PITS	27.379	No
YL2_replicate6	PITS	26.121	No
YL2_replicate7	PITS	18.264	No
YL2_replicate8	PITS	16.919	No
YL2_replicate9	PITS	15	No
