# Supplementary material for: Revisiting the effect of PCR replication and sequencing depth on biodiversity metrics in environmental DNA metabarcoding
Source: Ecol Evol. 2021 Oct 22;11(22):15766–79. doi: 10.1002/ece3.8239 (PMC8601883; doi:10.1002/ece3.8239)
Supplement: Supplementary file 8 — Table S7 [file ECE3-11-15766-s005.xlsx]

## Sheet: Sheet 1
Table S6. LCBD value and significance value for PITS and FITS datasets at 1, 5, and 10 thousand read rarefied sequencing depths and minimum read cutoffs of 2, 5, and 10. LCBD is based on taxon assignments to the family level. LCBD was calculated based on the Canberra dissimilarity coefficient.
Sample	Dataset	Site	Sequencing Depth	Minimum read cutoff	LCBD	P-value
FO1_replicate1	PITS	FO_1	10k	2	0.007141	0.547
FO1_replicate17	PITS	FO_1	10k	2	0.00739955	0.439
FO1_replicate18	PITS	FO_1	10k	2	0.00714724	0.559
FO1_replicate19	PITS	FO_1	10k	2	0.00708949	0.561
FO1_replicate2	PITS	FO_1	10k	2	0.00707454	0.596
FO1_replicate20	PITS	FO_1	10k	2	0.00709384	0.58
FO1_replicate21	PITS	FO_1	10k	2	0.0071074	0.585
FO1_replicate22	PITS	FO_1	10k	2	0.00727462	0.47
FO1_replicate23	PITS	FO_1	10k	2	0.00645083	0.848
FO1_replicate24	PITS	FO_1	10k	2	0.00690609	0.673
FO1_replicate3	PITS	FO_1	10k	2	0.00708435	0.608
FO1_replicate4	PITS	FO_1	10k	2	0.00709319	0.594
FO1_replicate5	PITS	FO_1	10k	2	0.00722581	0.517
FO1_replicate6	PITS	FO_1	10k	2	0.00729842	0.495
FO1_replicate7	PITS	FO_1	10k	2	0.00718938	0.531
FO1_replicate10	PITS	FO_1	10k	2	0.00675736	0.728
FO1_replicate11	PITS	FO_1	10k	2	0.0069544	0.649
FO1_replicate12	PITS	FO_1	10k	2	0.00715751	0.53
FO1_replicate13	PITS	FO_1	10k	2	0.00686867	0.681
FO1_replicate14	PITS	FO_1	10k	2	0.00700884	0.641
FO1_replicate15	PITS	FO_1	10k	2	0.00676503	0.748
FO1_replicate16	PITS	FO_1	10k	2	0.00716986	0.563
FO1_replicate9	PITS	FO_1	10k	2	0.0068092	0.718
FO2_replicate1	PITS	FO_2	10k	2	0.00741221	0.44
FO2_replicate17	PITS	FO_2	10k	2	0.00760005	0.331
FO2_replicate18	PITS	FO_2	10k	2	0.00818428	0.134
FO2_replicate19	PITS	FO_2	10k	2	0.00695241	0.637
FO2_replicate2	PITS	FO_2	10k	2	0.00845391	0.085
FO2_replicate20	PITS	FO_2	10k	2	0.00819048	0.137
FO2_replicate21	PITS	FO_2	10k	2	0.00751577	0.378
FO2_replicate22	PITS	FO_2	10k	2	0.00839632	0.105
FO2_replicate23	PITS	FO_2	10k	2	0.00800231	0.173
FO2_replicate24	PITS	FO_2	10k	2	0.00877745	0.045
FO2_replicate3	PITS	FO_2	10k	2	0.0079786	0.172
FO2_replicate4	PITS	FO_2	10k	2	0.00745307	0.402
FO2_replicate5	PITS	FO_2	10k	2	0.00839149	0.091
FO2_replicate6	PITS	FO_2	10k	2	0.0083186	0.099
FO2_replicate7	PITS	FO_2	10k	2	0.00794749	0.191
FO2_replicate10	PITS	FO_2	10k	2	0.00798646	0.202
FO2_replicate11	PITS	FO_2	10k	2	0.0078896	0.214
FO2_replicate12	PITS	FO_2	10k	2	0.00852973	0.071
FO2_replicate13	PITS	FO_2	10k	2	0.00794789	0.185
FO2_replicate14	PITS	FO_2	10k	2	0.00774267	0.282
FO2_replicate15	PITS	FO_2	10k	2	0.00798951	0.191
FO2_replicate16	PITS	FO_2	10k	2	0.0082634	0.103
FO2_replicate9	PITS	FO_2	10k	2	0.00787447	0.216
YL1_replicate1	PITS	YL_1	10k	2	0.00909292	0.024
YL1_replicate17	PITS	YL_1	10k	2	0.00887873	0.037
YL1_replicate18	PITS	YL_1	10k	2	0.00790877	0.213
YL1_replicate19	PITS	YL_1	10k	2	0.00866078	0.05
YL1_replicate2	PITS	YL_1	10k	2	0.00867856	0.047
YL1_replicate20	PITS	YL_1	10k	2	0.00807208	0.151
YL1_replicate21	PITS	YL_1	10k	2	0.00796043	0.188
YL1_replicate22	PITS	YL_1	10k	2	0.00870319	0.03
YL1_replicate23	PITS	YL_1	10k	2	0.00829224	0.11
YL1_replicate24	PITS	YL_1	10k	2	0.00824846	0.122
YL1_replicate3	PITS	YL_1	10k	2	0.00813924	0.14
YL1_replicate4	PITS	YL_1	10k	2	0.008141	0.122
YL1_replicate5	PITS	YL_1	10k	2	0.00775868	0.228
YL1_replicate6	PITS	YL_1	10k	2	0.00758728	0.307
YL1_replicate7	PITS	YL_1	10k	2	0.00867718	0.044
YL1_replicate8	PITS	YL_1	10k	2	0.00866194	0.037
YL1_replicate10	PITS	YL_1	10k	2	0.0078958	0.19
YL1_replicate11	PITS	YL_1	10k	2	0.0086279	0.038
YL1_replicate12	PITS	YL_1	10k	2	0.00849022	0.077
YL1_replicate13	PITS	YL_1	10k	2	0.00923393	0.013
YL1_replicate15	PITS	YL_1	10k	2	0.00887541	0.027
YL1_replicate16	PITS	YL_1	10k	2	0.00911254	0.026
YL1_replicate9	PITS	YL_1	10k	2	0.00930294	0.011
YL2_replicate1	PITS	YL_2	10k	2	0.00639168	0.841
YL2_replicate17	PITS	YL_2	10k	2	0.00637321	0.835
YL2_replicate18	PITS	YL_2	10k	2	0.00668256	0.728
YL2_replicate19	PITS	YL_2	10k	2	0.00648581	0.804
YL2_replicate2	PITS	YL_2	10k	2	0.00666835	0.735
YL2_replicate20	PITS	YL_2	10k	2	0.00640751	0.82
YL2_replicate21	PITS	YL_2	10k	2	0.00617056	0.917
YL2_replicate22	PITS	YL_2	10k	2	0.00667481	0.71
YL2_replicate23	PITS	YL_2	10k	2	0.00638401	0.823
YL2_replicate24	PITS	YL_2	10k	2	0.00617864	0.909
YL2_replicate3	PITS	YL_2	10k	2	0.00666931	0.726
YL2_replicate4	PITS	YL_2	10k	2	0.00647729	0.807
YL2_replicate5	PITS	YL_2	10k	2	0.00616127	0.904
YL2_replicate6	PITS	YL_2	10k	2	0.00619157	0.891
YL2_replicate7	PITS	YL_2	10k	2	0.00665791	0.735
YL2_replicate8	PITS	YL_2	10k	2	0.00665809	0.75
YL2_replicate10	PITS	YL_2	10k	2	0.0064107	0.854
YL2_replicate11	PITS	YL_2	10k	2	0.00666122	0.733
YL2_replicate12	PITS	YL_2	10k	2	0.00616753	0.907
YL2_replicate13	PITS	YL_2	10k	2	0.00661494	0.753
YL2_replicate15	PITS	YL_2	10k	2	0.00616547	0.895
YL2_replicate16	PITS	YL_2	10k	2	0.00615824	0.904
YL2_replicate9	PITS	YL_2	10k	2	0.00616142	0.904
StP1_replicate1	PITS	StP_15	10k	2	0.00625911	0.902
StP1_replicate10	PITS	StP_15	10k	2	0.00612097	0.912
StP1_replicate11	PITS	StP_15	10k	2	0.00681262	0.683
StP1_replicate12	PITS	StP_15	10k	2	0.00574414	0.981
StP1_replicate13	PITS	StP_15	10k	2	0.00691732	0.651
StP1_replicate14	PITS	StP_15	10k	2	0.0059759	0.949
StP1_replicate15	PITS	StP_15	10k	2	0.00620916	0.895
StP1_replicate16	PITS	StP_15	10k	2	0.0058538	0.968
StP1_replicate17	PITS	StP_15	10k	2	0.00629166	0.887
StP1_replicate18	PITS	StP_15	10k	2	0.00659539	0.768
StP1_replicate19	PITS	StP_15	10k	2	0.00683806	0.672
StP1_replicate2	PITS	StP_15	10k	2	0.00583673	0.969
StP1_replicate20	PITS	StP_15	10k	2	0.00603176	0.938
StP1_replicate21	PITS	StP_15	10k	2	0.00667306	0.767
StP1_replicate22	PITS	StP_15	10k	2	0.00601886	0.963
StP1_replicate23	PITS	StP_15	10k	2	0.0063222	0.869
StP1_replicate24	PITS	StP_15	10k	2	0.00628884	0.883
StP1_replicate3	PITS	StP_15	10k	2	0.00633461	0.87
StP1_replicate4	PITS	StP_15	10k	2	0.00631006	0.874
StP1_replicate5	PITS	StP_15	10k	2	0.00613287	0.917
StP1_replicate6	PITS	StP_15	10k	2	0.00631992	0.903
StP1_replicate7	PITS	StP_15	10k	2	0.00663486	0.772
StP1_replicate8	PITS	StP_15	10k	2	0.00643056	0.846
StP1_replicate9	PITS	StP_15	10k	2	0.00592524	0.962
StP2_replicate1	PITS	StP_20	10k	2	0.00749514	0.387
StP2_replicate10	PITS	StP_20	10k	2	0.00648625	0.822
StP2_replicate11	PITS	StP_20	10k	2	0.00678723	0.703
StP2_replicate12	PITS	StP_20	10k	2	0.0072364	0.481
StP2_replicate14	PITS	StP_20	10k	2	0.00758715	0.329
StP2_replicate15	PITS	StP_20	10k	2	0.00725208	0.484
StP2_replicate16	PITS	StP_20	10k	2	0.00690098	0.627
StP2_replicate17	PITS	StP_20	10k	2	0.00649188	0.819
StP2_replicate18	PITS	StP_20	10k	2	0.00666887	0.762
StP2_replicate19	PITS	StP_20	10k	2	0.00773214	0.26
StP2_replicate2	PITS	StP_20	10k	2	0.00724059	0.484
StP2_replicate20	PITS	StP_20	10k	2	0.00706467	0.572
StP2_replicate21	PITS	StP_20	10k	2	0.00773762	0.26
StP2_replicate22	PITS	StP_20	10k	2	0.00711376	0.545
StP2_replicate23	PITS	StP_20	10k	2	0.00840135	0.091
StP2_replicate24	PITS	StP_20	10k	2	0.00619552	0.926
StP2_replicate4	PITS	StP_20	10k	2	0.00788259	0.222
StP2_replicate5	PITS	StP_20	10k	2	0.00838165	0.081
StP2_replicate6	PITS	StP_20	10k	2	0.00709477	0.549
StP2_replicate7	PITS	StP_20	10k	2	0.00735409	0.436
StP2_replicate8	PITS	StP_20	10k	2	0.007767	0.256
StP2_replicate9	PITS	StP_20	10k	2	0.00781348	0.2
FO1_replicate1	PITS	FO_1	1k	2	0.00645897	0.747
FO1_replicate17	PITS	FO_1	1k	2	0.00678961	0.628
FO1_replicate18	PITS	FO_1	1k	2	0.00664781	0.664
FO1_replicate19	PITS	FO_1	1k	2	0.00672511	0.649
FO1_replicate2	PITS	FO_1	1k	2	0.00663568	0.676
FO1_replicate20	PITS	FO_1	1k	2	0.00649651	0.755
FO1_replicate21	PITS	FO_1	1k	2	0.00652697	0.739
FO1_replicate22	PITS	FO_1	1k	2	0.00705794	0.453
FO1_replicate23	PITS	FO_1	1k	2	0.00641139	0.756
FO1_replicate24	PITS	FO_1	1k	2	0.00645745	0.738
FO1_replicate3	PITS	FO_1	1k	2	0.00662489	0.678
FO1_replicate4	PITS	FO_1	1k	2	0.00664249	0.663
FO1_replicate5	PITS	FO_1	1k	2	0.00699571	0.503
FO1_replicate6	PITS	FO_1	1k	2	0.00690101	0.555
FO1_replicate7	PITS	FO_1	1k	2	0.00669725	0.656
FO1_replicate8	PITS	FO_1	1k	2	0.00661281	0.721
FO1_replicate10	PITS	FO_1	1k	2	0.00646581	0.762
FO1_replicate11	PITS	FO_1	1k	2	0.00668281	0.693
FO1_replicate12	PITS	FO_1	1k	2	0.00646844	0.759
FO1_replicate13	PITS	FO_1	1k	2	0.00665959	0.674
FO1_replicate14	PITS	FO_1	1k	2	0.00643205	0.739
FO1_replicate15	PITS	FO_1	1k	2	0.00649781	0.747
FO1_replicate16	PITS	FO_1	1k	2	0.00695702	0.515
FO1_replicate9	PITS	FO_1	1k	2	0.00648666	0.743
FO2_replicate1	PITS	FO_2	1k	2	0.00700391	0.517
FO2_replicate17	PITS	FO_2	1k	2	0.00768881	0.249
FO2_replicate18	PITS	FO_2	1k	2	0.0078745	0.18
FO2_replicate19	PITS	FO_2	1k	2	0.00679789	0.625
FO2_replicate2	PITS	FO_2	1k	2	0.00807355	0.121
FO2_replicate20	PITS	FO_2	1k	2	0.00798831	0.172
FO2_replicate21	PITS	FO_2	1k	2	0.0076269	0.263
FO2_replicate22	PITS	FO_2	1k	2	0.00813594	0.132
FO2_replicate23	PITS	FO_2	1k	2	0.0084957	0.066
FO2_replicate24	PITS	FO_2	1k	2	0.00930166	0.019
FO2_replicate3	PITS	FO_2	1k	2	0.00753278	0.284
FO2_replicate4	PITS	FO_2	1k	2	0.00745797	0.334
FO2_replicate5	PITS	FO_2	1k	2	0.00844392	0.079
FO2_replicate6	PITS	FO_2	1k	2	0.00762184	0.238
FO2_replicate7	PITS	FO_2	1k	2	0.00830566	0.103
FO2_replicate8	PITS	FO_2	1k	2	0.00873134	0.061
FO2_replicate10	PITS	FO_2	1k	2	0.00762262	0.266
FO2_replicate11	PITS	FO_2	1k	2	0.00767646	0.231
FO2_replicate12	PITS	FO_2	1k	2	0.00812631	0.142
FO2_replicate13	PITS	FO_2	1k	2	0.00735922	0.369
FO2_replicate14	PITS	FO_2	1k	2	0.00725044	0.351
FO2_replicate15	PITS	FO_2	1k	2	0.00775659	0.226
FO2_replicate16	PITS	FO_2	1k	2	0.00822305	0.11
FO2_replicate9	PITS	FO_2	1k	2	0.00756291	0.293
YL1_replicate1	PITS	YL_1	1k	2	0.00912156	0.016
YL1_replicate17	PITS	YL_1	1k	2	0.00869049	0.047
YL1_replicate18	PITS	YL_1	1k	2	0.00738944	0.36
YL1_replicate19	PITS	YL_1	1k	2	0.00857494	0.049
YL1_replicate2	PITS	YL_1	1k	2	0.00828715	0.07
YL1_replicate20	PITS	YL_1	1k	2	0.00787061	0.176
YL1_replicate21	PITS	YL_1	1k	2	0.00717102	0.41
YL1_replicate22	PITS	YL_1	1k	2	0.00868706	0.05
YL1_replicate23	PITS	YL_1	1k	2	0.00794613	0.155
YL1_replicate24	PITS	YL_1	1k	2	0.00833778	0.096
YL1_replicate3	PITS	YL_1	1k	2	0.00765769	0.215
YL1_replicate4	PITS	YL_1	1k	2	0.00823508	0.097
YL1_replicate5	PITS	YL_1	1k	2	0.0076038	0.226
YL1_replicate6	PITS	YL_1	1k	2	0.00742308	0.287
YL1_replicate7	PITS	YL_1	1k	2	0.00847057	0.056
YL1_replicate8	PITS	YL_1	1k	2	0.00857491	0.06
YL1_replicate10	PITS	YL_1	1k	2	0.00750969	0.245
YL1_replicate11	PITS	YL_1	1k	2	0.00821891	0.112
YL1_replicate12	PITS	YL_1	1k	2	0.00874614	0.042
YL1_replicate13	PITS	YL_1	1k	2	0.00911048	0.02
YL1_replicate14	PITS	YL_1	1k	2	0.00837722	0.063
YL1_replicate15	PITS	YL_1	1k	2	0.00865049	0.049
YL1_replicate16	PITS	YL_1	1k	2	0.00895168	0.028
YL1_replicate9	PITS	YL_1	1k	2	0.00932383	0.006
YL2_replicate1	PITS	YL_2	1k	2	0.00576644	0.92
YL2_replicate17	PITS	YL_2	1k	2	0.00576922	0.912
YL2_replicate18	PITS	YL_2	1k	2	0.00576925	0.927
YL2_replicate19	PITS	YL_2	1k	2	0.00575852	0.923
YL2_replicate2	PITS	YL_2	1k	2	0.00575541	0.935
YL2_replicate20	PITS	YL_2	1k	2	0.00621363	0.789
YL2_replicate21	PITS	YL_2	1k	2	0.00577426	0.907
YL2_replicate22	PITS	YL_2	1k	2	0.00577444	0.923
YL2_replicate23	PITS	YL_2	1k	2	0.00578997	0.913
YL2_replicate24	PITS	YL_2	1k	2	0.00577673	0.915
YL2_replicate3	PITS	YL_2	1k	2	0.00623337	0.789
YL2_replicate4	PITS	YL_2	1k	2	0.00578456	0.91
YL2_replicate5	PITS	YL_2	1k	2	0.00577753	0.914
YL2_replicate6	PITS	YL_2	1k	2	0.00577173	0.916
YL2_replicate7	PITS	YL_2	1k	2	0.00577921	0.935
YL2_replicate8	PITS	YL_2	1k	2	0.0062457	0.789
YL2_replicate10	PITS	YL_2	1k	2	0.00576424	0.931
YL2_replicate11	PITS	YL_2	1k	2	0.00576209	0.92
YL2_replicate12	PITS	YL_2	1k	2	0.00576256	0.909
YL2_replicate13	PITS	YL_2	1k	2	0.00580371	0.922
YL2_replicate14	PITS	YL_2	1k	2	0.0057753	0.922
YL2_replicate15	PITS	YL_2	1k	2	0.00575839	0.938
YL2_replicate16	PITS	YL_2	1k	2	0.00577974	0.914
YL2_replicate9	PITS	YL_2	1k	2	0.00576144	0.915
StP1_replicate1	PITS	StP_15	1k	2	0.00616575	0.82
StP1_replicate10	PITS	StP_15	1k	2	0.00613494	0.848
StP1_replicate11	PITS	StP_15	1k	2	0.00717335	0.44
StP1_replicate12	PITS	StP_15	1k	2	0.00579264	0.927
StP1_replicate13	PITS	StP_15	1k	2	0.00668174	0.622
StP1_replicate14	PITS	StP_15	1k	2	0.00606577	0.866
StP1_replicate15	PITS	StP_15	1k	2	0.00637128	0.761
StP1_replicate16	PITS	StP_15	1k	2	0.00589007	0.884
StP1_replicate17	PITS	StP_15	1k	2	0.00640911	0.746
StP1_replicate18	PITS	StP_15	1k	2	0.00675031	0.615
StP1_replicate19	PITS	StP_15	1k	2	0.00663975	0.631
StP1_replicate2	PITS	StP_15	1k	2	0.00582507	0.919
StP1_replicate20	PITS	StP_15	1k	2	0.00618609	0.817
StP1_replicate21	PITS	StP_15	1k	2	0.00687134	0.52
StP1_replicate22	PITS	StP_15	1k	2	0.00611576	0.848
StP1_replicate23	PITS	StP_15	1k	2	0.00655309	0.677
StP1_replicate24	PITS	StP_15	1k	2	0.00635855	0.775
StP1_replicate3	PITS	StP_15	1k	2	0.00647121	0.709
StP1_replicate4	PITS	StP_15	1k	2	0.00632937	0.786
StP1_replicate5	PITS	StP_15	1k	2	0.00614075	0.844
StP1_replicate6	PITS	StP_15	1k	2	0.00615405	0.847
StP1_replicate7	PITS	StP_15	1k	2	0.00597302	0.899
StP1_replicate8	PITS	StP_15	1k	2	0.00653444	0.712
StP1_replicate9	PITS	StP_15	1k	2	0.00599214	0.878
StP2_replicate1	PITS	StP_20	1k	2	0.00761604	0.23
StP2_replicate10	PITS	StP_20	1k	2	0.00625353	0.808
StP2_replicate11	PITS	StP_20	1k	2	0.00725441	0.368
StP2_replicate12	PITS	StP_20	1k	2	0.00744437	0.309
StP2_replicate14	PITS	StP_20	1k	2	0.00736361	0.341
StP2_replicate15	PITS	StP_20	1k	2	0.0073254	0.397
StP2_replicate16	PITS	StP_20	1k	2	0.00699297	0.503
StP2_replicate17	PITS	StP_20	1k	2	0.00675528	0.606
StP2_replicate18	PITS	StP_20	1k	2	0.00717184	0.42
StP2_replicate19	PITS	StP_20	1k	2	0.00778715	0.184
StP2_replicate2	PITS	StP_20	1k	2	0.00739996	0.318
StP2_replicate20	PITS	StP_20	1k	2	0.00734331	0.372
StP2_replicate21	PITS	StP_20	1k	2	0.00767125	0.227
StP2_replicate22	PITS	StP_20	1k	2	0.00694427	0.513
StP2_replicate23	PITS	StP_20	1k	2	0.00770015	0.241
StP2_replicate24	PITS	StP_20	1k	2	0.00607744	0.848
StP2_replicate4	PITS	StP_20	1k	2	0.00802204	0.133
StP2_replicate5	PITS	StP_20	1k	2	0.00818856	0.118
StP2_replicate6	PITS	StP_20	1k	2	0.00706748	0.459
StP2_replicate7	PITS	StP_20	1k	2	0.00786541	0.208
StP2_replicate8	PITS	StP_20	1k	2	0.00739119	0.318
StP2_replicate9	PITS	StP_20	1k	2	0.00795749	0.167
FO1_replicate1	PITS	FO_1	5k	2	0.00652028	0.746
FO1_replicate17	PITS	FO_1	5k	2	0.00702188	0.519
FO1_replicate18	PITS	FO_1	5k	2	0.00670672	0.666
FO1_replicate19	PITS	FO_1	5k	2	0.00688157	0.567
FO1_replicate2	PITS	FO_1	5k	2	0.00668628	0.683
FO1_replicate20	PITS	FO_1	5k	2	0.00652382	0.737
FO1_replicate21	PITS	FO_1	5k	2	0.00647323	0.742
FO1_replicate22	PITS	FO_1	5k	2	0.00700699	0.516
FO1_replicate23	PITS	FO_1	5k	2	0.00620579	0.864
FO1_replicate24	PITS	FO_1	5k	2	0.00666854	0.687
FO1_replicate3	PITS	FO_1	5k	2	0.00684465	0.621
FO1_replicate4	PITS	FO_1	5k	2	0.00682745	0.627
FO1_replicate5	PITS	FO_1	5k	2	0.00721496	0.428
FO1_replicate6	PITS	FO_1	5k	2	0.00705266	0.496
FO1_replicate7	PITS	FO_1	5k	2	0.0067237	0.66
FO1_replicate8	PITS	FO_1	5k	2	0.00661468	0.701
FO1_replicate10	PITS	FO_1	5k	2	0.00648409	0.746
FO1_replicate11	PITS	FO_1	5k	2	0.00670111	0.69
FO1_replicate12	PITS	FO_1	5k	2	0.00684039	0.574
FO1_replicate13	PITS	FO_1	5k	2	0.0066641	0.684
FO1_replicate14	PITS	FO_1	5k	2	0.00665061	0.694
FO1_replicate15	PITS	FO_1	5k	2	0.00676477	0.648
FO1_replicate16	PITS	FO_1	5k	2	0.00712714	0.473
FO1_replicate9	PITS	FO_1	5k	2	0.00653978	0.715
FO2_replicate1	PITS	FO_2	5k	2	0.00691314	0.565
FO2_replicate17	PITS	FO_2	5k	2	0.00746215	0.312
FO2_replicate18	PITS	FO_2	5k	2	0.00790479	0.169
FO2_replicate19	PITS	FO_2	5k	2	0.0068484	0.607
FO2_replicate2	PITS	FO_2	5k	2	0.00792595	0.161
FO2_replicate20	PITS	FO_2	5k	2	0.00791678	0.171
FO2_replicate21	PITS	FO_2	5k	2	0.00747601	0.305
FO2_replicate22	PITS	FO_2	5k	2	0.0082407	0.085
FO2_replicate23	PITS	FO_2	5k	2	0.00784445	0.17
FO2_replicate24	PITS	FO_2	5k	2	0.00877203	0.026
FO2_replicate3	PITS	FO_2	5k	2	0.0077071	0.215
FO2_replicate4	PITS	FO_2	5k	2	0.00727534	0.377
FO2_replicate5	PITS	FO_2	5k	2	0.00821269	0.089
FO2_replicate6	PITS	FO_2	5k	2	0.00797996	0.132
FO2_replicate7	PITS	FO_2	5k	2	0.00771459	0.234
FO2_replicate8	PITS	FO_2	5k	2	0.00841459	0.075
FO2_replicate10	PITS	FO_2	5k	2	0.00788177	0.156
FO2_replicate11	PITS	FO_2	5k	2	0.00764793	0.211
FO2_replicate12	PITS	FO_2	5k	2	0.00829785	0.059
FO2_replicate13	PITS	FO_2	5k	2	0.00769949	0.191
FO2_replicate14	PITS	FO_2	5k	2	0.00738388	0.323
FO2_replicate15	PITS	FO_2	5k	2	0.00786981	0.177
FO2_replicate16	PITS	FO_2	5k	2	0.00809076	0.108
FO2_replicate9	PITS	FO_2	5k	2	0.00746852	0.284
YL1_replicate1	PITS	YL_1	5k	2	0.00883529	0.018
YL1_replicate17	PITS	YL_1	5k	2	0.00869136	0.038
YL1_replicate18	PITS	YL_1	5k	2	0.00737339	0.359
YL1_replicate19	PITS	YL_1	5k	2	0.00846171	0.049
YL1_replicate2	PITS	YL_1	5k	2	0.00840849	0.056
YL1_replicate20	PITS	YL_1	5k	2	0.00784232	0.168
YL1_replicate21	PITS	YL_1	5k	2	0.00771522	0.193
YL1_replicate22	PITS	YL_1	5k	2	0.00867739	0.028
YL1_replicate23	PITS	YL_1	5k	2	0.00813315	0.108
YL1_replicate24	PITS	YL_1	5k	2	0.0081442	0.108
YL1_replicate3	PITS	YL_1	5k	2	0.00791591	0.137
YL1_replicate4	PITS	YL_1	5k	2	0.00812993	0.09
YL1_replicate5	PITS	YL_1	5k	2	0.00773029	0.192
YL1_replicate6	PITS	YL_1	5k	2	0.00741192	0.292
YL1_replicate7	PITS	YL_1	5k	2	0.008446	0.051
YL1_replicate8	PITS	YL_1	5k	2	0.00855684	0.039
YL1_replicate10	PITS	YL_1	5k	2	0.00761859	0.256
YL1_replicate11	PITS	YL_1	5k	2	0.00845294	0.039
YL1_replicate12	PITS	YL_1	5k	2	0.00830921	0.066
YL1_replicate13	PITS	YL_1	5k	2	0.0089834	0.017
YL1_replicate14	PITS	YL_1	5k	2	0.00858991	0.035
YL1_replicate15	PITS	YL_1	5k	2	0.00872949	0.037
YL1_replicate16	PITS	YL_1	5k	2	0.00893244	0.014
YL1_replicate9	PITS	YL_1	5k	2	0.0091296	0.016
YL2_replicate1	PITS	YL_2	5k	2	0.00620063	0.846
YL2_replicate17	PITS	YL_2	5k	2	0.00588266	0.923
YL2_replicate18	PITS	YL_2	5k	2	0.00587809	0.926
YL2_replicate19	PITS	YL_2	5k	2	0.00623783	0.823
YL2_replicate2	PITS	YL_2	5k	2	0.0065006	0.705
YL2_replicate20	PITS	YL_2	5k	2	0.00620878	0.826
YL2_replicate21	PITS	YL_2	5k	2	0.00619925	0.838
YL2_replicate22	PITS	YL_2	5k	2	0.00622282	0.831
YL2_replicate23	PITS	YL_2	5k	2	0.00589115	0.923
YL2_replicate24	PITS	YL_2	5k	2	0.00590217	0.92
YL2_replicate3	PITS	YL_2	5k	2	0.00649645	0.733
YL2_replicate4	PITS	YL_2	5k	2	0.00623243	0.809
YL2_replicate5	PITS	YL_2	5k	2	0.00588565	0.916
YL2_replicate6	PITS	YL_2	5k	2	0.00589295	0.914
YL2_replicate7	PITS	YL_2	5k	2	0.00618398	0.845
YL2_replicate8	PITS	YL_2	5k	2	0.00651217	0.697
YL2_replicate10	PITS	YL_2	5k	2	0.00619003	0.839
YL2_replicate11	PITS	YL_2	5k	2	0.00650643	0.725
YL2_replicate12	PITS	YL_2	5k	2	0.00588597	0.922
YL2_replicate13	PITS	YL_2	5k	2	0.00608667	0.866
YL2_replicate14	PITS	YL_2	5k	2	0.0058792	0.928
YL2_replicate15	PITS	YL_2	5k	2	0.00589237	0.924
YL2_replicate16	PITS	YL_2	5k	2	0.00589662	0.923
YL2_replicate9	PITS	YL_2	5k	2	0.00588367	0.917
StP1_replicate1	PITS	StP_15	5k	2	0.00615966	0.863
StP1_replicate10	PITS	StP_15	5k	2	0.0059368	0.92
StP1_replicate11	PITS	StP_15	5k	2	0.00668153	0.627
StP1_replicate12	PITS	StP_15	5k	2	0.0056518	0.963
StP1_replicate13	PITS	StP_15	5k	2	0.0066781	0.622
StP1_replicate14	PITS	StP_15	5k	2	0.00594935	0.918
StP1_replicate15	PITS	StP_15	5k	2	0.00616822	0.839
StP1_replicate16	PITS	StP_15	5k	2	0.00571623	0.956
StP1_replicate17	PITS	StP_15	5k	2	0.00616786	0.866
StP1_replicate18	PITS	StP_15	5k	2	0.00651049	0.714
StP1_replicate19	PITS	StP_15	5k	2	0.00643873	0.744
StP1_replicate2	PITS	StP_15	5k	2	0.00570221	0.956
StP1_replicate20	PITS	StP_15	5k	2	0.00600713	0.898
StP1_replicate21	PITS	StP_15	5k	2	0.0065981	0.702
StP1_replicate22	PITS	StP_15	5k	2	0.00597481	0.894
StP1_replicate23	PITS	StP_15	5k	2	0.00620608	0.845
StP1_replicate24	PITS	StP_15	5k	2	0.00623141	0.848
StP1_replicate3	PITS	StP_15	5k	2	0.00624295	0.84
StP1_replicate4	PITS	StP_15	5k	2	0.00620837	0.82
StP1_replicate5	PITS	StP_15	5k	2	0.00591604	0.915
StP1_replicate6	PITS	StP_15	5k	2	0.00628577	0.811
StP1_replicate7	PITS	StP_15	5k	2	0.00656516	0.687
StP1_replicate8	PITS	StP_15	5k	2	0.00632013	0.812
StP1_replicate9	PITS	StP_15	5k	2	0.00587551	0.944
StP2_replicate1	PITS	StP_20	5k	2	0.00733851	0.327
StP2_replicate10	PITS	StP_20	5k	2	0.00614285	0.871
StP2_replicate11	PITS	StP_20	5k	2	0.00675306	0.653
StP2_replicate12	PITS	StP_20	5k	2	0.00717388	0.401
StP2_replicate14	PITS	StP_20	5k	2	0.00726001	0.362
StP2_replicate15	PITS	StP_20	5k	2	0.00714447	0.432
StP2_replicate16	PITS	StP_20	5k	2	0.00673699	0.633
StP2_replicate17	PITS	StP_20	5k	2	0.00636075	0.806
StP2_replicate18	PITS	StP_20	5k	2	0.006696	0.665
StP2_replicate19	PITS	StP_20	5k	2	0.00760891	0.257
StP2_replicate2	PITS	StP_20	5k	2	0.00715824	0.445
StP2_replicate20	PITS	StP_20	5k	2	0.00708894	0.461
StP2_replicate21	PITS	StP_20	5k	2	0.00754857	0.244
StP2_replicate22	PITS	StP_20	5k	2	0.00697761	0.524
StP2_replicate23	PITS	StP_20	5k	2	0.00783335	0.174
StP2_replicate24	PITS	StP_20	5k	2	0.00605284	0.899
StP2_replicate4	PITS	StP_20	5k	2	0.00757333	0.257
StP2_replicate5	PITS	StP_20	5k	2	0.00807265	0.123
StP2_replicate6	PITS	StP_20	5k	2	0.00704521	0.478
StP2_replicate7	PITS	StP_20	5k	2	0.00744891	0.273
StP2_replicate8	PITS	StP_20	5k	2	0.00742688	0.308
StP2_replicate9	PITS	StP_20	5k	2	0.00790419	0.156
FO1_replicate1	PITS	FO_1	10k	5	0.0067492	0.741
FO1_replicate17	PITS	FO_1	10k	5	0.00730343	0.48
FO1_replicate18	PITS	FO_1	10k	5	0.00700267	0.621
FO1_replicate19	PITS	FO_1	10k	5	0.00698154	0.644
FO1_replicate2	PITS	FO_1	10k	5	0.00696551	0.622
FO1_replicate20	PITS	FO_1	10k	5	0.00694768	0.614
FO1_replicate21	PITS	FO_1	10k	5	0.00675087	0.759
FO1_replicate22	PITS	FO_1	10k	5	0.0072816	0.475
FO1_replicate23	PITS	FO_1	10k	5	0.00646347	0.822
FO1_replicate24	PITS	FO_1	10k	5	0.00657501	0.802
FO1_replicate3	PITS	FO_1	10k	5	0.0071014	0.584
FO1_replicate4	PITS	FO_1	10k	5	0.00711244	0.539
FO1_replicate5	PITS	FO_1	10k	5	0.00701185	0.597
FO1_replicate6	PITS	FO_1	10k	5	0.00724896	0.538
FO1_replicate7	PITS	FO_1	10k	5	0.00690666	0.682
FO1_replicate10	PITS	FO_1	10k	5	0.00670651	0.749
FO1_replicate11	PITS	FO_1	10k	5	0.0069544	0.658
FO1_replicate12	PITS	FO_1	10k	5	0.0069358	0.678
FO1_replicate13	PITS	FO_1	10k	5	0.00686575	0.688
FO1_replicate14	PITS	FO_1	10k	5	0.00696264	0.637
FO1_replicate15	PITS	FO_1	10k	5	0.0070049	0.619
FO1_replicate16	PITS	FO_1	10k	5	0.00749966	0.352
FO1_replicate9	PITS	FO_1	10k	5	0.00672323	0.732
FO2_replicate1	PITS	FO_2	10k	5	0.00732848	0.456
FO2_replicate17	PITS	FO_2	10k	5	0.00780285	0.29
FO2_replicate18	PITS	FO_2	10k	5	0.00820556	0.17
FO2_replicate19	PITS	FO_2	10k	5	0.00701155	0.6
FO2_replicate2	PITS	FO_2	10k	5	0.00822761	0.154
FO2_replicate20	PITS	FO_2	10k	5	0.00829454	0.148
FO2_replicate21	PITS	FO_2	10k	5	0.00781791	0.249
FO2_replicate22	PITS	FO_2	10k	5	0.00824107	0.131
FO2_replicate23	PITS	FO_2	10k	5	0.00813053	0.172
FO2_replicate24	PITS	FO_2	10k	5	0.0094611	0.007
FO2_replicate3	PITS	FO_2	10k	5	0.00799904	0.195
FO2_replicate4	PITS	FO_2	10k	5	0.00756683	0.378
FO2_replicate5	PITS	FO_2	10k	5	0.00864226	0.074
FO2_replicate6	PITS	FO_2	10k	5	0.00823319	0.133
FO2_replicate7	PITS	FO_2	10k	5	0.00817638	0.154
FO2_replicate10	PITS	FO_2	10k	5	0.00800466	0.193
FO2_replicate11	PITS	FO_2	10k	5	0.00794888	0.225
FO2_replicate12	PITS	FO_2	10k	5	0.00862693	0.058
FO2_replicate13	PITS	FO_2	10k	5	0.00792953	0.214
FO2_replicate14	PITS	FO_2	10k	5	0.00770514	0.271
FO2_replicate15	PITS	FO_2	10k	5	0.00809722	0.152
FO2_replicate16	PITS	FO_2	10k	5	0.00840663	0.1
FO2_replicate9	PITS	FO_2	10k	5	0.007776	0.23
YL1_replicate1	PITS	YL_1	10k	5	0.00905938	0.034
YL1_replicate17	PITS	YL_1	10k	5	0.00903701	0.031
YL1_replicate18	PITS	YL_1	10k	5	0.00768841	0.264
YL1_replicate19	PITS	YL_1	10k	5	0.00878333	0.049
YL1_replicate2	PITS	YL_1	10k	5	0.00867066	0.071
YL1_replicate20	PITS	YL_1	10k	5	0.00815382	0.139
YL1_replicate21	PITS	YL_1	10k	5	0.0079172	0.219
YL1_replicate22	PITS	YL_1	10k	5	0.0090251	0.025
YL1_replicate23	PITS	YL_1	10k	5	0.00848093	0.073
YL1_replicate24	PITS	YL_1	10k	5	0.00840771	0.09
YL1_replicate3	PITS	YL_1	10k	5	0.0081712	0.142
YL1_replicate4	PITS	YL_1	10k	5	0.00843258	0.085
YL1_replicate5	PITS	YL_1	10k	5	0.00797565	0.169
YL1_replicate6	PITS	YL_1	10k	5	0.00762269	0.299
YL1_replicate7	PITS	YL_1	10k	5	0.00883338	0.036
YL1_replicate8	PITS	YL_1	10k	5	0.00875506	0.056
YL1_replicate10	PITS	YL_1	10k	5	0.00803592	0.142
YL1_replicate11	PITS	YL_1	10k	5	0.00871303	0.043
YL1_replicate12	PITS	YL_1	10k	5	0.00881254	0.04
YL1_replicate13	PITS	YL_1	10k	5	0.00931606	0.013
YL1_replicate15	PITS	YL_1	10k	5	0.00900852	0.04
YL1_replicate16	PITS	YL_1	10k	5	0.00921588	0.027
YL1_replicate9	PITS	YL_1	10k	5	0.00949796	0.011
YL2_replicate1	PITS	YL_2	10k	5	0.00648112	0.763
YL2_replicate17	PITS	YL_2	10k	5	0.00646466	0.799
YL2_replicate18	PITS	YL_2	10k	5	0.00608168	0.9
YL2_replicate19	PITS	YL_2	10k	5	0.00608789	0.918
YL2_replicate2	PITS	YL_2	10k	5	0.00678415	0.654
YL2_replicate20	PITS	YL_2	10k	5	0.00608002	0.911
YL2_replicate21	PITS	YL_2	10k	5	0.00608965	0.911
YL2_replicate22	PITS	YL_2	10k	5	0.0064429	0.81
YL2_replicate23	PITS	YL_2	10k	5	0.00609394	0.916
YL2_replicate24	PITS	YL_2	10k	5	0.00608664	0.891
YL2_replicate3	PITS	YL_2	10k	5	0.00680427	0.617
YL2_replicate4	PITS	YL_2	10k	5	0.00643585	0.807
YL2_replicate5	PITS	YL_2	10k	5	0.00608166	0.904
YL2_replicate6	PITS	YL_2	10k	5	0.0060964	0.92
YL2_replicate7	PITS	YL_2	10k	5	0.00642618	0.806
YL2_replicate8	PITS	YL_2	10k	5	0.00643651	0.807
YL2_replicate10	PITS	YL_2	10k	5	0.00646804	0.781
YL2_replicate11	PITS	YL_2	10k	5	0.00643801	0.828
YL2_replicate12	PITS	YL_2	10k	5	0.0060808	0.918
YL2_replicate13	PITS	YL_2	10k	5	0.00632612	0.846
YL2_replicate15	PITS	YL_2	10k	5	0.0060838	0.909
YL2_replicate16	PITS	YL_2	10k	5	0.00608273	0.916
YL2_replicate9	PITS	YL_2	10k	5	0.00608048	0.914
StP1_replicate1	PITS	StP_15	10k	5	0.00625437	0.873
StP1_replicate10	PITS	StP_15	10k	5	0.00601208	0.937
StP1_replicate11	PITS	StP_15	10k	5	0.00690962	0.611
StP1_replicate12	PITS	StP_15	10k	5	0.00575198	0.973
StP1_replicate13	PITS	StP_15	10k	5	0.00702237	0.59
StP1_replicate14	PITS	StP_15	10k	5	0.00594952	0.929
StP1_replicate15	PITS	StP_15	10k	5	0.00623832	0.869
StP1_replicate16	PITS	StP_15	10k	5	0.00585234	0.956
StP1_replicate17	PITS	StP_15	10k	5	0.00633067	0.837
StP1_replicate18	PITS	StP_15	10k	5	0.0066767	0.737
StP1_replicate19	PITS	StP_15	10k	5	0.00660311	0.759
StP1_replicate2	PITS	StP_15	10k	5	0.00583182	0.957
StP1_replicate20	PITS	StP_15	10k	5	0.00606497	0.929
StP1_replicate21	PITS	StP_15	10k	5	0.00671275	0.722
StP1_replicate22	PITS	StP_15	10k	5	0.00599581	0.931
StP1_replicate23	PITS	StP_15	10k	5	0.00630167	0.867
StP1_replicate24	PITS	StP_15	10k	5	0.0063059	0.874
StP1_replicate3	PITS	StP_15	10k	5	0.00634973	0.848
StP1_replicate4	PITS	StP_15	10k	5	0.00637677	0.832
StP1_replicate5	PITS	StP_15	10k	5	0.00608127	0.918
StP1_replicate6	PITS	StP_15	10k	5	0.0063597	0.86
StP1_replicate7	PITS	StP_15	10k	5	0.00599204	0.94
StP1_replicate8	PITS	StP_15	10k	5	0.00642103	0.817
StP1_replicate9	PITS	StP_15	10k	5	0.00595643	0.949
StP2_replicate1	PITS	StP_20	10k	5	0.0076582	0.3
StP2_replicate10	PITS	StP_20	10k	5	0.00618913	0.91
StP2_replicate11	PITS	StP_20	10k	5	0.0068524	0.65
StP2_replicate12	PITS	StP_20	10k	5	0.00731642	0.465
StP2_replicate14	PITS	StP_20	10k	5	0.00772471	0.249
StP2_replicate15	PITS	StP_20	10k	5	0.00738283	0.413
StP2_replicate16	PITS	StP_20	10k	5	0.00703177	0.575
StP2_replicate17	PITS	StP_20	10k	5	0.00654781	0.804
StP2_replicate18	PITS	StP_20	10k	5	0.00685143	0.633
StP2_replicate19	PITS	StP_20	10k	5	0.00757813	0.324
StP2_replicate2	PITS	StP_20	10k	5	0.00721749	0.519
StP2_replicate20	PITS	StP_20	10k	5	0.00718423	0.508
StP2_replicate21	PITS	StP_20	10k	5	0.0077514	0.271
StP2_replicate22	PITS	StP_20	10k	5	0.00715819	0.514
StP2_replicate23	PITS	StP_20	10k	5	0.00857338	0.062
StP2_replicate24	PITS	StP_20	10k	5	0.00624396	0.892
StP2_replicate4	PITS	StP_20	10k	5	0.00791393	0.204
StP2_replicate5	PITS	StP_20	10k	5	0.00841024	0.094
StP2_replicate6	PITS	StP_20	10k	5	0.00725631	0.443
StP2_replicate7	PITS	StP_20	10k	5	0.00751651	0.366
StP2_replicate8	PITS	StP_20	10k	5	0.00770702	0.273
StP2_replicate9	PITS	StP_20	10k	5	0.00774699	0.272
FO1_replicate1	PITS	FO_1	1k	5	0.00624305	0.782
FO1_replicate17	PITS	FO_1	1k	5	0.00639433	0.716
FO1_replicate18	PITS	FO_1	1k	5	0.00636357	0.721
FO1_replicate19	PITS	FO_1	1k	5	0.00647032	0.698
FO1_replicate2	PITS	FO_1	1k	5	0.00640746	0.699
FO1_replicate20	PITS	FO_1	1k	5	0.00634217	0.723
FO1_replicate21	PITS	FO_1	1k	5	0.00640485	0.703
FO1_replicate22	PITS	FO_1	1k	5	0.00631642	0.727
FO1_replicate23	PITS	FO_1	1k	5	0.00631741	0.746
FO1_replicate24	PITS	FO_1	1k	5	0.00621211	0.798
FO1_replicate3	PITS	FO_1	1k	5	0.00631793	0.74
FO1_replicate4	PITS	FO_1	1k	5	0.00623989	0.768
FO1_replicate5	PITS	FO_1	1k	5	0.00641957	0.718
FO1_replicate6	PITS	FO_1	1k	5	0.00641221	0.743
FO1_replicate7	PITS	FO_1	1k	5	0.00639869	0.731
FO1_replicate8	PITS	FO_1	1k	5	0.00629112	0.768
FO1_replicate10	PITS	FO_1	1k	5	0.00635323	0.752
FO1_replicate11	PITS	FO_1	1k	5	0.00672958	0.607
FO1_replicate12	PITS	FO_1	1k	5	0.00637532	0.742
FO1_replicate13	PITS	FO_1	1k	5	0.00623863	0.796
FO1_replicate14	PITS	FO_1	1k	5	0.00634472	0.757
FO1_replicate15	PITS	FO_1	1k	5	0.00631383	0.743
FO1_replicate16	PITS	FO_1	1k	5	0.00695045	0.522
FO1_replicate9	PITS	FO_1	1k	5	0.00632869	0.782
FO2_replicate1	PITS	FO_2	1k	5	0.00654758	0.663
FO2_replicate17	PITS	FO_2	1k	5	0.00729199	0.381
FO2_replicate18	PITS	FO_2	1k	5	0.00804179	0.185
FO2_replicate19	PITS	FO_2	1k	5	0.00683552	0.593
FO2_replicate2	PITS	FO_2	1k	5	0.00787775	0.206
FO2_replicate20	PITS	FO_2	1k	5	0.00801867	0.187
FO2_replicate21	PITS	FO_2	1k	5	0.00805347	0.173
FO2_replicate22	PITS	FO_2	1k	5	0.00789992	0.234
FO2_replicate23	PITS	FO_2	1k	5	0.00878054	0.074
FO2_replicate24	PITS	FO_2	1k	5	0.00890271	0.065
FO2_replicate3	PITS	FO_2	1k	5	0.00785205	0.244
FO2_replicate4	PITS	FO_2	1k	5	0.0075381	0.314
FO2_replicate5	PITS	FO_2	1k	5	0.00804786	0.182
FO2_replicate6	PITS	FO_2	1k	5	0.00773556	0.237
FO2_replicate7	PITS	FO_2	1k	5	0.00793506	0.192
FO2_replicate8	PITS	FO_2	1k	5	0.00922561	0.043
FO2_replicate10	PITS	FO_2	1k	5	0.0075363	0.311
FO2_replicate11	PITS	FO_2	1k	5	0.00783524	0.203
FO2_replicate12	PITS	FO_2	1k	5	0.0081557	0.178
FO2_replicate13	PITS	FO_2	1k	5	0.00661504	0.641
FO2_replicate14	PITS	FO_2	1k	5	0.00694867	0.497
FO2_replicate15	PITS	FO_2	1k	5	0.00853758	0.098
FO2_replicate16	PITS	FO_2	1k	5	0.00820688	0.128
FO2_replicate9	PITS	FO_2	1k	5	0.00730637	0.379
YL1_replicate1	PITS	YL_1	1k	5	0.00898267	0.05
YL1_replicate17	PITS	YL_1	1k	5	0.00883607	0.044
YL1_replicate18	PITS	YL_1	1k	5	0.00735584	0.349
YL1_replicate19	PITS	YL_1	1k	5	0.0090727	0.044
YL1_replicate2	PITS	YL_1	1k	5	0.00812124	0.159
YL1_replicate20	PITS	YL_1	1k	5	0.00761408	0.26
YL1_replicate21	PITS	YL_1	1k	5	0.00725972	0.385
YL1_replicate22	PITS	YL_1	1k	5	0.00914604	0.05
YL1_replicate23	PITS	YL_1	1k	5	0.00842689	0.093
YL1_replicate24	PITS	YL_1	1k	5	0.0085278	0.092
YL1_replicate3	PITS	YL_1	1k	5	0.00806418	0.153
YL1_replicate4	PITS	YL_1	1k	5	0.00829157	0.136
YL1_replicate5	PITS	YL_1	1k	5	0.00771213	0.263
YL1_replicate6	PITS	YL_1	1k	5	0.00720482	0.371
YL1_replicate7	PITS	YL_1	1k	5	0.00859708	0.079
YL1_replicate8	PITS	YL_1	1k	5	0.00883151	0.049
YL1_replicate10	PITS	YL_1	1k	5	0.00731821	0.329
YL1_replicate11	PITS	YL_1	1k	5	0.00840459	0.118
YL1_replicate12	PITS	YL_1	1k	5	0.00933458	0.031
YL1_replicate13	PITS	YL_1	1k	5	0.00929352	0.026
YL1_replicate14	PITS	YL_1	1k	5	0.00875102	0.041
YL1_replicate15	PITS	YL_1	1k	5	0.00943799	0.028
YL1_replicate16	PITS	YL_1	1k	5	0.00925831	0.027
YL1_replicate9	PITS	YL_1	1k	5	0.00950777	0.032
YL2_replicate1	PITS	YL_2	1k	5	0.0056593	0.915
YL2_replicate17	PITS	YL_2	1k	5	0.00566728	0.919
YL2_replicate18	PITS	YL_2	1k	5	0.00569677	0.883
YL2_replicate19	PITS	YL_2	1k	5	0.00568033	0.9
YL2_replicate2	PITS	YL_2	1k	5	0.00566151	0.904
YL2_replicate20	PITS	YL_2	1k	5	0.00566989	0.91
YL2_replicate21	PITS	YL_2	1k	5	0.00571088	0.891
YL2_replicate22	PITS	YL_2	1k	5	0.00568261	0.892
YL2_replicate23	PITS	YL_2	1k	5	0.00568228	0.899
YL2_replicate24	PITS	YL_2	1k	5	0.00569662	0.884
YL2_replicate3	PITS	YL_2	1k	5	0.00567483	0.902
YL2_replicate4	PITS	YL_2	1k	5	0.00567688	0.887
YL2_replicate5	PITS	YL_2	1k	5	0.00570217	0.897
YL2_replicate6	PITS	YL_2	1k	5	0.00567284	0.902
YL2_replicate7	PITS	YL_2	1k	5	0.00568544	0.902
YL2_replicate8	PITS	YL_2	1k	5	0.00570801	0.898
YL2_replicate10	PITS	YL_2	1k	5	0.0057095	0.902
YL2_replicate11	PITS	YL_2	1k	5	0.00569437	0.916
YL2_replicate12	PITS	YL_2	1k	5	0.00568574	0.906
YL2_replicate13	PITS	YL_2	1k	5	0.005715	0.88
YL2_replicate14	PITS	YL_2	1k	5	0.00566566	0.912
YL2_replicate15	PITS	YL_2	1k	5	0.00566539	0.912
YL2_replicate16	PITS	YL_2	1k	5	0.00568209	0.901
YL2_replicate9	PITS	YL_2	1k	5	0.00568446	0.901
StP1_replicate1	PITS	StP_15	1k	5	0.00609395	0.801
StP1_replicate10	PITS	StP_15	1k	5	0.00602662	0.829
StP1_replicate11	PITS	StP_15	1k	5	0.00680363	0.549
StP1_replicate12	PITS	StP_15	1k	5	0.0060436	0.835
StP1_replicate13	PITS	StP_15	1k	5	0.00656626	0.658
StP1_replicate14	PITS	StP_15	1k	5	0.0060261	0.854
StP1_replicate15	PITS	StP_15	1k	5	0.00605346	0.82
StP1_replicate16	PITS	StP_15	1k	5	0.00603062	0.849
StP1_replicate17	PITS	StP_15	1k	5	0.00649883	0.668
StP1_replicate18	PITS	StP_15	1k	5	0.00661025	0.644
StP1_replicate19	PITS	StP_15	1k	5	0.00644018	0.697
StP1_replicate2	PITS	StP_15	1k	5	0.00582371	0.889
StP1_replicate20	PITS	StP_15	1k	5	0.00633816	0.736
StP1_replicate21	PITS	StP_15	1k	5	0.00676687	0.58
StP1_replicate22	PITS	StP_15	1k	5	0.00616499	0.797
StP1_replicate23	PITS	StP_15	1k	5	0.00669969	0.597
StP1_replicate24	PITS	StP_15	1k	5	0.00645611	0.704
StP1_replicate3	PITS	StP_15	1k	5	0.00685259	0.531
StP1_replicate4	PITS	StP_15	1k	5	0.00646602	0.71
StP1_replicate5	PITS	StP_15	1k	5	0.00633833	0.735
StP1_replicate6	PITS	StP_15	1k	5	0.00594783	0.864
StP1_replicate7	PITS	StP_15	1k	5	0.006152	0.792
StP1_replicate8	PITS	StP_15	1k	5	0.00610983	0.83
StP1_replicate9	PITS	StP_15	1k	5	0.00594372	0.845
StP2_replicate1	PITS	StP_20	1k	5	0.00808379	0.157
StP2_replicate10	PITS	StP_20	1k	5	0.00657379	0.652
StP2_replicate11	PITS	StP_20	1k	5	0.00708631	0.483
StP2_replicate12	PITS	StP_20	1k	5	0.00685858	0.553
StP2_replicate14	PITS	StP_20	1k	5	0.00774259	0.25
StP2_replicate15	PITS	StP_20	1k	5	0.00797257	0.181
StP2_replicate16	PITS	StP_20	1k	5	0.00757061	0.286
StP2_replicate17	PITS	StP_20	1k	5	0.00710381	0.446
StP2_replicate18	PITS	StP_20	1k	5	0.00739723	0.325
StP2_replicate19	PITS	StP_20	1k	5	0.00807658	0.193
StP2_replicate2	PITS	StP_20	1k	5	0.00796072	0.203
StP2_replicate20	PITS	StP_20	1k	5	0.00770188	0.244
StP2_replicate21	PITS	StP_20	1k	5	0.0079905	0.175
StP2_replicate22	PITS	StP_20	1k	5	0.0069658	0.491
StP2_replicate23	PITS	StP_20	1k	5	0.00781538	0.223
StP2_replicate24	PITS	StP_20	1k	5	0.00691329	0.528
StP2_replicate4	PITS	StP_20	1k	5	0.0078036	0.228
StP2_replicate5	PITS	StP_20	1k	5	0.00846716	0.098
StP2_replicate6	PITS	StP_20	1k	5	0.00743813	0.327
StP2_replicate7	PITS	StP_20	1k	5	0.00819775	0.135
StP2_replicate8	PITS	StP_20	1k	5	0.00791219	0.204
StP2_replicate9	PITS	StP_20	1k	5	0.00842263	0.112
FO1_replicate1	PITS	FO_1	5k	5	0.00645347	0.751
FO1_replicate17	PITS	FO_1	5k	5	0.00698658	0.511
FO1_replicate18	PITS	FO_1	5k	5	0.00648856	0.731
FO1_replicate19	PITS	FO_1	5k	5	0.0067104	0.652
FO1_replicate2	PITS	FO_1	5k	5	0.00672733	0.658
FO1_replicate20	PITS	FO_1	5k	5	0.00649421	0.744
FO1_replicate21	PITS	FO_1	5k	5	0.00647068	0.742
FO1_replicate22	PITS	FO_1	5k	5	0.00707998	0.503
FO1_replicate23	PITS	FO_1	5k	5	0.00643623	0.805
FO1_replicate24	PITS	FO_1	5k	5	0.00669013	0.665
FO1_replicate3	PITS	FO_1	5k	5	0.00670407	0.668
FO1_replicate4	PITS	FO_1	5k	5	0.00684417	0.583
FO1_replicate5	PITS	FO_1	5k	5	0.00669257	0.659
FO1_replicate6	PITS	FO_1	5k	5	0.00689701	0.554
FO1_replicate7	PITS	FO_1	5k	5	0.00646617	0.767
FO1_replicate8	PITS	FO_1	5k	5	0.00665934	0.68
FO1_replicate10	PITS	FO_1	5k	5	0.00643434	0.746
FO1_replicate11	PITS	FO_1	5k	5	0.00668352	0.677
FO1_replicate12	PITS	FO_1	5k	5	0.00690289	0.56
FO1_replicate13	PITS	FO_1	5k	5	0.00661567	0.7
FO1_replicate14	PITS	FO_1	5k	5	0.00668619	0.662
FO1_replicate15	PITS	FO_1	5k	5	0.00617737	0.863
FO1_replicate16	PITS	FO_1	5k	5	0.00712627	0.495
FO1_replicate9	PITS	FO_1	5k	5	0.0065028	0.745
FO2_replicate1	PITS	FO_2	5k	5	0.00704547	0.511
FO2_replicate17	PITS	FO_2	5k	5	0.00734623	0.379
FO2_replicate18	PITS	FO_2	5k	5	0.00802567	0.133
FO2_replicate19	PITS	FO_2	5k	5	0.00700513	0.523
FO2_replicate2	PITS	FO_2	5k	5	0.00803075	0.146
FO2_replicate20	PITS	FO_2	5k	5	0.00793955	0.173
FO2_replicate21	PITS	FO_2	5k	5	0.00779585	0.218
FO2_replicate22	PITS	FO_2	5k	5	0.00803783	0.127
FO2_replicate23	PITS	FO_2	5k	5	0.00801613	0.146
FO2_replicate24	PITS	FO_2	5k	5	0.0087224	0.044
FO2_replicate3	PITS	FO_2	5k	5	0.00746682	0.295
FO2_replicate4	PITS	FO_2	5k	5	0.00736463	0.32
FO2_replicate5	PITS	FO_2	5k	5	0.0086035	0.05
FO2_replicate6	PITS	FO_2	5k	5	0.00763277	0.228
FO2_replicate7	PITS	FO_2	5k	5	0.00804167	0.15
FO2_replicate8	PITS	FO_2	5k	5	0.00854014	0.07
FO2_replicate10	PITS	FO_2	5k	5	0.00786908	0.171
FO2_replicate11	PITS	FO_2	5k	5	0.00772766	0.215
FO2_replicate12	PITS	FO_2	5k	5	0.00816577	0.11
FO2_replicate13	PITS	FO_2	5k	5	0.00726289	0.408
FO2_replicate14	PITS	FO_2	5k	5	0.00725762	0.375
FO2_replicate15	PITS	FO_2	5k	5	0.0077955	0.199
FO2_replicate16	PITS	FO_2	5k	5	0.00824453	0.097
FO2_replicate9	PITS	FO_2	5k	5	0.00721951	0.416
YL1_replicate1	PITS	YL_1	5k	5	0.00871161	0.044
YL1_replicate17	PITS	YL_1	5k	5	0.00908715	0.018
YL1_replicate18	PITS	YL_1	5k	5	0.00747789	0.315
YL1_replicate19	PITS	YL_1	5k	5	0.00856717	0.049
YL1_replicate2	PITS	YL_1	5k	5	0.00838442	0.076
YL1_replicate20	PITS	YL_1	5k	5	0.00787051	0.165
YL1_replicate21	PITS	YL_1	5k	5	0.007317	0.38
YL1_replicate22	PITS	YL_1	5k	5	0.0087647	0.035
YL1_replicate23	PITS	YL_1	5k	5	0.00842082	0.066
YL1_replicate24	PITS	YL_1	5k	5	0.0082921	0.085
YL1_replicate3	PITS	YL_1	5k	5	0.00776535	0.173
YL1_replicate4	PITS	YL_1	5k	5	0.00822213	0.098
YL1_replicate5	PITS	YL_1	5k	5	0.00776286	0.205
YL1_replicate6	PITS	YL_1	5k	5	0.00756739	0.249
YL1_replicate7	PITS	YL_1	5k	5	0.00848677	0.047
YL1_replicate8	PITS	YL_1	5k	5	0.00862827	0.039
YL1_replicate10	PITS	YL_1	5k	5	0.00728786	0.361
YL1_replicate11	PITS	YL_1	5k	5	0.00842491	0.062
YL1_replicate12	PITS	YL_1	5k	5	0.00847258	0.064
YL1_replicate13	PITS	YL_1	5k	5	0.00899061	0.014
YL1_replicate14	PITS	YL_1	5k	5	0.0087064	0.045
YL1_replicate15	PITS	YL_1	5k	5	0.00868708	0.035
YL1_replicate16	PITS	YL_1	5k	5	0.00892161	0.026
YL1_replicate9	PITS	YL_1	5k	5	0.00927319	0.01
YL2_replicate1	PITS	YL_2	5k	5	0.00583271	0.923
YL2_replicate17	PITS	YL_2	5k	5	0.0058298	0.918
YL2_replicate18	PITS	YL_2	5k	5	0.00583079	0.926
YL2_replicate19	PITS	YL_2	5k	5	0.00583134	0.918
YL2_replicate2	PITS	YL_2	5k	5	0.00624764	0.785
YL2_replicate20	PITS	YL_2	5k	5	0.0058279	0.924
YL2_replicate21	PITS	YL_2	5k	5	0.00583827	0.909
YL2_replicate22	PITS	YL_2	5k	5	0.00626943	0.791
YL2_replicate23	PITS	YL_2	5k	5	0.00583698	0.929
YL2_replicate24	PITS	YL_2	5k	5	0.00584501	0.907
YL2_replicate3	PITS	YL_2	5k	5	0.00583106	0.911
YL2_replicate4	PITS	YL_2	5k	5	0.00624759	0.789
YL2_replicate5	PITS	YL_2	5k	5	0.00582768	0.928
YL2_replicate6	PITS	YL_2	5k	5	0.00583284	0.902
YL2_replicate7	PITS	YL_2	5k	5	0.00626522	0.808
YL2_replicate8	PITS	YL_2	5k	5	0.00626139	0.777
YL2_replicate10	PITS	YL_2	5k	5	0.00583614	0.916
YL2_replicate11	PITS	YL_2	5k	5	0.00583033	0.93
YL2_replicate12	PITS	YL_2	5k	5	0.00583472	0.917
YL2_replicate13	PITS	YL_2	5k	5	0.00611157	0.836
YL2_replicate14	PITS	YL_2	5k	5	0.00583255	0.918
YL2_replicate15	PITS	YL_2	5k	5	0.00583224	0.951
YL2_replicate16	PITS	YL_2	5k	5	0.00582788	0.917
YL2_replicate9	PITS	YL_2	5k	5	0.00583014	0.927
StP1_replicate1	PITS	StP_15	5k	5	0.00633814	0.765
StP1_replicate10	PITS	StP_15	5k	5	0.00603902	0.872
StP1_replicate11	PITS	StP_15	5k	5	0.00688151	0.558
StP1_replicate12	PITS	StP_15	5k	5	0.00575692	0.949
StP1_replicate13	PITS	StP_15	5k	5	0.00675914	0.588
StP1_replicate14	PITS	StP_15	5k	5	0.00606345	0.874
StP1_replicate15	PITS	StP_15	5k	5	0.00623972	0.827
StP1_replicate16	PITS	StP_15	5k	5	0.00586321	0.929
StP1_replicate17	PITS	StP_15	5k	5	0.00627798	0.793
StP1_replicate18	PITS	StP_15	5k	5	0.00669786	0.634
StP1_replicate19	PITS	StP_15	5k	5	0.00668695	0.599
StP1_replicate2	PITS	StP_15	5k	5	0.00587443	0.907
StP1_replicate20	PITS	StP_15	5k	5	0.0060755	0.892
StP1_replicate21	PITS	StP_15	5k	5	0.0067078	0.632
StP1_replicate22	PITS	StP_15	5k	5	0.00600103	0.892
StP1_replicate23	PITS	StP_15	5k	5	0.00636272	0.753
StP1_replicate24	PITS	StP_15	5k	5	0.00629027	0.821
StP1_replicate3	PITS	StP_15	5k	5	0.00631619	0.786
StP1_replicate4	PITS	StP_15	5k	5	0.0063095	0.807
StP1_replicate5	PITS	StP_15	5k	5	0.00608425	0.875
StP1_replicate6	PITS	StP_15	5k	5	0.00603557	0.877
StP1_replicate7	PITS	StP_15	5k	5	0.00596325	0.918
StP1_replicate8	PITS	StP_15	5k	5	0.00644566	0.728
StP1_replicate9	PITS	StP_15	5k	5	0.00592298	0.902
StP2_replicate1	PITS	StP_20	5k	5	0.00764775	0.212
StP2_replicate10	PITS	StP_20	5k	5	0.00622558	0.819
StP2_replicate11	PITS	StP_20	5k	5	0.00678103	0.6
StP2_replicate12	PITS	StP_20	5k	5	0.00729337	0.365
StP2_replicate14	PITS	StP_20	5k	5	0.00764059	0.235
StP2_replicate15	PITS	StP_20	5k	5	0.00732055	0.379
StP2_replicate16	PITS	StP_20	5k	5	0.00712429	0.421
StP2_replicate17	PITS	StP_20	5k	5	0.00658665	0.694
StP2_replicate18	PITS	StP_20	5k	5	0.00682524	0.597
StP2_replicate19	PITS	StP_20	5k	5	0.00747192	0.306
StP2_replicate2	PITS	StP_20	5k	5	0.00746518	0.293
StP2_replicate20	PITS	StP_20	5k	5	0.00712531	0.449
StP2_replicate21	PITS	StP_20	5k	5	0.0078356	0.176
StP2_replicate22	PITS	StP_20	5k	5	0.00699508	0.511
StP2_replicate23	PITS	StP_20	5k	5	0.00771536	0.202
StP2_replicate24	PITS	StP_20	5k	5	0.00611589	0.871
StP2_replicate4	PITS	StP_20	5k	5	0.0077207	0.198
StP2_replicate5	PITS	StP_20	5k	5	0.00834417	0.079
StP2_replicate6	PITS	StP_20	5k	5	0.00708781	0.437
StP2_replicate7	PITS	StP_20	5k	5	0.00764136	0.226
StP2_replicate8	PITS	StP_20	5k	5	0.00759165	0.244
StP2_replicate9	PITS	StP_20	5k	5	0.00788322	0.147
FO1_replicate1	PITS	FO_1	10k	10	0.00675911	0.723
FO1_replicate17	PITS	FO_1	10k	10	0.00730845	0.468
FO1_replicate18	PITS	FO_1	10k	10	0.0067668	0.698
FO1_replicate19	PITS	FO_1	10k	10	0.00731673	0.479
FO1_replicate2	PITS	FO_1	10k	10	0.00678036	0.722
FO1_replicate20	PITS	FO_1	10k	10	0.00680746	0.725
FO1_replicate21	PITS	FO_1	10k	10	0.00675565	0.702
FO1_replicate22	PITS	FO_1	10k	10	0.00721031	0.481
FO1_replicate23	PITS	FO_1	10k	10	0.00644138	0.842
FO1_replicate24	PITS	FO_1	10k	10	0.00674796	0.715
FO1_replicate3	PITS	FO_1	10k	10	0.0071645	0.543
FO1_replicate4	PITS	FO_1	10k	10	0.00716768	0.534
FO1_replicate5	PITS	FO_1	10k	10	0.00702926	0.591
FO1_replicate6	PITS	FO_1	10k	10	0.00719142	0.51
FO1_replicate7	PITS	FO_1	10k	10	0.00677147	0.709
FO1_replicate10	PITS	FO_1	10k	10	0.00669274	0.732
FO1_replicate11	PITS	FO_1	10k	10	0.00694567	0.638
FO1_replicate12	PITS	FO_1	10k	10	0.00696659	0.619
FO1_replicate13	PITS	FO_1	10k	10	0.00690571	0.635
FO1_replicate14	PITS	FO_1	10k	10	0.00698353	0.634
FO1_replicate15	PITS	FO_1	10k	10	0.00678628	0.731
FO1_replicate16	PITS	FO_1	10k	10	0.00761982	0.324
FO1_replicate9	PITS	FO_1	10k	10	0.0067625	0.728
FO2_replicate1	PITS	FO_2	10k	10	0.00705623	0.586
FO2_replicate17	PITS	FO_2	10k	10	0.00789422	0.233
FO2_replicate18	PITS	FO_2	10k	10	0.0082763	0.141
FO2_replicate19	PITS	FO_2	10k	10	0.00697211	0.634
FO2_replicate2	PITS	FO_2	10k	10	0.00831525	0.112
FO2_replicate20	PITS	FO_2	10k	10	0.00816556	0.148
FO2_replicate21	PITS	FO_2	10k	10	0.00773705	0.306
FO2_replicate22	PITS	FO_2	10k	10	0.0083466	0.133
FO2_replicate23	PITS	FO_2	10k	10	0.00823653	0.156
FO2_replicate24	PITS	FO_2	10k	10	0.00961911	0.012
FO2_replicate3	PITS	FO_2	10k	10	0.00800791	0.201
FO2_replicate4	PITS	FO_2	10k	10	0.00760262	0.366
FO2_replicate5	PITS	FO_2	10k	10	0.0088961	0.049
FO2_replicate6	PITS	FO_2	10k	10	0.00784678	0.246
FO2_replicate7	PITS	FO_2	10k	10	0.0083253	0.148
FO2_replicate10	PITS	FO_2	10k	10	0.00810542	0.186
FO2_replicate11	PITS	FO_2	10k	10	0.00795521	0.22
FO2_replicate12	PITS	FO_2	10k	10	0.00843241	0.121
FO2_replicate13	PITS	FO_2	10k	10	0.00744769	0.37
FO2_replicate14	PITS	FO_2	10k	10	0.00712833	0.553
FO2_replicate15	PITS	FO_2	10k	10	0.00813748	0.165
FO2_replicate16	PITS	FO_2	10k	10	0.00858808	0.079
FO2_replicate9	PITS	FO_2	10k	10	0.00783387	0.262
YL1_replicate1	PITS	YL_1	10k	10	0.0091348	0.039
YL1_replicate17	PITS	YL_1	10k	10	0.00932483	0.027
YL1_replicate18	PITS	YL_1	10k	10	0.00769104	0.32
YL1_replicate19	PITS	YL_1	10k	10	0.00894388	0.042
YL1_replicate2	PITS	YL_1	10k	10	0.00833649	0.132
YL1_replicate20	PITS	YL_1	10k	10	0.00824058	0.13
YL1_replicate21	PITS	YL_1	10k	10	0.00750929	0.365
YL1_replicate22	PITS	YL_1	10k	10	0.00928198	0.02
YL1_replicate23	PITS	YL_1	10k	10	0.00873131	0.072
YL1_replicate24	PITS	YL_1	10k	10	0.00853516	0.08
YL1_replicate3	PITS	YL_1	10k	10	0.00806057	0.165
YL1_replicate4	PITS	YL_1	10k	10	0.00836184	0.129
YL1_replicate5	PITS	YL_1	10k	10	0.00806524	0.169
YL1_replicate6	PITS	YL_1	10k	10	0.00786591	0.249
YL1_replicate7	PITS	YL_1	10k	10	0.00871787	0.049
YL1_replicate8	PITS	YL_1	10k	10	0.00893221	0.024
YL1_replicate10	PITS	YL_1	10k	10	0.00804923	0.171
YL1_replicate11	PITS	YL_1	10k	10	0.008756	0.058
YL1_replicate12	PITS	YL_1	10k	10	0.00876027	0.063
YL1_replicate13	PITS	YL_1	10k	10	0.00935236	0.014
YL1_replicate15	PITS	YL_1	10k	10	0.0090757	0.025
YL1_replicate16	PITS	YL_1	10k	10	0.00905295	0.034
YL1_replicate9	PITS	YL_1	10k	10	0.00955469	0.014
YL2_replicate1	PITS	YL_2	10k	10	0.00650614	0.763
YL2_replicate17	PITS	YL_2	10k	10	0.00605295	0.896
YL2_replicate18	PITS	YL_2	10k	10	0.00604881	0.902
YL2_replicate19	PITS	YL_2	10k	10	0.00605392	0.892
YL2_replicate2	PITS	YL_2	10k	10	0.0064896	0.777
YL2_replicate20	PITS	YL_2	10k	10	0.00605193	0.907
YL2_replicate21	PITS	YL_2	10k	10	0.00606398	0.906
YL2_replicate22	PITS	YL_2	10k	10	0.00605101	0.91
YL2_replicate23	PITS	YL_2	10k	10	0.00606384	0.904
YL2_replicate24	PITS	YL_2	10k	10	0.00606438	0.903
YL2_replicate3	PITS	YL_2	10k	10	0.0060482	0.913
YL2_replicate4	PITS	YL_2	10k	10	0.00649683	0.762
YL2_replicate5	PITS	YL_2	10k	10	0.00605871	0.9
YL2_replicate6	PITS	YL_2	10k	10	0.00605975	0.906
YL2_replicate7	PITS	YL_2	10k	10	0.00605527	0.898
YL2_replicate8	PITS	YL_2	10k	10	0.00649629	0.788
YL2_replicate10	PITS	YL_2	10k	10	0.00605264	0.895
YL2_replicate11	PITS	YL_2	10k	10	0.00605593	0.907
YL2_replicate12	PITS	YL_2	10k	10	0.00604957	0.916
YL2_replicate13	PITS	YL_2	10k	10	0.00606234	0.898
YL2_replicate15	PITS	YL_2	10k	10	0.00605733	0.903
YL2_replicate16	PITS	YL_2	10k	10	0.00605274	0.899
YL2_replicate9	PITS	YL_2	10k	10	0.00604784	0.902
StP1_replicate1	PITS	StP_15	10k	10	0.00633203	0.844
StP1_replicate10	PITS	StP_15	10k	10	0.00608724	0.9
StP1_replicate11	PITS	StP_15	10k	10	0.00702962	0.55
StP1_replicate12	PITS	StP_15	10k	10	0.00582778	0.964
StP1_replicate13	PITS	StP_15	10k	10	0.00686263	0.62
StP1_replicate14	PITS	StP_15	10k	10	0.00612411	0.901
StP1_replicate15	PITS	StP_15	10k	10	0.00638392	0.82
StP1_replicate16	PITS	StP_15	10k	10	0.00591543	0.941
StP1_replicate17	PITS	StP_15	10k	10	0.00643974	0.812
StP1_replicate18	PITS	StP_15	10k	10	0.00679608	0.68
StP1_replicate19	PITS	StP_15	10k	10	0.00672577	0.7
StP1_replicate2	PITS	StP_15	10k	10	0.00594195	0.931
StP1_replicate20	PITS	StP_15	10k	10	0.00615289	0.875
StP1_replicate21	PITS	StP_15	10k	10	0.00682663	0.646
StP1_replicate22	PITS	StP_15	10k	10	0.00613483	0.907
StP1_replicate23	PITS	StP_15	10k	10	0.00642706	0.819
StP1_replicate24	PITS	StP_15	10k	10	0.0064286	0.792
StP1_replicate3	PITS	StP_15	10k	10	0.00647262	0.814
StP1_replicate4	PITS	StP_15	10k	10	0.00643296	0.804
StP1_replicate5	PITS	StP_15	10k	10	0.00625482	0.885
StP1_replicate6	PITS	StP_15	10k	10	0.00613661	0.906
StP1_replicate7	PITS	StP_15	10k	10	0.00646225	0.806
StP1_replicate8	PITS	StP_15	10k	10	0.00653806	0.822
StP1_replicate9	PITS	StP_15	10k	10	0.00603241	0.914
StP2_replicate1	PITS	StP_20	10k	10	0.00782222	0.238
StP2_replicate10	PITS	StP_20	10k	10	0.00626005	0.863
StP2_replicate11	PITS	StP_20	10k	10	0.00698036	0.587
StP2_replicate12	PITS	StP_20	10k	10	0.00734824	0.428
StP2_replicate14	PITS	StP_20	10k	10	0.0077579	0.315
StP2_replicate15	PITS	StP_20	10k	10	0.00744107	0.414
StP2_replicate16	PITS	StP_20	10k	10	0.00713119	0.534
StP2_replicate17	PITS	StP_20	10k	10	0.00675205	0.71
StP2_replicate18	PITS	StP_20	10k	10	0.00690689	0.619
StP2_replicate19	PITS	StP_20	10k	10	0.0077364	0.268
StP2_replicate2	PITS	StP_20	10k	10	0.00737283	0.422
StP2_replicate20	PITS	StP_20	10k	10	0.00730111	0.427
StP2_replicate21	PITS	StP_20	10k	10	0.00791523	0.225
StP2_replicate22	PITS	StP_20	10k	10	0.00717339	0.51
StP2_replicate23	PITS	StP_20	10k	10	0.00807555	0.173
StP2_replicate24	PITS	StP_20	10k	10	0.0063278	0.852
StP2_replicate4	PITS	StP_20	10k	10	0.00801454	0.186
StP2_replicate5	PITS	StP_20	10k	10	0.00844049	0.107
StP2_replicate6	PITS	StP_20	10k	10	0.00719156	0.493
StP2_replicate7	PITS	StP_20	10k	10	0.00759863	0.327
StP2_replicate8	PITS	StP_20	10k	10	0.00786661	0.242
StP2_replicate9	PITS	StP_20	10k	10	0.00763807	0.306
FO1_replicate1	PITS	FO_1	1k	10	0.00638236	0.696
FO1_replicate17	PITS	FO_1	1k	10	0.00638198	0.682
FO1_replicate18	PITS	FO_1	1k	10	0.00644112	0.655
FO1_replicate19	PITS	FO_1	1k	10	0.00635732	0.686
FO1_replicate2	PITS	FO_1	1k	10	0.00638269	0.693
FO1_replicate20	PITS	FO_1	1k	10	0.00635744	0.683
FO1_replicate21	PITS	FO_1	1k	10	0.00638747	0.697
FO1_replicate22	PITS	FO_1	1k	10	0.00636694	0.714
FO1_replicate23	PITS	FO_1	1k	10	0.00633327	0.715
FO1_replicate24	PITS	FO_1	1k	10	0.00631758	0.729
FO1_replicate3	PITS	FO_1	1k	10	0.00631412	0.731
FO1_replicate4	PITS	FO_1	1k	10	0.00635041	0.723
FO1_replicate5	PITS	FO_1	1k	10	0.0064196	0.704
FO1_replicate6	PITS	FO_1	1k	10	0.00629531	0.75
FO1_replicate7	PITS	FO_1	1k	10	0.00646233	0.685
FO1_replicate8	PITS	FO_1	1k	10	0.00631854	0.7
FO1_replicate10	PITS	FO_1	1k	10	0.00640203	0.691
FO1_replicate11	PITS	FO_1	1k	10	0.00633568	0.716
FO1_replicate12	PITS	FO_1	1k	10	0.00637368	0.689
FO1_replicate13	PITS	FO_1	1k	10	0.00626849	0.761
FO1_replicate14	PITS	FO_1	1k	10	0.0064332	0.696
FO1_replicate15	PITS	FO_1	1k	10	0.00637552	0.734
FO1_replicate16	PITS	FO_1	1k	10	0.00655796	0.626
FO1_replicate9	PITS	FO_1	1k	10	0.00640669	0.681
FO2_replicate1	PITS	FO_2	1k	10	0.0067571	0.608
FO2_replicate17	PITS	FO_2	1k	10	0.00686505	0.521
FO2_replicate18	PITS	FO_2	1k	10	0.00737056	0.351
FO2_replicate19	PITS	FO_2	1k	10	0.00707507	0.478
FO2_replicate2	PITS	FO_2	1k	10	0.0083535	0.129
FO2_replicate20	PITS	FO_2	1k	10	0.00847355	0.115
FO2_replicate21	PITS	FO_2	1k	10	0.00786743	0.221
FO2_replicate22	PITS	FO_2	1k	10	0.00792753	0.223
FO2_replicate23	PITS	FO_2	1k	10	0.00843741	0.122
FO2_replicate24	PITS	FO_2	1k	10	0.00891949	0.088
FO2_replicate3	PITS	FO_2	1k	10	0.0072471	0.412
FO2_replicate4	PITS	FO_2	1k	10	0.00711723	0.437
FO2_replicate5	PITS	FO_2	1k	10	0.00830782	0.144
FO2_replicate6	PITS	FO_2	1k	10	0.00820992	0.165
FO2_replicate7	PITS	FO_2	1k	10	0.00811232	0.194
FO2_replicate8	PITS	FO_2	1k	10	0.00909766	0.055
FO2_replicate10	PITS	FO_2	1k	10	0.00748139	0.334
FO2_replicate11	PITS	FO_2	1k	10	0.0075361	0.33
FO2_replicate12	PITS	FO_2	1k	10	0.00818995	0.151
FO2_replicate13	PITS	FO_2	1k	10	0.00693344	0.469
FO2_replicate14	PITS	FO_2	1k	10	0.00705689	0.444
FO2_replicate15	PITS	FO_2	1k	10	0.00821628	0.143
FO2_replicate16	PITS	FO_2	1k	10	0.00822045	0.161
FO2_replicate9	PITS	FO_2	1k	10	0.00755655	0.301
YL1_replicate1	PITS	YL_1	1k	10	0.00899156	0.061
YL1_replicate17	PITS	YL_1	1k	10	0.00917741	0.041
YL1_replicate18	PITS	YL_1	1k	10	0.0072717	0.374
YL1_replicate19	PITS	YL_1	1k	10	0.00907781	0.055
YL1_replicate2	PITS	YL_1	1k	10	0.00812423	0.168
YL1_replicate20	PITS	YL_1	1k	10	0.00793065	0.191
YL1_replicate21	PITS	YL_1	1k	10	0.00749949	0.301
YL1_replicate22	PITS	YL_1	1k	10	0.00917038	0.051
YL1_replicate23	PITS	YL_1	1k	10	0.00830535	0.122
YL1_replicate24	PITS	YL_1	1k	10	0.00869837	0.086
YL1_replicate3	PITS	YL_1	1k	10	0.00852606	0.1
YL1_replicate4	PITS	YL_1	1k	10	0.00828851	0.125
YL1_replicate5	PITS	YL_1	1k	10	0.00722734	0.358
YL1_replicate6	PITS	YL_1	1k	10	0.00708842	0.414
YL1_replicate7	PITS	YL_1	1k	10	0.00877062	0.071
YL1_replicate8	PITS	YL_1	1k	10	0.00852893	0.088
YL1_replicate10	PITS	YL_1	1k	10	0.00834366	0.106
YL1_replicate11	PITS	YL_1	1k	10	0.00788673	0.176
YL1_replicate12	PITS	YL_1	1k	10	0.00907853	0.043
YL1_replicate13	PITS	YL_1	1k	10	0.00908977	0.043
YL1_replicate14	PITS	YL_1	1k	10	0.00891619	0.045
YL1_replicate15	PITS	YL_1	1k	10	0.00898438	0.044
YL1_replicate16	PITS	YL_1	1k	10	0.00907145	0.052
YL1_replicate9	PITS	YL_1	1k	10	0.00923845	0.038
YL2_replicate1	PITS	YL_2	1k	10	0.00571361	0.877
YL2_replicate17	PITS	YL_2	1k	10	0.00579594	0.85
YL2_replicate18	PITS	YL_2	1k	10	0.0057608	0.865
YL2_replicate19	PITS	YL_2	1k	10	0.00577076	0.858
YL2_replicate2	PITS	YL_2	1k	10	0.00566715	0.867
YL2_replicate20	PITS	YL_2	1k	10	0.00570421	0.887
YL2_replicate21	PITS	YL_2	1k	10	0.00580158	0.868
YL2_replicate22	PITS	YL_2	1k	10	0.0056976	0.884
YL2_replicate23	PITS	YL_2	1k	10	0.00586425	0.834
YL2_replicate24	PITS	YL_2	1k	10	0.00583082	0.833
YL2_replicate3	PITS	YL_2	1k	10	0.00571004	0.881
YL2_replicate4	PITS	YL_2	1k	10	0.00570701	0.879
YL2_replicate5	PITS	YL_2	1k	10	0.00573223	0.878
YL2_replicate6	PITS	YL_2	1k	10	0.00568516	0.888
YL2_replicate7	PITS	YL_2	1k	10	0.00578646	0.877
YL2_replicate8	PITS	YL_2	1k	10	0.00573469	0.86
YL2_replicate10	PITS	YL_2	1k	10	0.00569783	0.902
YL2_replicate11	PITS	YL_2	1k	10	0.005703	0.878
YL2_replicate12	PITS	YL_2	1k	10	0.00570612	0.88
YL2_replicate13	PITS	YL_2	1k	10	0.00580296	0.86
YL2_replicate14	PITS	YL_2	1k	10	0.00579329	0.876
YL2_replicate15	PITS	YL_2	1k	10	0.00576596	0.874
YL2_replicate16	PITS	YL_2	1k	10	0.00573563	0.894
YL2_replicate9	PITS	YL_2	1k	10	0.00572285	0.883
StP1_replicate1	PITS	StP_15	1k	10	0.00621018	0.75
StP1_replicate10	PITS	StP_15	1k	10	0.00655377	0.639
StP1_replicate11	PITS	StP_15	1k	10	0.00646021	0.687
StP1_replicate12	PITS	StP_15	1k	10	0.0056426	0.901
StP1_replicate13	PITS	StP_15	1k	10	0.00625438	0.736
StP1_replicate14	PITS	StP_15	1k	10	0.00611313	0.781
StP1_replicate15	PITS	StP_15	1k	10	0.0064688	0.676
StP1_replicate16	PITS	StP_15	1k	10	0.00640515	0.676
StP1_replicate17	PITS	StP_15	1k	10	0.00629707	0.723
StP1_replicate18	PITS	StP_15	1k	10	0.0066357	0.623
StP1_replicate19	PITS	StP_15	1k	10	0.00632253	0.736
StP1_replicate2	PITS	StP_15	1k	10	0.00582057	0.869
StP1_replicate20	PITS	StP_15	1k	10	0.00612346	0.786
StP1_replicate21	PITS	StP_15	1k	10	0.00661616	0.612
StP1_replicate22	PITS	StP_15	1k	10	0.00628183	0.752
StP1_replicate23	PITS	StP_15	1k	10	0.00637342	0.705
StP1_replicate24	PITS	StP_15	1k	10	0.00650683	0.671
StP1_replicate3	PITS	StP_15	1k	10	0.00674357	0.576
StP1_replicate4	PITS	StP_15	1k	10	0.00606623	0.816
StP1_replicate5	PITS	StP_15	1k	10	0.00623738	0.745
StP1_replicate6	PITS	StP_15	1k	10	0.00598612	0.831
StP1_replicate7	PITS	StP_15	1k	10	0.00633709	0.724
StP1_replicate8	PITS	StP_15	1k	10	0.00651779	0.661
StP1_replicate9	PITS	StP_15	1k	10	0.00615485	0.769
StP2_replicate1	PITS	StP_20	1k	10	0.00788938	0.222
StP2_replicate10	PITS	StP_20	1k	10	0.00707357	0.429
StP2_replicate11	PITS	StP_20	1k	10	0.00785938	0.21
StP2_replicate12	PITS	StP_20	1k	10	0.00717361	0.397
StP2_replicate14	PITS	StP_20	1k	10	0.00718572	0.422
StP2_replicate15	PITS	StP_20	1k	10	0.00764452	0.254
StP2_replicate16	PITS	StP_20	1k	10	0.00821506	0.14
StP2_replicate17	PITS	StP_20	1k	10	0.00734644	0.356
StP2_replicate18	PITS	StP_20	1k	10	0.00768618	0.274
StP2_replicate19	PITS	StP_20	1k	10	0.00768231	0.277
StP2_replicate2	PITS	StP_20	1k	10	0.00761503	0.268
StP2_replicate20	PITS	StP_20	1k	10	0.00768366	0.25
StP2_replicate21	PITS	StP_20	1k	10	0.00800313	0.198
StP2_replicate22	PITS	StP_20	1k	10	0.00735715	0.362
StP2_replicate23	PITS	StP_20	1k	10	0.00728835	0.343
StP2_replicate24	PITS	StP_20	1k	10	0.0066588	0.615
StP2_replicate4	PITS	StP_20	1k	10	0.00761626	0.271
StP2_replicate5	PITS	StP_20	1k	10	0.00797523	0.176
StP2_replicate6	PITS	StP_20	1k	10	0.00724002	0.387
StP2_replicate7	PITS	StP_20	1k	10	0.00785335	0.221
StP2_replicate8	PITS	StP_20	1k	10	0.00779402	0.219
StP2_replicate9	PITS	StP_20	1k	10	0.00850256	0.108
FO1_replicate1	PITS	FO_1	5k	10	0.00646132	0.749
FO1_replicate17	PITS	FO_1	5k	10	0.00648086	0.696
FO1_replicate18	PITS	FO_1	5k	10	0.00648087	0.731
FO1_replicate19	PITS	FO_1	5k	10	0.00679108	0.597
FO1_replicate2	PITS	FO_1	5k	10	0.00643475	0.74
FO1_replicate20	PITS	FO_1	5k	10	0.00651126	0.709
FO1_replicate21	PITS	FO_1	5k	10	0.00645217	0.737
FO1_replicate22	PITS	FO_1	5k	10	0.00668217	0.631
FO1_replicate23	PITS	FO_1	5k	10	0.00640174	0.755
FO1_replicate24	PITS	FO_1	5k	10	0.00642275	0.728
FO1_replicate3	PITS	FO_1	5k	10	0.00668434	0.642
FO1_replicate4	PITS	FO_1	5k	10	0.00669518	0.639
FO1_replicate5	PITS	FO_1	5k	10	0.00648284	0.721
FO1_replicate6	PITS	FO_1	5k	10	0.00674667	0.647
FO1_replicate7	PITS	FO_1	5k	10	0.00643696	0.762
FO1_replicate8	PITS	FO_1	5k	10	0.00670666	0.622
FO1_replicate10	PITS	FO_1	5k	10	0.00644938	0.738
FO1_replicate11	PITS	FO_1	5k	10	0.00674547	0.619
FO1_replicate12	PITS	FO_1	5k	10	0.0064224	0.74
FO1_replicate13	PITS	FO_1	5k	10	0.00669951	0.655
FO1_replicate14	PITS	FO_1	5k	10	0.00641221	0.777
FO1_replicate15	PITS	FO_1	5k	10	0.00638329	0.774
FO1_replicate16	PITS	FO_1	5k	10	0.00725527	0.418
FO1_replicate9	PITS	FO_1	5k	10	0.00649586	0.734
FO2_replicate1	PITS	FO_2	5k	10	0.00662463	0.685
FO2_replicate17	PITS	FO_2	5k	10	0.00754407	0.294
FO2_replicate18	PITS	FO_2	5k	10	0.00817988	0.143
FO2_replicate19	PITS	FO_2	5k	10	0.00698396	0.519
FO2_replicate2	PITS	FO_2	5k	10	0.00828138	0.123
FO2_replicate20	PITS	FO_2	5k	10	0.00795719	0.162
FO2_replicate21	PITS	FO_2	5k	10	0.00755931	0.307
FO2_replicate22	PITS	FO_2	5k	10	0.00811471	0.165
FO2_replicate23	PITS	FO_2	5k	10	0.00821832	0.137
FO2_replicate24	PITS	FO_2	5k	10	0.00939683	0.014
FO2_replicate3	PITS	FO_2	5k	10	0.00756467	0.284
FO2_replicate4	PITS	FO_2	5k	10	0.00738232	0.354
FO2_replicate5	PITS	FO_2	5k	10	0.0085616	0.075
FO2_replicate6	PITS	FO_2	5k	10	0.00755075	0.311
FO2_replicate7	PITS	FO_2	5k	10	0.0083861	0.076
FO2_replicate8	PITS	FO_2	5k	10	0.00862454	0.067
FO2_replicate10	PITS	FO_2	5k	10	0.00771985	0.235
FO2_replicate11	PITS	FO_2	5k	10	0.00771912	0.213
FO2_replicate12	PITS	FO_2	5k	10	0.00819029	0.128
FO2_replicate13	PITS	FO_2	5k	10	0.00647417	0.736
FO2_replicate14	PITS	FO_2	5k	10	0.00691342	0.534
FO2_replicate15	PITS	FO_2	5k	10	0.00786932	0.198
FO2_replicate16	PITS	FO_2	5k	10	0.00805191	0.154
FO2_replicate9	PITS	FO_2	5k	10	0.00718884	0.414
YL1_replicate1	PITS	YL_1	5k	10	0.00891902	0.049
YL1_replicate17	PITS	YL_1	5k	10	0.00924521	0.014
YL1_replicate18	PITS	YL_1	5k	10	0.00739848	0.344
YL1_replicate19	PITS	YL_1	5k	10	0.00857657	0.066
YL1_replicate2	PITS	YL_1	5k	10	0.0083555	0.083
YL1_replicate20	PITS	YL_1	5k	10	0.007771	0.189
YL1_replicate21	PITS	YL_1	5k	10	0.00721315	0.419
YL1_replicate22	PITS	YL_1	5k	10	0.00892803	0.049
YL1_replicate23	PITS	YL_1	5k	10	0.00832286	0.095
YL1_replicate24	PITS	YL_1	5k	10	0.00859139	0.054
YL1_replicate3	PITS	YL_1	5k	10	0.00779048	0.22
YL1_replicate4	PITS	YL_1	5k	10	0.00841168	0.084
YL1_replicate5	PITS	YL_1	5k	10	0.00766556	0.236
YL1_replicate6	PITS	YL_1	5k	10	0.0077331	0.23
YL1_replicate7	PITS	YL_1	5k	10	0.00865107	0.048
YL1_replicate8	PITS	YL_1	5k	10	0.00868795	0.062
YL1_replicate10	PITS	YL_1	5k	10	0.00753215	0.253
YL1_replicate11	PITS	YL_1	5k	10	0.00845284	0.08
YL1_replicate12	PITS	YL_1	5k	10	0.00875296	0.042
YL1_replicate13	PITS	YL_1	5k	10	0.00914693	0.02
YL1_replicate14	PITS	YL_1	5k	10	0.00877363	0.038
YL1_replicate15	PITS	YL_1	5k	10	0.00899984	0.029
YL1_replicate16	PITS	YL_1	5k	10	0.00908325	0.024
YL1_replicate9	PITS	YL_1	5k	10	0.00949841	0.007
YL2_replicate1	PITS	YL_2	5k	10	0.0057919	0.891
YL2_replicate17	PITS	YL_2	5k	10	0.00579586	0.902
YL2_replicate18	PITS	YL_2	5k	10	0.00579089	0.896
YL2_replicate19	PITS	YL_2	5k	10	0.00581112	0.9
YL2_replicate2	PITS	YL_2	5k	10	0.00578261	0.938
YL2_replicate20	PITS	YL_2	5k	10	0.00579081	0.907
YL2_replicate21	PITS	YL_2	5k	10	0.00580915	0.915
YL2_replicate22	PITS	YL_2	5k	10	0.00579159	0.904
YL2_replicate23	PITS	YL_2	5k	10	0.00580292	0.9
YL2_replicate24	PITS	YL_2	5k	10	0.00581279	0.904
YL2_replicate3	PITS	YL_2	5k	10	0.00579419	0.9
YL2_replicate4	PITS	YL_2	5k	10	0.00578991	0.896
YL2_replicate5	PITS	YL_2	5k	10	0.00578796	0.896
YL2_replicate6	PITS	YL_2	5k	10	0.00579927	0.909
YL2_replicate7	PITS	YL_2	5k	10	0.00580134	0.889
YL2_replicate8	PITS	YL_2	5k	10	0.00627936	0.792
YL2_replicate10	PITS	YL_2	5k	10	0.00580152	0.903
YL2_replicate11	PITS	YL_2	5k	10	0.00579819	0.906
YL2_replicate12	PITS	YL_2	5k	10	0.0057958	0.911
YL2_replicate13	PITS	YL_2	5k	10	0.00581845	0.906
YL2_replicate14	PITS	YL_2	5k	10	0.00580079	0.9
YL2_replicate15	PITS	YL_2	5k	10	0.00579497	0.898
YL2_replicate16	PITS	YL_2	5k	10	0.00579534	0.93
YL2_replicate9	PITS	YL_2	5k	10	0.00579334	0.901
StP1_replicate1	PITS	StP_15	5k	10	0.0061524	0.824
StP1_replicate10	PITS	StP_15	5k	10	0.0061259	0.812
StP1_replicate11	PITS	StP_15	5k	10	0.00703503	0.448
StP1_replicate12	PITS	StP_15	5k	10	0.00575802	0.918
StP1_replicate13	PITS	StP_15	5k	10	0.00648622	0.71
StP1_replicate14	PITS	StP_15	5k	10	0.00616741	0.784
StP1_replicate15	PITS	StP_15	5k	10	0.00635354	0.738
StP1_replicate16	PITS	StP_15	5k	10	0.0059137	0.89
StP1_replicate17	PITS	StP_15	5k	10	0.00643451	0.754
StP1_replicate18	PITS	StP_15	5k	10	0.0064687	0.684
StP1_replicate19	PITS	StP_15	5k	10	0.00672254	0.611
StP1_replicate2	PITS	StP_15	5k	10	0.00588726	0.911
StP1_replicate20	PITS	StP_15	5k	10	0.00609672	0.853
StP1_replicate21	PITS	StP_15	5k	10	0.00680525	0.549
StP1_replicate22	PITS	StP_15	5k	10	0.00611984	0.842
StP1_replicate23	PITS	StP_15	5k	10	0.00639508	0.721
StP1_replicate24	PITS	StP_15	5k	10	0.0064327	0.712
StP1_replicate3	PITS	StP_15	5k	10	0.00644042	0.723
StP1_replicate4	PITS	StP_15	5k	10	0.00640853	0.743
StP1_replicate5	PITS	StP_15	5k	10	0.00620673	0.827
StP1_replicate6	PITS	StP_15	5k	10	0.00614801	0.826
StP1_replicate7	PITS	StP_15	5k	10	0.00599987	0.875
StP1_replicate8	PITS	StP_15	5k	10	0.00645648	0.709
StP1_replicate9	PITS	StP_15	5k	10	0.00603218	0.866
StP2_replicate1	PITS	StP_20	5k	10	0.00746182	0.311
StP2_replicate10	PITS	StP_20	5k	10	0.00635436	0.758
StP2_replicate11	PITS	StP_20	5k	10	0.00670236	0.597
StP2_replicate12	PITS	StP_20	5k	10	0.00732785	0.36
StP2_replicate14	PITS	StP_20	5k	10	0.00776499	0.217
StP2_replicate15	PITS	StP_20	5k	10	0.00747742	0.31
StP2_replicate16	PITS	StP_20	5k	10	0.00707572	0.463
StP2_replicate17	PITS	StP_20	5k	10	0.0067345	0.607
StP2_replicate18	PITS	StP_20	5k	10	0.00686064	0.556
StP2_replicate19	PITS	StP_20	5k	10	0.00764728	0.252
StP2_replicate2	PITS	StP_20	5k	10	0.00739448	0.352
StP2_replicate20	PITS	StP_20	5k	10	0.00721065	0.425
StP2_replicate21	PITS	StP_20	5k	10	0.00809173	0.174
StP2_replicate22	PITS	StP_20	5k	10	0.00707011	0.445
StP2_replicate23	PITS	StP_20	5k	10	0.00791858	0.184
StP2_replicate24	PITS	StP_20	5k	10	0.00624559	0.786
StP2_replicate4	PITS	StP_20	5k	10	0.00790784	0.167
StP2_replicate5	PITS	StP_20	5k	10	0.00846231	0.078
StP2_replicate6	PITS	StP_20	5k	10	0.00709141	0.467
StP2_replicate7	PITS	StP_20	5k	10	0.00795725	0.157
StP2_replicate8	PITS	StP_20	5k	10	0.00758128	0.279
StP2_replicate9	PITS	StP_20	5k	10	0.00769147	0.255
FO1_replicate1	FITS	FO_1	10k	2	0.0120793	0.031
FO1_replicate17	FITS	FO_1	10k	2	0.0116443	0.106
FO1_replicate18	FITS	FO_1	10k	2	0.0112274	0.177
FO1_replicate2	FITS	FO_1	10k	2	0.0112504	0.166
FO1_replicate20	FITS	FO_1	10k	2	0.0112849	0.188
FO1_replicate22	FITS	FO_1	10k	2	0.0112235	0.181
FO1_replicate3	FITS	FO_1	10k	2	0.0112712	0.193
FO1_replicate4	FITS	FO_1	10k	2	0.0110986	0.236
FO1_replicate5	FITS	FO_1	10k	2	0.0115861	0.091
FO1_replicate6	FITS	FO_1	10k	2	0.011137	0.222
FO1_replicate11	FITS	FO_1	10k	2	0.0114157	0.131
FO1_replicate13	FITS	FO_1	10k	2	0.0114442	0.134
FO1_replicate9	FITS	FO_1	10k	2	0.0115949	0.08
FO2_replicate1	FITS	FO_2	10k	2	0.0107085	0.369
FO2_replicate17	FITS	FO_2	10k	2	0.0110812	0.217
FO2_replicate18	FITS	FO_2	10k	2	0.0110671	0.231
FO2_replicate19	FITS	FO_2	10k	2	0.0104785	0.475
FO2_replicate20	FITS	FO_2	10k	2	0.0112695	0.163
FO2_replicate21	FITS	FO_2	10k	2	0.0111494	0.171
FO2_replicate22	FITS	FO_2	10k	2	0.0101259	0.652
FO2_replicate23	FITS	FO_2	10k	2	0.0107741	0.328
FO2_replicate24	FITS	FO_2	10k	2	0.0109494	0.276
FO2_replicate6	FITS	FO_2	10k	2	0.0104041	0.528
FO2_replicate8	FITS	FO_2	10k	2	0.0103089	0.577
FO2_replicate10	FITS	FO_2	10k	2	0.0103366	0.536
FO2_replicate11	FITS	FO_2	10k	2	0.0104872	0.463
FO2_replicate12	FITS	FO_2	10k	2	0.011302	0.145
FO2_replicate14	FITS	FO_2	10k	2	0.0107152	0.4
FO2_replicate15	FITS	FO_2	10k	2	0.011362	0.147
FO2_replicate16	FITS	FO_2	10k	2	0.0105019	0.468
FO2_replicate9	FITS	FO_2	10k	2	0.0115614	0.069
YL1_replicate1	FITS	YL_1	10k	2	0.0105759	0.37
YL1_replicate17	FITS	YL_1	10k	2	0.0104088	0.494
YL1_replicate18	FITS	YL_1	10k	2	0.0108258	0.302
YL1_replicate19	FITS	YL_1	10k	2	0.0104848	0.467
YL1_replicate20	FITS	YL_1	10k	2	0.011053	0.212
YL1_replicate21	FITS	YL_1	10k	2	0.0110642	0.198
YL1_replicate22	FITS	YL_1	10k	2	0.0107575	0.311
YL1_replicate3	FITS	YL_1	10k	2	0.0106391	0.389
YL1_replicate5	FITS	YL_1	10k	2	0.0109161	0.249
YL1_replicate10	FITS	YL_1	10k	2	0.0104633	0.466
YL1_replicate11	FITS	YL_1	10k	2	0.0105028	0.443
YL1_replicate12	FITS	YL_1	10k	2	0.0109501	0.244
YL1_replicate13	FITS	YL_1	10k	2	0.0103944	0.505
YL1_replicate14	FITS	YL_1	10k	2	0.0107223	0.336
YL1_replicate15	FITS	YL_1	10k	2	0.0102872	0.54
YL1_replicate16	FITS	YL_1	10k	2	0.0108443	0.282
YL1_replicate9	FITS	YL_1	10k	2	0.0107118	0.332
YL2_replicate1	FITS	YL_2	10k	2	0.00840228	0.999
YL2_replicate17	FITS	YL_2	10k	2	0.00825002	1
YL2_replicate19	FITS	YL_2	10k	2	0.00888655	0.99
YL2_replicate2	FITS	YL_2	10k	2	0.00856638	0.993
YL2_replicate21	FITS	YL_2	10k	2	0.00903812	0.978
YL2_replicate22	FITS	YL_2	10k	2	0.00852912	0.999
YL2_replicate23	FITS	YL_2	10k	2	0.00885398	0.991
YL2_replicate24	FITS	YL_2	10k	2	0.00884656	0.985
YL2_replicate3	FITS	YL_2	10k	2	0.00804623	1
YL2_replicate4	FITS	YL_2	10k	2	0.00845207	0.998
YL2_replicate5	FITS	YL_2	10k	2	0.00855527	0.999
YL2_replicate6	FITS	YL_2	10k	2	0.00834161	0.999
YL2_replicate7	FITS	YL_2	10k	2	0.0087023	0.995
YL2_replicate8	FITS	YL_2	10k	2	0.00842048	1
YL2_replicate10	FITS	YL_2	10k	2	0.00859339	0.998
YL2_replicate11	FITS	YL_2	10k	2	0.00860547	0.998
YL2_replicate12	FITS	YL_2	10k	2	0.00851834	1
YL2_replicate13	FITS	YL_2	10k	2	0.00843802	0.999
YL2_replicate15	FITS	YL_2	10k	2	0.00839565	1
YL2_replicate16	FITS	YL_2	10k	2	0.00863593	0.998
YL2_replicate9	FITS	YL_2	10k	2	0.00802533	1
StP1_replicate1	FITS	StP_15	10k	2	0.0120921	0.053
StP1_replicate10	FITS	StP_15	10k	2	0.0128165	0.01
StP1_replicate12	FITS	StP_15	10k	2	0.0124789	0.013
StP1_replicate17	FITS	StP_15	10k	2	0.0126135	0.01
StP1_replicate2	FITS	StP_15	10k	2	0.0120504	0.048
StP1_replicate3	FITS	StP_15	10k	2	0.012392	0.018
StP1_replicate4	FITS	StP_15	10k	2	0.0123737	0.019
StP1_replicate5	FITS	StP_15	10k	2	0.0127434	0.008
StP1_replicate6	FITS	StP_15	10k	2	0.0118565	0.078
StP1_replicate7	FITS	StP_15	10k	2	0.012626	0.007
StP2_replicate1	FITS	StP_20	10k	2	0.0103947	0.574
StP2_replicate11	FITS	StP_20	10k	2	0.0105716	0.479
StP2_replicate13	FITS	StP_20	10k	2	0.0109152	0.364
StP2_replicate15	FITS	StP_20	10k	2	0.011032	0.291
StP2_replicate17	FITS	StP_20	10k	2	0.0100508	0.727
StP2_replicate18	FITS	StP_20	10k	2	0.010543	0.499
StP2_replicate19	FITS	StP_20	10k	2	0.0110431	0.273
StP2_replicate2	FITS	StP_20	10k	2	0.0108475	0.383
StP2_replicate20	FITS	StP_20	10k	2	0.011481	0.14
StP2_replicate21	FITS	StP_20	10k	2	0.0103869	0.572
StP2_replicate22	FITS	StP_20	10k	2	0.0101607	0.693
StP2_replicate3	FITS	StP_20	10k	2	0.0112875	0.183
StP2_replicate4	FITS	StP_20	10k	2	0.010643	0.427
StP2_replicate5	FITS	StP_20	10k	2	0.0112133	0.194
StP2_replicate6	FITS	StP_20	10k	2	0.010855	0.322
StP2_replicate9	FITS	StP_20	10k	2	0.0109868	0.258
FO1_replicate1	FITS	FO_1	1k	2	0.00808906	0.058
FO1_replicate17	FITS	FO_1	1k	2	0.00690822	0.487
FO1_replicate18	FITS	FO_1	1k	2	0.00679103	0.577
FO1_replicate19	FITS	FO_1	1k	2	0.00662322	0.65
FO1_replicate2	FITS	FO_1	1k	2	0.00704467	0.395
FO1_replicate20	FITS	FO_1	1k	2	0.00652433	0.7
FO1_replicate21	FITS	FO_1	1k	2	0.00678596	0.571
FO1_replicate22	FITS	FO_1	1k	2	0.00643157	0.768
FO1_replicate23	FITS	FO_1	1k	2	0.00688909	0.491
FO1_replicate24	FITS	FO_1	1k	2	0.00643707	0.751
FO1_replicate3	FITS	FO_1	1k	2	0.00709937	0.383
FO1_replicate4	FITS	FO_1	1k	2	0.0068149	0.537
FO1_replicate5	FITS	FO_1	1k	2	0.0073077	0.26
FO1_replicate6	FITS	FO_1	1k	2	0.00679943	0.535
FO1_replicate7	FITS	FO_1	1k	2	0.00751467	0.189
FO1_replicate8	FITS	FO_1	1k	2	0.00758209	0.154
FO1_replicate10	FITS	FO_1	1k	2	0.00688707	0.481
FO1_replicate11	FITS	FO_1	1k	2	0.00654596	0.706
FO1_replicate12	FITS	FO_1	1k	2	0.00741257	0.202
FO1_replicate13	FITS	FO_1	1k	2	0.00625996	0.828
FO1_replicate14	FITS	FO_1	1k	2	0.00676118	0.595
FO1_replicate15	FITS	FO_1	1k	2	0.00730227	0.299
FO1_replicate16	FITS	FO_1	1k	2	0.00686153	0.506
FO1_replicate9	FITS	FO_1	1k	2	0.00655209	0.695
FO2_replicate1	FITS	FO_2	1k	2	0.00770605	0.116
FO2_replicate17	FITS	FO_2	1k	2	0.0073529	0.262
FO2_replicate18	FITS	FO_2	1k	2	0.00687917	0.506
FO2_replicate19	FITS	FO_2	1k	2	0.00735157	0.25
FO2_replicate2	FITS	FO_2	1k	2	0.00730128	0.265
FO2_replicate20	FITS	FO_2	1k	2	0.00664815	0.649
FO2_replicate21	FITS	FO_2	1k	2	0.00711149	0.359
FO2_replicate22	FITS	FO_2	1k	2	0.00728794	0.281
FO2_replicate23	FITS	FO_2	1k	2	0.00714515	0.339
FO2_replicate24	FITS	FO_2	1k	2	0.00670345	0.606
FO2_replicate3	FITS	FO_2	1k	2	0.00697613	0.448
FO2_replicate4	FITS	FO_2	1k	2	0.00756831	0.159
FO2_replicate5	FITS	FO_2	1k	2	0.00730318	0.277
FO2_replicate6	FITS	FO_2	1k	2	0.00740918	0.224
FO2_replicate7	FITS	FO_2	1k	2	0.00720083	0.326
FO2_replicate8	FITS	FO_2	1k	2	0.00695438	0.442
FO2_replicate10	FITS	FO_2	1k	2	0.00731698	0.259
FO2_replicate11	FITS	FO_2	1k	2	0.00726246	0.282
FO2_replicate12	FITS	FO_2	1k	2	0.00708821	0.347
FO2_replicate13	FITS	FO_2	1k	2	0.00729099	0.269
FO2_replicate14	FITS	FO_2	1k	2	0.00732561	0.253
FO2_replicate15	FITS	FO_2	1k	2	0.00726929	0.272
FO2_replicate16	FITS	FO_2	1k	2	0.00710915	0.352
FO2_replicate9	FITS	FO_2	1k	2	0.00729317	0.26
YL1_replicate1	FITS	YL_1	1k	2	0.00644126	0.742
YL1_replicate17	FITS	YL_1	1k	2	0.00700705	0.406
YL1_replicate18	FITS	YL_1	1k	2	0.00697469	0.452
YL1_replicate19	FITS	YL_1	1k	2	0.0065016	0.729
YL1_replicate2	FITS	YL_1	1k	2	0.00636602	0.77
YL1_replicate20	FITS	YL_1	1k	2	0.0066302	0.65
YL1_replicate21	FITS	YL_1	1k	2	0.00720655	0.296
YL1_replicate22	FITS	YL_1	1k	2	0.00671815	0.575
YL1_replicate23	FITS	YL_1	1k	2	0.00664402	0.601
YL1_replicate24	FITS	YL_1	1k	2	0.00706955	0.386
YL1_replicate3	FITS	YL_1	1k	2	0.00674306	0.574
YL1_replicate4	FITS	YL_1	1k	2	0.00652725	0.719
YL1_replicate5	FITS	YL_1	1k	2	0.00661346	0.634
YL1_replicate6	FITS	YL_1	1k	2	0.00697433	0.458
YL1_replicate7	FITS	YL_1	1k	2	0.00688422	0.49
YL1_replicate8	FITS	YL_1	1k	2	0.00692745	0.457
YL1_replicate10	FITS	YL_1	1k	2	0.00686565	0.525
YL1_replicate11	FITS	YL_1	1k	2	0.00678548	0.538
YL1_replicate12	FITS	YL_1	1k	2	0.00690697	0.486
YL1_replicate13	FITS	YL_1	1k	2	0.00641781	0.756
YL1_replicate14	FITS	YL_1	1k	2	0.00673218	0.572
YL1_replicate15	FITS	YL_1	1k	2	0.00667427	0.596
YL1_replicate16	FITS	YL_1	1k	2	0.00729878	0.274
YL1_replicate9	FITS	YL_1	1k	2	0.00702873	0.411
YL2_replicate1	FITS	YL_2	1k	2	0.00638494	0.777
YL2_replicate17	FITS	YL_2	1k	2	0.00645442	0.769
YL2_replicate18	FITS	YL_2	1k	2	0.00632157	0.811
YL2_replicate19	FITS	YL_2	1k	2	0.00705602	0.381
YL2_replicate2	FITS	YL_2	1k	2	0.00637839	0.776
YL2_replicate20	FITS	YL_2	1k	2	0.00604074	0.931
YL2_replicate21	FITS	YL_2	1k	2	0.00660268	0.687
YL2_replicate22	FITS	YL_2	1k	2	0.00654029	0.7
YL2_replicate23	FITS	YL_2	1k	2	0.00641318	0.76
YL2_replicate24	FITS	YL_2	1k	2	0.00663445	0.687
YL2_replicate3	FITS	YL_2	1k	2	0.00599892	0.93
YL2_replicate4	FITS	YL_2	1k	2	0.00637385	0.771
YL2_replicate5	FITS	YL_2	1k	2	0.00646071	0.773
YL2_replicate6	FITS	YL_2	1k	2	0.00638391	0.813
YL2_replicate7	FITS	YL_2	1k	2	0.00638553	0.8
YL2_replicate8	FITS	YL_2	1k	2	0.00640802	0.793
YL2_replicate10	FITS	YL_2	1k	2	0.00636514	0.818
YL2_replicate11	FITS	YL_2	1k	2	0.00631398	0.832
YL2_replicate12	FITS	YL_2	1k	2	0.00645305	0.786
YL2_replicate13	FITS	YL_2	1k	2	0.0063655	0.825
YL2_replicate14	FITS	YL_2	1k	2	0.00643969	0.773
YL2_replicate15	FITS	YL_2	1k	2	0.00673808	0.617
YL2_replicate16	FITS	YL_2	1k	2	0.0063048	0.837
YL2_replicate9	FITS	YL_2	1k	2	0.00639513	0.825
StP1_replicate1	FITS	StP_15	1k	2	0.00666143	0.676
StP1_replicate10	FITS	StP_15	1k	2	0.00694206	0.512
StP1_replicate11	FITS	StP_15	1k	2	0.00693888	0.523
StP1_replicate12	FITS	StP_15	1k	2	0.00711333	0.427
StP1_replicate13	FITS	StP_15	1k	2	0.00673488	0.634
StP1_replicate14	FITS	StP_15	1k	2	0.0068367	0.563
StP1_replicate15	FITS	StP_15	1k	2	0.00670036	0.664
StP1_replicate16	FITS	StP_15	1k	2	0.00685083	0.569
StP1_replicate17	FITS	StP_15	1k	2	0.00686245	0.557
StP1_replicate18	FITS	StP_15	1k	2	0.00696217	0.489
StP1_replicate19	FITS	StP_15	1k	2	0.00692189	0.518
StP1_replicate2	FITS	StP_15	1k	2	0.00697861	0.491
StP1_replicate20	FITS	StP_15	1k	2	0.00718685	0.365
StP1_replicate21	FITS	StP_15	1k	2	0.0068655	0.552
StP1_replicate22	FITS	StP_15	1k	2	0.00691312	0.549
StP1_replicate23	FITS	StP_15	1k	2	0.0068985	0.547
StP1_replicate24	FITS	StP_15	1k	2	0.00693674	0.519
StP1_replicate3	FITS	StP_15	1k	2	0.00663406	0.696
StP1_replicate4	FITS	StP_15	1k	2	0.00693062	0.513
StP1_replicate5	FITS	StP_15	1k	2	0.0068451	0.572
StP1_replicate6	FITS	StP_15	1k	2	0.00709503	0.388
StP1_replicate7	FITS	StP_15	1k	2	0.00674884	0.621
StP1_replicate8	FITS	StP_15	1k	2	0.00685529	0.554
StP1_replicate9	FITS	StP_15	1k	2	0.00731528	0.303
StP2_replicate1	FITS	StP_20	1k	2	0.00705268	0.449
StP2_replicate10	FITS	StP_20	1k	2	0.00765795	0.166
StP2_replicate11	FITS	StP_20	1k	2	0.00765744	0.165
StP2_replicate12	FITS	StP_20	1k	2	0.0073837	0.281
StP2_replicate13	FITS	StP_20	1k	2	0.00754037	0.204
StP2_replicate14	FITS	StP_20	1k	2	0.00751673	0.216
StP2_replicate15	FITS	StP_20	1k	2	0.00767921	0.149
StP2_replicate16	FITS	StP_20	1k	2	0.00702757	0.412
StP2_replicate17	FITS	StP_20	1k	2	0.00692878	0.514
StP2_replicate18	FITS	StP_20	1k	2	0.007276	0.334
StP2_replicate19	FITS	StP_20	1k	2	0.00737434	0.274
StP2_replicate2	FITS	StP_20	1k	2	0.00742977	0.245
StP2_replicate20	FITS	StP_20	1k	2	0.00770749	0.115
StP2_replicate21	FITS	StP_20	1k	2	0.00699417	0.446
StP2_replicate22	FITS	StP_20	1k	2	0.00750908	0.206
StP2_replicate23	FITS	StP_20	1k	2	0.00774586	0.118
StP2_replicate24	FITS	StP_20	1k	2	0.00730163	0.289
StP2_replicate3	FITS	StP_20	1k	2	0.0080411	0.063
StP2_replicate4	FITS	StP_20	1k	2	0.00695657	0.461
StP2_replicate5	FITS	StP_20	1k	2	0.00730217	0.285
StP2_replicate6	FITS	StP_20	1k	2	0.00763633	0.172
StP2_replicate7	FITS	StP_20	1k	2	0.00791957	0.089
StP2_replicate8	FITS	StP_20	1k	2	0.00749279	0.2
StP2_replicate9	FITS	StP_20	1k	2	0.00690844	0.482
FO1_replicate1	FITS	FO_1	5k	2	0.00726159	0.529
FO1_replicate17	FITS	FO_1	5k	2	0.00747383	0.416
FO1_replicate18	FITS	FO_1	5k	2	0.00689734	0.767
FO1_replicate19	FITS	FO_1	5k	2	0.00740227	0.434
FO1_replicate2	FITS	FO_1	5k	2	0.00745228	0.416
FO1_replicate20	FITS	FO_1	5k	2	0.00721881	0.583
FO1_replicate21	FITS	FO_1	5k	2	0.00737658	0.473
FO1_replicate22	FITS	FO_1	5k	2	0.00683855	0.809
FO1_replicate23	FITS	FO_1	5k	2	0.00739613	0.461
FO1_replicate24	FITS	FO_1	5k	2	0.00690021	0.783
FO1_replicate3	FITS	FO_1	5k	2	0.00735555	0.467
FO1_replicate4	FITS	FO_1	5k	2	0.00685151	0.799
FO1_replicate5	FITS	FO_1	5k	2	0.0074307	0.435
FO1_replicate6	FITS	FO_1	5k	2	0.00747307	0.376
FO1_replicate7	FITS	FO_1	5k	2	0.00755787	0.366
FO1_replicate8	FITS	FO_1	5k	2	0.00772392	0.243
FO1_replicate10	FITS	FO_1	5k	2	0.00676703	0.863
FO1_replicate11	FITS	FO_1	5k	2	0.00698911	0.701
FO1_replicate13	FITS	FO_1	5k	2	0.00709684	0.664
FO1_replicate14	FITS	FO_1	5k	2	0.00692843	0.771
FO1_replicate15	FITS	FO_1	5k	2	0.00811316	0.087
FO1_replicate16	FITS	FO_1	5k	2	0.00741805	0.441
FO1_replicate9	FITS	FO_1	5k	2	0.00774599	0.237
FO2_replicate1	FITS	FO_2	5k	2	0.00819455	0.074
FO2_replicate17	FITS	FO_2	5k	2	0.00734089	0.468
FO2_replicate18	FITS	FO_2	5k	2	0.00785264	0.148
FO2_replicate19	FITS	FO_2	5k	2	0.00770972	0.237
FO2_replicate2	FITS	FO_2	5k	2	0.0086513	0.015
FO2_replicate20	FITS	FO_2	5k	2	0.00763034	0.287
FO2_replicate21	FITS	FO_2	5k	2	0.00791499	0.156
FO2_replicate22	FITS	FO_2	5k	2	0.00752386	0.364
FO2_replicate23	FITS	FO_2	5k	2	0.00718503	0.552
FO2_replicate24	FITS	FO_2	5k	2	0.00742289	0.429
FO2_replicate3	FITS	FO_2	5k	2	0.007905	0.184
FO2_replicate5	FITS	FO_2	5k	2	0.00816013	0.073
FO2_replicate6	FITS	FO_2	5k	2	0.00752909	0.35
FO2_replicate7	FITS	FO_2	5k	2	0.00783514	0.165
FO2_replicate8	FITS	FO_2	5k	2	0.00717951	0.598
FO2_replicate10	FITS	FO_2	5k	2	0.00767812	0.275
FO2_replicate11	FITS	FO_2	5k	2	0.0074953	0.376
FO2_replicate12	FITS	FO_2	5k	2	0.00805741	0.094
FO2_replicate13	FITS	FO_2	5k	2	0.00797274	0.112
FO2_replicate14	FITS	FO_2	5k	2	0.00728672	0.508
FO2_replicate15	FITS	FO_2	5k	2	0.00791091	0.139
FO2_replicate16	FITS	FO_2	5k	2	0.00784739	0.156
FO2_replicate9	FITS	FO_2	5k	2	0.00772552	0.206
YL1_replicate1	FITS	YL_1	5k	2	0.00736426	0.448
YL1_replicate17	FITS	YL_1	5k	2	0.00738003	0.399
YL1_replicate18	FITS	YL_1	5k	2	0.00740465	0.42
YL1_replicate19	FITS	YL_1	5k	2	0.00755168	0.335
YL1_replicate2	FITS	YL_1	5k	2	0.00738925	0.41
YL1_replicate20	FITS	YL_1	5k	2	0.00772536	0.211
YL1_replicate21	FITS	YL_1	5k	2	0.00777783	0.198
YL1_replicate22	FITS	YL_1	5k	2	0.00774241	0.202
YL1_replicate23	FITS	YL_1	5k	2	0.00795786	0.121
YL1_replicate24	FITS	YL_1	5k	2	0.00765496	0.263
YL1_replicate3	FITS	YL_1	5k	2	0.00786532	0.161
YL1_replicate4	FITS	YL_1	5k	2	0.00748918	0.345
YL1_replicate5	FITS	YL_1	5k	2	0.00788716	0.147
YL1_replicate6	FITS	YL_1	5k	2	0.0074573	0.39
YL1_replicate7	FITS	YL_1	5k	2	0.00752918	0.361
YL1_replicate10	FITS	YL_1	5k	2	0.00756202	0.314
YL1_replicate11	FITS	YL_1	5k	2	0.00754816	0.34
YL1_replicate12	FITS	YL_1	5k	2	0.00745702	0.388
YL1_replicate13	FITS	YL_1	5k	2	0.00746881	0.35
YL1_replicate14	FITS	YL_1	5k	2	0.00754436	0.293
YL1_replicate15	FITS	YL_1	5k	2	0.00739057	0.412
YL1_replicate16	FITS	YL_1	5k	2	0.008016	0.114
YL1_replicate9	FITS	YL_1	5k	2	0.00744005	0.384
YL2_replicate1	FITS	YL_2	5k	2	0.0066562	0.877
YL2_replicate17	FITS	YL_2	5k	2	0.00634366	0.968
YL2_replicate18	FITS	YL_2	5k	2	0.00649601	0.939
YL2_replicate19	FITS	YL_2	5k	2	0.00724834	0.528
YL2_replicate2	FITS	YL_2	5k	2	0.0067104	0.851
YL2_replicate20	FITS	YL_2	5k	2	0.00686086	0.797
YL2_replicate21	FITS	YL_2	5k	2	0.00657644	0.914
YL2_replicate22	FITS	YL_2	5k	2	0.00655552	0.909
YL2_replicate23	FITS	YL_2	5k	2	0.00674836	0.824
YL2_replicate24	FITS	YL_2	5k	2	0.00679774	0.847
YL2_replicate3	FITS	YL_2	5k	2	0.00624486	0.986
YL2_replicate4	FITS	YL_2	5k	2	0.00644315	0.943
YL2_replicate5	FITS	YL_2	5k	2	0.00656566	0.93
YL2_replicate6	FITS	YL_2	5k	2	0.00673661	0.867
YL2_replicate7	FITS	YL_2	5k	2	0.00659313	0.912
YL2_replicate8	FITS	YL_2	5k	2	0.00665323	0.903
YL2_replicate10	FITS	YL_2	5k	2	0.00626106	0.982
YL2_replicate11	FITS	YL_2	5k	2	0.0063941	0.969
YL2_replicate12	FITS	YL_2	5k	2	0.00647573	0.957
YL2_replicate13	FITS	YL_2	5k	2	0.00645237	0.96
YL2_replicate14	FITS	YL_2	5k	2	0.00684815	0.814
YL2_replicate15	FITS	YL_2	5k	2	0.00658015	0.926
YL2_replicate16	FITS	YL_2	5k	2	0.00633846	0.977
YL2_replicate9	FITS	YL_2	5k	2	0.00625008	0.982
StP1_replicate1	FITS	StP_15	5k	2	0.00754276	0.374
StP1_replicate10	FITS	StP_15	5k	2	0.00771722	0.317
StP1_replicate11	FITS	StP_15	5k	2	0.00819153	0.105
StP1_replicate12	FITS	StP_15	5k	2	0.0075724	0.391
StP1_replicate13	FITS	StP_15	5k	2	0.00797977	0.141
StP1_replicate14	FITS	StP_15	5k	2	0.00792846	0.203
StP1_replicate15	FITS	StP_15	5k	2	0.007305	0.545
StP1_replicate16	FITS	StP_15	5k	2	0.0073971	0.525
StP1_replicate17	FITS	StP_15	5k	2	0.00780513	0.24
StP1_replicate18	FITS	StP_15	5k	2	0.00733391	0.55
StP1_replicate2	FITS	StP_15	5k	2	0.00730058	0.561
StP1_replicate20	FITS	StP_15	5k	2	0.00827594	0.078
StP1_replicate24	FITS	StP_15	5k	2	0.00728173	0.551
StP1_replicate3	FITS	StP_15	5k	2	0.00800036	0.156
StP1_replicate4	FITS	StP_15	5k	2	0.00773003	0.257
StP1_replicate5	FITS	StP_15	5k	2	0.00759677	0.367
StP1_replicate6	FITS	StP_15	5k	2	0.00791886	0.174
StP1_replicate7	FITS	StP_15	5k	2	0.00804696	0.135
StP1_replicate8	FITS	StP_15	5k	2	0.00784407	0.202
StP1_replicate9	FITS	StP_15	5k	2	0.00802143	0.132
StP2_replicate1	FITS	StP_20	5k	2	0.00698624	0.754
StP2_replicate10	FITS	StP_20	5k	2	0.00689555	0.804
StP2_replicate11	FITS	StP_20	5k	2	0.0071105	0.639
StP2_replicate12	FITS	StP_20	5k	2	0.00679391	0.843
StP2_replicate13	FITS	StP_20	5k	2	0.00719085	0.647
StP2_replicate14	FITS	StP_20	5k	2	0.00779789	0.226
StP2_replicate15	FITS	StP_20	5k	2	0.00712556	0.644
StP2_replicate17	FITS	StP_20	5k	2	0.00666186	0.915
StP2_replicate18	FITS	StP_20	5k	2	0.0068647	0.78
StP2_replicate19	FITS	StP_20	5k	2	0.0071445	0.64
StP2_replicate2	FITS	StP_20	5k	2	0.00693841	0.744
StP2_replicate20	FITS	StP_20	5k	2	0.00788958	0.198
StP2_replicate21	FITS	StP_20	5k	2	0.00723665	0.572
StP2_replicate22	FITS	StP_20	5k	2	0.00736726	0.476
StP2_replicate23	FITS	StP_20	5k	2	0.00801259	0.134
StP2_replicate24	FITS	StP_20	5k	2	0.00769874	0.255
StP2_replicate3	FITS	StP_20	5k	2	0.0078405	0.188
StP2_replicate4	FITS	StP_20	5k	2	0.00672091	0.896
StP2_replicate5	FITS	StP_20	5k	2	0.00725147	0.574
StP2_replicate6	FITS	StP_20	5k	2	0.00740959	0.45
StP2_replicate7	FITS	StP_20	5k	2	0.00721322	0.576
StP2_replicate8	FITS	StP_20	5k	2	0.00757004	0.327
StP2_replicate9	FITS	StP_20	5k	2	0.00737778	0.483
FO1_replicate1	FITS	FO_1	10k	5	0.0116705	0.114
FO1_replicate17	FITS	FO_1	10k	5	0.0109238	0.308
FO1_replicate18	FITS	FO_1	10k	5	0.0108217	0.366
FO1_replicate2	FITS	FO_1	10k	5	0.0109619	0.284
FO1_replicate20	FITS	FO_1	10k	5	0.0108823	0.339
FO1_replicate22	FITS	FO_1	10k	5	0.0107132	0.416
FO1_replicate3	FITS	FO_1	10k	5	0.0110362	0.271
FO1_replicate4	FITS	FO_1	10k	5	0.0108244	0.337
FO1_replicate5	FITS	FO_1	10k	5	0.011149	0.228
FO1_replicate6	FITS	FO_1	10k	5	0.0110239	0.284
FO1_replicate11	FITS	FO_1	10k	5	0.0112678	0.196
FO1_replicate13	FITS	FO_1	10k	5	0.010838	0.353
FO1_replicate9	FITS	FO_1	10k	5	0.0115488	0.119
FO2_replicate1	FITS	FO_2	10k	5	0.0105032	0.475
FO2_replicate17	FITS	FO_2	10k	5	0.0107585	0.367
FO2_replicate18	FITS	FO_2	10k	5	0.0105007	0.495
FO2_replicate19	FITS	FO_2	10k	5	0.0104648	0.486
FO2_replicate20	FITS	FO_2	10k	5	0.0101092	0.626
FO2_replicate21	FITS	FO_2	10k	5	0.0106332	0.399
FO2_replicate22	FITS	FO_2	10k	5	0.0102605	0.607
FO2_replicate23	FITS	FO_2	10k	5	0.0104208	0.496
FO2_replicate24	FITS	FO_2	10k	5	0.0103887	0.525
FO2_replicate6	FITS	FO_2	10k	5	0.0108835	0.328
FO2_replicate8	FITS	FO_2	10k	5	0.0107197	0.376
FO2_replicate10	FITS	FO_2	10k	5	0.00989131	0.748
FO2_replicate11	FITS	FO_2	10k	5	0.0103821	0.512
FO2_replicate12	FITS	FO_2	10k	5	0.011165	0.201
FO2_replicate14	FITS	FO_2	10k	5	0.0106145	0.401
FO2_replicate15	FITS	FO_2	10k	5	0.0113264	0.157
FO2_replicate16	FITS	FO_2	10k	5	0.0105326	0.417
FO2_replicate9	FITS	FO_2	10k	5	0.0109367	0.293
YL1_replicate1	FITS	YL_1	10k	5	0.0108076	0.32
YL1_replicate17	FITS	YL_1	10k	5	0.0107568	0.329
YL1_replicate18	FITS	YL_1	10k	5	0.010831	0.304
YL1_replicate19	FITS	YL_1	10k	5	0.0109287	0.259
YL1_replicate20	FITS	YL_1	10k	5	0.011153	0.165
YL1_replicate21	FITS	YL_1	10k	5	0.0109557	0.277
YL1_replicate22	FITS	YL_1	10k	5	0.011368	0.11
YL1_replicate3	FITS	YL_1	10k	5	0.0107227	0.364
YL1_replicate5	FITS	YL_1	10k	5	0.0108171	0.298
YL1_replicate10	FITS	YL_1	10k	5	0.0109336	0.251
YL1_replicate11	FITS	YL_1	10k	5	0.0103673	0.512
YL1_replicate12	FITS	YL_1	10k	5	0.0106689	0.363
YL1_replicate13	FITS	YL_1	10k	5	0.0106102	0.359
YL1_replicate14	FITS	YL_1	10k	5	0.0108108	0.316
YL1_replicate15	FITS	YL_1	10k	5	0.0101939	0.577
YL1_replicate16	FITS	YL_1	10k	5	0.0114499	0.122
YL1_replicate9	FITS	YL_1	10k	5	0.0106232	0.361
YL2_replicate1	FITS	YL_2	10k	5	0.0090262	0.954
YL2_replicate17	FITS	YL_2	10k	5	0.00833166	0.996
YL2_replicate19	FITS	YL_2	10k	5	0.00959893	0.832
YL2_replicate2	FITS	YL_2	10k	5	0.00859367	0.988
YL2_replicate21	FITS	YL_2	10k	5	0.00844873	0.993
YL2_replicate22	FITS	YL_2	10k	5	0.0089826	0.968
YL2_replicate23	FITS	YL_2	10k	5	0.00888492	0.971
YL2_replicate24	FITS	YL_2	10k	5	0.00874316	0.989
YL2_replicate3	FITS	YL_2	10k	5	0.00829252	0.997
YL2_replicate4	FITS	YL_2	10k	5	0.00842103	0.997
YL2_replicate5	FITS	YL_2	10k	5	0.00873308	0.989
YL2_replicate6	FITS	YL_2	10k	5	0.00864672	0.993
YL2_replicate7	FITS	YL_2	10k	5	0.00828873	1
YL2_replicate8	FITS	YL_2	10k	5	0.00841998	0.996
YL2_replicate10	FITS	YL_2	10k	5	0.0083196	0.999
YL2_replicate11	FITS	YL_2	10k	5	0.00815976	0.999
YL2_replicate12	FITS	YL_2	10k	5	0.00812132	1
YL2_replicate13	FITS	YL_2	10k	5	0.0085454	0.998
YL2_replicate15	FITS	YL_2	10k	5	0.00860878	0.995
YL2_replicate16	FITS	YL_2	10k	5	0.00835247	1
YL2_replicate9	FITS	YL_2	10k	5	0.00844231	0.999
StP1_replicate1	FITS	StP_15	10k	5	0.0119733	0.083
StP1_replicate10	FITS	StP_15	10k	5	0.0122875	0.049
StP1_replicate12	FITS	StP_15	10k	5	0.0127086	0.01
StP1_replicate17	FITS	StP_15	10k	5	0.0128074	0.013
StP1_replicate2	FITS	StP_15	10k	5	0.0128205	0.013
StP1_replicate3	FITS	StP_15	10k	5	0.0131329	0.009
StP1_replicate4	FITS	StP_15	10k	5	0.0125234	0.023
StP1_replicate5	FITS	StP_15	10k	5	0.0124859	0.032
StP1_replicate6	FITS	StP_15	10k	5	0.0123689	0.038
StP1_replicate7	FITS	StP_15	10k	5	0.0122384	0.046
StP2_replicate1	FITS	StP_20	10k	5	0.0106721	0.458
StP2_replicate11	FITS	StP_20	10k	5	0.0106855	0.479
StP2_replicate13	FITS	StP_20	10k	5	0.0107479	0.398
StP2_replicate15	FITS	StP_20	10k	5	0.0114443	0.166
StP2_replicate17	FITS	StP_20	10k	5	0.0107014	0.459
StP2_replicate18	FITS	StP_20	10k	5	0.0105991	0.476
StP2_replicate19	FITS	StP_20	10k	5	0.0112113	0.208
StP2_replicate2	FITS	StP_20	10k	5	0.0106944	0.419
StP2_replicate20	FITS	StP_20	10k	5	0.0122254	0.038
StP2_replicate21	FITS	StP_20	10k	5	0.0113834	0.19
StP2_replicate22	FITS	StP_20	10k	5	0.0110149	0.271
StP2_replicate3	FITS	StP_20	10k	5	0.0114591	0.151
StP2_replicate4	FITS	StP_20	10k	5	0.0104711	0.51
StP2_replicate5	FITS	StP_20	10k	5	0.0111918	0.218
StP2_replicate6	FITS	StP_20	10k	5	0.0108132	0.344
StP2_replicate9	FITS	StP_20	10k	5	0.0112252	0.22
FO1_replicate1	FITS	FO_1	1k	5	0.00796643	0.128
FO1_replicate17	FITS	FO_1	1k	5	0.00708778	0.38
FO1_replicate18	FITS	FO_1	1k	5	0.00717999	0.351
FO1_replicate19	FITS	FO_1	1k	5	0.00727577	0.332
FO1_replicate2	FITS	FO_1	1k	5	0.00692996	0.446
FO1_replicate20	FITS	FO_1	1k	5	0.00696662	0.449
FO1_replicate21	FITS	FO_1	1k	5	0.00674718	0.537
FO1_replicate22	FITS	FO_1	1k	5	0.00708761	0.364
FO1_replicate23	FITS	FO_1	1k	5	0.00710655	0.369
FO1_replicate24	FITS	FO_1	1k	5	0.00698452	0.423
FO1_replicate3	FITS	FO_1	1k	5	0.00679181	0.484
FO1_replicate4	FITS	FO_1	1k	5	0.00704683	0.408
FO1_replicate5	FITS	FO_1	1k	5	0.00703316	0.392
FO1_replicate6	FITS	FO_1	1k	5	0.00672537	0.522
FO1_replicate7	FITS	FO_1	1k	5	0.00718196	0.364
FO1_replicate8	FITS	FO_1	1k	5	0.00746299	0.252
FO1_replicate10	FITS	FO_1	1k	5	0.00684399	0.514
FO1_replicate11	FITS	FO_1	1k	5	0.00630368	0.719
FO1_replicate12	FITS	FO_1	1k	5	0.00721499	0.345
FO1_replicate13	FITS	FO_1	1k	5	0.00670652	0.553
FO1_replicate14	FITS	FO_1	1k	5	0.00665241	0.567
FO1_replicate15	FITS	FO_1	1k	5	0.00683776	0.515
FO1_replicate16	FITS	FO_1	1k	5	0.00676162	0.523
FO1_replicate9	FITS	FO_1	1k	5	0.00709407	0.393
FO2_replicate1	FITS	FO_2	1k	5	0.00695646	0.447
FO2_replicate17	FITS	FO_2	1k	5	0.00770208	0.195
FO2_replicate18	FITS	FO_2	1k	5	0.00684252	0.47
FO2_replicate19	FITS	FO_2	1k	5	0.00717444	0.355
FO2_replicate2	FITS	FO_2	1k	5	0.00733915	0.32
FO2_replicate20	FITS	FO_2	1k	5	0.00678093	0.482
FO2_replicate21	FITS	FO_2	1k	5	0.00682524	0.512
FO2_replicate22	FITS	FO_2	1k	5	0.00783465	0.163
FO2_replicate23	FITS	FO_2	1k	5	0.00691811	0.431
FO2_replicate24	FITS	FO_2	1k	5	0.00700289	0.411
FO2_replicate3	FITS	FO_2	1k	5	0.00709159	0.399
FO2_replicate4	FITS	FO_2	1k	5	0.00750887	0.253
FO2_replicate5	FITS	FO_2	1k	5	0.00728133	0.329
FO2_replicate6	FITS	FO_2	1k	5	0.00758584	0.231
FO2_replicate7	FITS	FO_2	1k	5	0.00692534	0.467
FO2_replicate8	FITS	FO_2	1k	5	0.00743865	0.256
FO2_replicate10	FITS	FO_2	1k	5	0.00726901	0.316
FO2_replicate11	FITS	FO_2	1k	5	0.00749272	0.244
FO2_replicate12	FITS	FO_2	1k	5	0.00753839	0.233
FO2_replicate13	FITS	FO_2	1k	5	0.00709568	0.401
FO2_replicate14	FITS	FO_2	1k	5	0.00746503	0.273
FO2_replicate15	FITS	FO_2	1k	5	0.00730036	0.314
FO2_replicate16	FITS	FO_2	1k	5	0.0068857	0.454
FO2_replicate9	FITS	FO_2	1k	5	0.00744924	0.282
YL1_replicate1	FITS	YL_1	1k	5	0.0060567	0.782
YL1_replicate17	FITS	YL_1	1k	5	0.00605239	0.811
YL1_replicate18	FITS	YL_1	1k	5	0.00645594	0.617
YL1_replicate19	FITS	YL_1	1k	5	0.00621251	0.725
YL1_replicate2	FITS	YL_1	1k	5	0.00636022	0.67
YL1_replicate20	FITS	YL_1	1k	5	0.00643265	0.663
YL1_replicate21	FITS	YL_1	1k	5	0.00639517	0.665
YL1_replicate22	FITS	YL_1	1k	5	0.00600566	0.814
YL1_replicate23	FITS	YL_1	1k	5	0.00637912	0.698
YL1_replicate24	FITS	YL_1	1k	5	0.0065306	0.627
YL1_replicate3	FITS	YL_1	1k	5	0.00607226	0.776
YL1_replicate4	FITS	YL_1	1k	5	0.00650476	0.631
YL1_replicate5	FITS	YL_1	1k	5	0.00605984	0.809
YL1_replicate6	FITS	YL_1	1k	5	0.00687414	0.484
YL1_replicate7	FITS	YL_1	1k	5	0.00622292	0.75
YL1_replicate8	FITS	YL_1	1k	5	0.00741459	0.287
YL1_replicate10	FITS	YL_1	1k	5	0.00624164	0.73
YL1_replicate11	FITS	YL_1	1k	5	0.00709023	0.373
YL1_replicate12	FITS	YL_1	1k	5	0.00656712	0.6
YL1_replicate13	FITS	YL_1	1k	5	0.00598319	0.819
YL1_replicate14	FITS	YL_1	1k	5	0.00641448	0.663
YL1_replicate15	FITS	YL_1	1k	5	0.00690853	0.451
YL1_replicate16	FITS	YL_1	1k	5	0.00715817	0.393
YL1_replicate9	FITS	YL_1	1k	5	0.00625549	0.751
YL2_replicate1	FITS	YL_2	1k	5	0.00695907	0.469
YL2_replicate17	FITS	YL_2	1k	5	0.00632843	0.713
YL2_replicate18	FITS	YL_2	1k	5	0.00610839	0.791
YL2_replicate19	FITS	YL_2	1k	5	0.00674888	0.521
YL2_replicate2	FITS	YL_2	1k	5	0.00654922	0.628
YL2_replicate20	FITS	YL_2	1k	5	0.00607201	0.801
YL2_replicate21	FITS	YL_2	1k	5	0.00654722	0.623
YL2_replicate22	FITS	YL_2	1k	5	0.00678282	0.536
YL2_replicate23	FITS	YL_2	1k	5	0.00619371	0.758
YL2_replicate24	FITS	YL_2	1k	5	0.00611439	0.807
YL2_replicate3	FITS	YL_2	1k	5	0.0061968	0.774
YL2_replicate4	FITS	YL_2	1k	5	0.00606351	0.797
YL2_replicate5	FITS	YL_2	1k	5	0.0063936	0.698
YL2_replicate6	FITS	YL_2	1k	5	0.0057719	0.885
YL2_replicate7	FITS	YL_2	1k	5	0.00630459	0.738
YL2_replicate8	FITS	YL_2	1k	5	0.00628244	0.751
YL2_replicate10	FITS	YL_2	1k	5	0.00595649	0.859
YL2_replicate11	FITS	YL_2	1k	5	0.00637357	0.723
YL2_replicate12	FITS	YL_2	1k	5	0.00630936	0.733
YL2_replicate13	FITS	YL_2	1k	5	0.0058718	0.866
YL2_replicate14	FITS	YL_2	1k	5	0.00617589	0.808
YL2_replicate15	FITS	YL_2	1k	5	0.00676065	0.573
YL2_replicate16	FITS	YL_2	1k	5	0.00622247	0.773
YL2_replicate9	FITS	YL_2	1k	5	0.00642052	0.7
StP1_replicate1	FITS	StP_15	1k	5	0.00691622	0.503
StP1_replicate10	FITS	StP_15	1k	5	0.0064158	0.718
StP1_replicate11	FITS	StP_15	1k	5	0.00649079	0.689
StP1_replicate12	FITS	StP_15	1k	5	0.0064166	0.731
StP1_replicate13	FITS	StP_15	1k	5	0.0065138	0.691
StP1_replicate14	FITS	StP_15	1k	5	0.00646674	0.687
StP1_replicate15	FITS	StP_15	1k	5	0.00648799	0.658
StP1_replicate16	FITS	StP_15	1k	5	0.00642299	0.708
StP1_replicate17	FITS	StP_15	1k	5	0.00647117	0.728
StP1_replicate18	FITS	StP_15	1k	5	0.0064725	0.706
StP1_replicate19	FITS	StP_15	1k	5	0.00644815	0.699
StP1_replicate2	FITS	StP_15	1k	5	0.00650126	0.673
StP1_replicate20	FITS	StP_15	1k	5	0.00659957	0.652
StP1_replicate21	FITS	StP_15	1k	5	0.00652611	0.639
StP1_replicate22	FITS	StP_15	1k	5	0.00647445	0.68
StP1_replicate23	FITS	StP_15	1k	5	0.00645233	0.689
StP1_replicate24	FITS	StP_15	1k	5	0.00655049	0.672
StP1_replicate3	FITS	StP_15	1k	5	0.00640439	0.691
StP1_replicate4	FITS	StP_15	1k	5	0.00710349	0.458
StP1_replicate5	FITS	StP_15	1k	5	0.00643532	0.735
StP1_replicate6	FITS	StP_15	1k	5	0.00635817	0.74
StP1_replicate7	FITS	StP_15	1k	5	0.00643459	0.705
StP1_replicate8	FITS	StP_15	1k	5	0.00641677	0.715
StP1_replicate9	FITS	StP_15	1k	5	0.00651602	0.67
StP2_replicate1	FITS	StP_20	1k	5	0.00791466	0.187
StP2_replicate10	FITS	StP_20	1k	5	0.00822095	0.113
StP2_replicate11	FITS	StP_20	1k	5	0.00809227	0.127
StP2_replicate12	FITS	StP_20	1k	5	0.00815869	0.145
StP2_replicate13	FITS	StP_20	1k	5	0.00849111	0.078
StP2_replicate14	FITS	StP_20	1k	5	0.00834336	0.103
StP2_replicate15	FITS	StP_20	1k	5	0.00810756	0.148
StP2_replicate16	FITS	StP_20	1k	5	0.0083114	0.095
StP2_replicate17	FITS	StP_20	1k	5	0.00802696	0.17
StP2_replicate18	FITS	StP_20	1k	5	0.00781182	0.189
StP2_replicate19	FITS	StP_20	1k	5	0.00834355	0.084
StP2_replicate2	FITS	StP_20	1k	5	0.00794905	0.166
StP2_replicate20	FITS	StP_20	1k	5	0.00764651	0.243
StP2_replicate21	FITS	StP_20	1k	5	0.00788955	0.2
StP2_replicate22	FITS	StP_20	1k	5	0.00871012	0.052
StP2_replicate23	FITS	StP_20	1k	5	0.0081602	0.127
StP2_replicate24	FITS	StP_20	1k	5	0.00840148	0.086
StP2_replicate3	FITS	StP_20	1k	5	0.00834741	0.083
StP2_replicate4	FITS	StP_20	1k	5	0.00833589	0.094
StP2_replicate5	FITS	StP_20	1k	5	0.00840055	0.083
StP2_replicate6	FITS	StP_20	1k	5	0.00795811	0.169
StP2_replicate7	FITS	StP_20	1k	5	0.0077245	0.199
StP2_replicate8	FITS	StP_20	1k	5	0.00838547	0.087
StP2_replicate9	FITS	StP_20	1k	5	0.0081233	0.128
FO1_replicate1	FITS	FO_1	5k	5	0.00776671	0.265
FO1_replicate17	FITS	FO_1	5k	5	0.00718553	0.613
FO1_replicate18	FITS	FO_1	5k	5	0.00723252	0.548
FO1_replicate19	FITS	FO_1	5k	5	0.00728597	0.528
FO1_replicate2	FITS	FO_1	5k	5	0.00757387	0.347
FO1_replicate20	FITS	FO_1	5k	5	0.00703291	0.669
FO1_replicate21	FITS	FO_1	5k	5	0.00708625	0.655
FO1_replicate22	FITS	FO_1	5k	5	0.00712523	0.608
FO1_replicate23	FITS	FO_1	5k	5	0.0070426	0.657
FO1_replicate24	FITS	FO_1	5k	5	0.00728204	0.569
FO1_replicate3	FITS	FO_1	5k	5	0.00727067	0.505
FO1_replicate4	FITS	FO_1	5k	5	0.00696474	0.697
FO1_replicate5	FITS	FO_1	5k	5	0.00742033	0.456
FO1_replicate6	FITS	FO_1	5k	5	0.00712509	0.613
FO1_replicate7	FITS	FO_1	5k	5	0.0078089	0.229
FO1_replicate8	FITS	FO_1	5k	5	0.0077687	0.25
FO1_replicate10	FITS	FO_1	5k	5	0.00731763	0.469
FO1_replicate11	FITS	FO_1	5k	5	0.00716956	0.571
FO1_replicate13	FITS	FO_1	5k	5	0.00698783	0.686
FO1_replicate14	FITS	FO_1	5k	5	0.00702387	0.693
FO1_replicate15	FITS	FO_1	5k	5	0.00790666	0.182
FO1_replicate16	FITS	FO_1	5k	5	0.00729489	0.506
FO1_replicate9	FITS	FO_1	5k	5	0.0072286	0.536
FO2_replicate1	FITS	FO_2	5k	5	0.00791345	0.184
FO2_replicate17	FITS	FO_2	5k	5	0.00809991	0.136
FO2_replicate18	FITS	FO_2	5k	5	0.00779743	0.253
FO2_replicate19	FITS	FO_2	5k	5	0.00773129	0.263
FO2_replicate2	FITS	FO_2	5k	5	0.00792174	0.183
FO2_replicate20	FITS	FO_2	5k	5	0.00711551	0.625
FO2_replicate21	FITS	FO_2	5k	5	0.0076037	0.333
FO2_replicate22	FITS	FO_2	5k	5	0.00779102	0.225
FO2_replicate23	FITS	FO_2	5k	5	0.00761148	0.323
FO2_replicate24	FITS	FO_2	5k	5	0.00772502	0.268
FO2_replicate3	FITS	FO_2	5k	5	0.00788001	0.22
FO2_replicate5	FITS	FO_2	5k	5	0.0076886	0.268
FO2_replicate6	FITS	FO_2	5k	5	0.00775074	0.256
FO2_replicate7	FITS	FO_2	5k	5	0.0077896	0.222
FO2_replicate8	FITS	FO_2	5k	5	0.00765887	0.267
FO2_replicate10	FITS	FO_2	5k	5	0.00741993	0.423
FO2_replicate11	FITS	FO_2	5k	5	0.00798267	0.153
FO2_replicate12	FITS	FO_2	5k	5	0.0078844	0.174
FO2_replicate13	FITS	FO_2	5k	5	0.00762032	0.296
FO2_replicate14	FITS	FO_2	5k	5	0.00776389	0.23
FO2_replicate15	FITS	FO_2	5k	5	0.00771334	0.247
FO2_replicate16	FITS	FO_2	5k	5	0.00775177	0.205
FO2_replicate9	FITS	FO_2	5k	5	0.00752177	0.344
YL1_replicate1	FITS	YL_1	5k	5	0.00725189	0.491
YL1_replicate17	FITS	YL_1	5k	5	0.00740968	0.414
YL1_replicate18	FITS	YL_1	5k	5	0.00739702	0.409
YL1_replicate19	FITS	YL_1	5k	5	0.00756612	0.347
YL1_replicate2	FITS	YL_1	5k	5	0.00711139	0.577
YL1_replicate20	FITS	YL_1	5k	5	0.00760435	0.324
YL1_replicate21	FITS	YL_1	5k	5	0.00738025	0.438
YL1_replicate22	FITS	YL_1	5k	5	0.00709742	0.597
YL1_replicate23	FITS	YL_1	5k	5	0.00734814	0.433
YL1_replicate24	FITS	YL_1	5k	5	0.00737622	0.418
YL1_replicate3	FITS	YL_1	5k	5	0.00715022	0.546
YL1_replicate4	FITS	YL_1	5k	5	0.00733757	0.463
YL1_replicate5	FITS	YL_1	5k	5	0.00733912	0.456
YL1_replicate6	FITS	YL_1	5k	5	0.00731956	0.484
YL1_replicate7	FITS	YL_1	5k	5	0.00720016	0.545
YL1_replicate10	FITS	YL_1	5k	5	0.00696327	0.691
YL1_replicate11	FITS	YL_1	5k	5	0.00725119	0.496
YL1_replicate12	FITS	YL_1	5k	5	0.00719016	0.572
YL1_replicate13	FITS	YL_1	5k	5	0.00711922	0.58
YL1_replicate14	FITS	YL_1	5k	5	0.0070131	0.685
YL1_replicate15	FITS	YL_1	5k	5	0.00738747	0.43
YL1_replicate16	FITS	YL_1	5k	5	0.00795511	0.173
YL1_replicate9	FITS	YL_1	5k	5	0.00772509	0.266
YL2_replicate1	FITS	YL_2	5k	5	0.00681541	0.753
YL2_replicate17	FITS	YL_2	5k	5	0.00644255	0.925
YL2_replicate18	FITS	YL_2	5k	5	0.00654444	0.903
YL2_replicate19	FITS	YL_2	5k	5	0.00714781	0.606
YL2_replicate2	FITS	YL_2	5k	5	0.00655395	0.88
YL2_replicate20	FITS	YL_2	5k	5	0.00641847	0.913
YL2_replicate21	FITS	YL_2	5k	5	0.00660479	0.872
YL2_replicate22	FITS	YL_2	5k	5	0.00675142	0.821
YL2_replicate23	FITS	YL_2	5k	5	0.00674414	0.8
YL2_replicate24	FITS	YL_2	5k	5	0.00680514	0.789
YL2_replicate3	FITS	YL_2	5k	5	0.00638812	0.934
YL2_replicate4	FITS	YL_2	5k	5	0.00656123	0.891
YL2_replicate5	FITS	YL_2	5k	5	0.00646628	0.933
YL2_replicate6	FITS	YL_2	5k	5	0.00672725	0.842
YL2_replicate7	FITS	YL_2	5k	5	0.00697133	0.702
YL2_replicate8	FITS	YL_2	5k	5	0.00662799	0.854
YL2_replicate10	FITS	YL_2	5k	5	0.00639182	0.942
YL2_replicate11	FITS	YL_2	5k	5	0.00637203	0.957
YL2_replicate12	FITS	YL_2	5k	5	0.00647375	0.928
YL2_replicate13	FITS	YL_2	5k	5	0.00651675	0.9
YL2_replicate14	FITS	YL_2	5k	5	0.00667368	0.858
YL2_replicate15	FITS	YL_2	5k	5	0.00673915	0.858
YL2_replicate16	FITS	YL_2	5k	5	0.00670899	0.852
YL2_replicate9	FITS	YL_2	5k	5	0.00654266	0.92
StP1_replicate1	FITS	StP_15	5k	5	0.00789447	0.233
StP1_replicate10	FITS	StP_15	5k	5	0.00813436	0.149
StP1_replicate11	FITS	StP_15	5k	5	0.00812226	0.176
StP1_replicate12	FITS	StP_15	5k	5	0.0075875	0.385
StP1_replicate13	FITS	StP_15	5k	5	0.00773265	0.321
StP1_replicate14	FITS	StP_15	5k	5	0.00775107	0.302
StP1_replicate15	FITS	StP_15	5k	5	0.00774786	0.341
StP1_replicate16	FITS	StP_15	5k	5	0.00755264	0.422
StP1_replicate17	FITS	StP_15	5k	5	0.00808754	0.15
StP1_replicate18	FITS	StP_15	5k	5	0.00773075	0.331
StP1_replicate2	FITS	StP_15	5k	5	0.00765649	0.335
StP1_replicate20	FITS	StP_15	5k	5	0.00801543	0.181
StP1_replicate24	FITS	StP_15	5k	5	0.0075779	0.385
StP1_replicate3	FITS	StP_15	5k	5	0.00756905	0.378
StP1_replicate4	FITS	StP_15	5k	5	0.00771801	0.318
StP1_replicate5	FITS	StP_15	5k	5	0.00815393	0.151
StP1_replicate6	FITS	StP_15	5k	5	0.00819234	0.135
StP1_replicate7	FITS	StP_15	5k	5	0.00779506	0.264
StP1_replicate8	FITS	StP_15	5k	5	0.00805553	0.178
StP1_replicate9	FITS	StP_15	5k	5	0.00763428	0.33
StP2_replicate1	FITS	StP_20	5k	5	0.00730865	0.528
StP2_replicate10	FITS	StP_20	5k	5	0.00756979	0.388
StP2_replicate11	FITS	StP_20	5k	5	0.00721967	0.573
StP2_replicate12	FITS	StP_20	5k	5	0.00713787	0.589
StP2_replicate13	FITS	StP_20	5k	5	0.00703702	0.682
[truncated: 393 more rows]
